# Supplementary material for: Mitochondrial network adaptations of microglia reveal sex-specific stress response after injury and UCP2 knockout
Source: iScience. 2023 Aug 29;26(10):107780. doi: 10.1016/j.isci.2023.107780 (PMC10507162; doi:10.1016/j.isci.2023.107780)
Supplement: Table S1. Statistical tests and corresponding data, related to Figure 1 [file mmc2.xlsx]

## Sheet: Abbreviations
Abbrevations	Definition
A	Name of first measurement (ANOVA)
B	Name of second measurement (ANOVA)
CD68 parameter	Cd68 mRNA transcript
Chisq	Chi square
CLES	common language effect size
cond3	Combined Identifier for condition, genotype and sex
conover_holms adj	Conover's posthoc test with Holm's adjustment
d5	ONC WT
d5_fem	ONC WT female
d5_male	ONC WT male
d5os	ONC WT
d5ucp2	ONC UCP2KO
d5ucp2_fem	ONC UCP2KO female
d5ucp2_male	ONC UCP2KO male
d5ucp2_ovar	ONC UCP2KO ovariectomized females
Df	Degree of freedom
DF	degrees of freedom
diff	Mean difference (=mean(A) - mean(B))
dof1	degrees of freedom
f	female
F	F-values
H	Kruskal-Wallis H statistic, corrected for ties
hedges	Hedges effect size
KO_N	Naïve UCP2KO
m	male
mean(A)	Mean of first measurement (ANOVA)
mean(B)	Mean of second measurement (ANOVA)
mitonuc	Percentage of mitochondrial volume in perinuclear region
mitonum	Number of mitochondria
mitosph	Mitochondrial sphericity
mitovol	Median mitochondrial volume
MS	Mean squares
n_cell	Number of cells in experimental group
n_retina	Number of retinas in experimental group
n/a	not applicable
na	Naïve WT
nai	In vitro WT microglia
naïve	Naïve WT, In vivo WT microglia
naïve_fem	Naïve WT female
naïve_male	Naïve WT male
naiveucp2	Naïve UCP2KO
naiveucp2_fem	Naïve UCP2KO female
naiveucp2_male	Naïve UCP2KO male
naiveucp2_ovar	Naïve UCP2KO ovariectomized female
np2	Partial eta-square effect sizes
num_casp_rbpms	Number of Caspase 3+ RBPMS+ cells
p-Tukey	Tukey-HSD corrected p-values
p-unc	uncorrectee p-vale
p-val	P-value
parameter	calculated parameter for comparison
pcnt_cd68	Percentages of CD68 volume per microglia
pcntmito	Mitochondrial content
pham	WT mice
Pr...z..	P-value for the z-test (proportion of the z distribution, which is greater than the absolute value of the z distribution)
Pr..Chisq.	P-value for the Chi-Square test (proportion of the Chi-Square distribution, which is greater than the absolute value of the Chi-Square distribution)
RBC	rank-biserial correlation
se	Standard error
sex_id	identifier for condition and sex of cell
Source	Name of factors
SS	sum of squares
Std..Error	Standard error
Strain	Mouse genotype
T	T-values
timepoint	condition for ONC surgery (naïve, d5, naiveucp2, d5ucp2)
U-val	U-value
ucp2	UCP2KO mice
uid	unique cell identifier
W	Test statistic
WT_N	Naïve WT
Wt_Nf	Naïve WT female
Wt_Nm	Naïve WT male
Wt_ONC_5d_IP	ONC WT
Wt_ONC_5d_IPf	ONC WT female
Wt_ONC_5d_IPm	ONC WT amale
z.value	Value of z distribution
Statistical Test Abbreviation	Definition
normal	Normality test for variables using Shapiro test
Levene	Levene's test for equal variance
MWU	Mann-Whitney U, also named Wilcoxon rank sum test
Welch's t-test	Welch's t-test
ttest	Student's T-test
Anova	One-way ANOVA
Tukey	Tukey's poshoc test
Kruskal	Kruskal-Wallis test
Conover_holm's adj	Conover's posthoc test with Holm's p-adjustment

## Sheet: Fig1H_Data_mitovol
	uid	timepoint	Value	parameter
37	male2_naiveod_ipl1	naive	2.00215	mitovol
38	male2_naiveod_ipl2	naive	0.755918	mitovol
39	male2_naiveod_ipl3	naive	1.57385	mitovol
40	male2_naiveod_ipl4	naive	1.30492	mitovol
42	male2_naiveos_ipl2	naive	1.22753	mitovol
43	male2_naiveos_ipl3	naive	1.45133	mitovol
44	male2_naiveos_ipl4	naive	1.01923	mitovol
45	male2_naiveos_ipl5	naive	2.36068	mitovol
102	fem2_naiveos_ipl1	naive	1.16798	mitovol
103	fem2_naiveos_ipl2	naive	2.42321	mitovol
104	fem2_naiveod_ipl1	naive	2.2671	mitovol
105	fem2_naiveod_ipl2	naive	2.53732	mitovol
107	fem3_naiveod_ipl1	naive	1.4109	mitovol
109	fem3_naiveos_ipl1	naive	1.11678	mitovol
110	fem3_naiveos_ipl2	naive	1.838	mitovol
113	fem4_naiveos_ipl1	naive	1.50473	mitovol
114	fem4_naiveos_ipl2	naive	1.04259	mitovol
163	male3_naiveod_ipl3	naive	1.66576	mitovol
164	male3_naiveod_ipl4	naive	1.10155	mitovol
168	male3_naiveos_ipl6	naive	1.46328	mitovol
357	male4_naiveos_ipl1	naive	1.10264	mitovol
358	male4_naiveos_ipl3	naive	0.87888	mitovol
359	male4_naiveos_ipl5	naive	0.765093	mitovol
360	male4_naiveos_ipl6	naive	1.42423	mitovol
0	p1w3_naive_prm2	nai	0.580474	mitovol
1	p1w3_naive_prm3	nai	0.841437	mitovol
2	p1w7_naive_prm1	nai	0.950383	mitovol
3	p2w3_naive_prm4	nai	0.494281	mitovol
4	p2w6_naive_prm3	nai	0.725796	mitovol
5	p2w7_naive_prm	nai	0.471325	mitovol
6	p2w7_naive_prm1	nai	0.80443	mitovol
7	p2w7_naive_prm2	nai	1.77302	mitovol
8	p3w3_naive_prm2	nai	0.571731	mitovol
9	p3w3_naive_prm3	nai	0.550374	mitovol
10	p3w6_naive_prm1	nai	1.02329	mitovol
11	p3w6_naive_prm4	nai	0.924301	mitovol
12	p3w7_naive_prm1	nai	0.666019	mitovol

## Sheet: Fig1H_Stats_mitovol
	timepoint	n_cell	n_retina
0	naive	24	10
1	nai	13	n/a
timepoint	W	pval	normal
naive	0.923231	0.0688769	TRUE
nai	0.798386	0.00652239	FALSE
	W	pval	equal_var
levene	2.6251	0.114162	TRUE
	U-val	alternative	p-val	RBC	CLES
MWU	280	two-sided	8.52791e-05	-0.794872	0.897436

## Sheet: Fig1H_Data_mitonum
	uid	timepoint	Value	parameter
37	male2_naiveod_ipl1	naive	31	mitonum
38	male2_naiveod_ipl2	naive	26	mitonum
39	male2_naiveod_ipl3	naive	33	mitonum
40	male2_naiveod_ipl4	naive	32	mitonum
42	male2_naiveos_ipl2	naive	33	mitonum
43	male2_naiveos_ipl3	naive	35	mitonum
44	male2_naiveos_ipl4	naive	27	mitonum
45	male2_naiveos_ipl5	naive	35	mitonum
102	fem2_naiveos_ipl1	naive	40	mitonum
103	fem2_naiveos_ipl2	naive	27	mitonum
104	fem2_naiveod_ipl1	naive	37	mitonum
105	fem2_naiveod_ipl2	naive	41	mitonum
107	fem3_naiveod_ipl1	naive	36	mitonum
109	fem3_naiveos_ipl1	naive	52	mitonum
110	fem3_naiveos_ipl2	naive	42	mitonum
113	fem4_naiveos_ipl1	naive	50	mitonum
114	fem4_naiveos_ipl2	naive	62	mitonum
163	male3_naiveod_ipl3	naive	25	mitonum
164	male3_naiveod_ipl4	naive	35	mitonum
168	male3_naiveos_ipl6	naive	36	mitonum
357	male4_naiveos_ipl1	naive	55	mitonum
358	male4_naiveos_ipl3	naive	38	mitonum
359	male4_naiveos_ipl5	naive	45	mitonum
360	male4_naiveos_ipl6	naive	30	mitonum
0	p1w3_naive_prm2	nai	70	mitonum
1	p1w3_naive_prm3	nai	45	mitonum
2	p1w7_naive_prm1	nai	48	mitonum
3	p2w3_naive_prm4	nai	28	mitonum
4	p2w6_naive_prm3	nai	62	mitonum
5	p2w7_naive_prm	nai	63	mitonum
6	p2w7_naive_prm1	nai	74	mitonum
7	p2w7_naive_prm2	nai	38	mitonum
8	p3w3_naive_prm2	nai	85	mitonum
9	p3w3_naive_prm3	nai	77	mitonum
10	p3w6_naive_prm1	nai	49	mitonum
11	p3w6_naive_prm4	nai	41	mitonum
12	p3w7_naive_prm1	nai	42	mitonum

## Sheet: Fig1H_Stats_mitonum
	timepoint	n_cell	n_retina
0	naive	24	10
1	nai	13	n/a
timepoint	W	pval	normal
naive	0.92115	0.0619334	TRUE
nai	0.953962	0.659328	TRUE
	W	pval	equal_var
levene	6.93633	0.0124913	FALSE
	0	Test
statistic	-3.43924	Welchs t-test
p-val	0.00338395	Welchs t-test

## Sheet: Fig1H_Data_mitosph
	uid	timepoint	Value	parameter
37	male2_naiveod_ipl1	naive	0.787495	mitosph
38	male2_naiveod_ipl2	naive	0.740883	mitosph
39	male2_naiveod_ipl3	naive	0.676998	mitosph
40	male2_naiveod_ipl4	naive	0.610141	mitosph
42	male2_naiveos_ipl2	naive	0.604194	mitosph
43	male2_naiveos_ipl3	naive	0.703544	mitosph
44	male2_naiveos_ipl4	naive	0.731888	mitosph
45	male2_naiveos_ipl5	naive	0.630466	mitosph
102	fem2_naiveos_ipl1	naive	0.678398	mitosph
103	fem2_naiveos_ipl2	naive	0.619008	mitosph
104	fem2_naiveod_ipl1	naive	0.679558	mitosph
105	fem2_naiveod_ipl2	naive	0.612799	mitosph
107	fem3_naiveod_ipl1	naive	0.617605	mitosph
109	fem3_naiveos_ipl1	naive	0.646208	mitosph
110	fem3_naiveos_ipl2	naive	0.64056	mitosph
113	fem4_naiveos_ipl1	naive	0.644751	mitosph
114	fem4_naiveos_ipl2	naive	0.779456	mitosph
163	male3_naiveod_ipl3	naive	0.595885	mitosph
164	male3_naiveod_ipl4	naive	0.675667	mitosph
168	male3_naiveos_ipl6	naive	0.641148	mitosph
357	male4_naiveos_ipl1	naive	0.676286	mitosph
358	male4_naiveos_ipl3	naive	0.708682	mitosph
359	male4_naiveos_ipl5	naive	0.806355	mitosph
360	male4_naiveos_ipl6	naive	0.659807	mitosph
0	p1w3_naive_prm2	nai	0.672729	mitosph
1	p1w3_naive_prm3	nai	0.660887	mitosph
2	p1w7_naive_prm1	nai	0.64582	mitosph
3	p2w3_naive_prm4	nai	0.702537	mitosph
4	p2w6_naive_prm3	nai	0.734463	mitosph
5	p2w7_naive_prm	nai	0.746646	mitosph
6	p2w7_naive_prm1	nai	0.708458	mitosph
7	p2w7_naive_prm2	nai	0.596698	mitosph
8	p3w3_naive_prm2	nai	0.687912	mitosph
9	p3w3_naive_prm3	nai	0.732355	mitosph
10	p3w6_naive_prm1	nai	0.615278	mitosph
11	p3w6_naive_prm4	nai	0.676803	mitosph
12	p3w7_naive_prm1	nai	0.727048	mitosph

## Sheet: Fig1H_Stats_mitosph
	timepoint	n_cell	n_retina
0	naive	24	10
1	nai	13	n/a
timepoint	W	pval	normal
naive	0.918285	0.0535321	TRUE
nai	0.949409	0.589368	TRUE
	W	pval	equal_var
levene	0.697802	0.40919	TRUE
	0	Test
statistic	-0.602057	ttest
p-val	0.551017	ttest

## Sheet: Fig1I_Data_pcntmito
	uid	timepoint	Value	parameter
37	male2_naiveod_ipl1	naive	6.05474	pcntmito
38	male2_naiveod_ipl2	naive	2.58303	pcntmito
39	male2_naiveod_ipl3	naive	4.4768	pcntmito
40	male2_naiveod_ipl4	naive	3.35884	pcntmito
42	male2_naiveos_ipl2	naive	2.18827	pcntmito
43	male2_naiveos_ipl3	naive	5.37592	pcntmito
44	male2_naiveos_ipl4	naive	4.17637	pcntmito
45	male2_naiveos_ipl5	naive	6.44489	pcntmito
102	fem2_naiveos_ipl1	naive	4.91565	pcntmito
103	fem2_naiveos_ipl2	naive	6.31983	pcntmito
104	fem2_naiveod_ipl1	naive	9.24575	pcntmito
105	fem2_naiveod_ipl2	naive	5.86882	pcntmito
107	fem3_naiveod_ipl1	naive	4.99579	pcntmito
109	fem3_naiveos_ipl1	naive	5.05977	pcntmito
110	fem3_naiveos_ipl2	naive	6.57967	pcntmito
113	fem4_naiveos_ipl1	naive	4.53863	pcntmito
114	fem4_naiveos_ipl2	naive	4.33491	pcntmito
163	male3_naiveod_ipl3	naive	5.76012	pcntmito
164	male3_naiveod_ipl4	naive	3.72495	pcntmito
168	male3_naiveos_ipl6	naive	5.27778	pcntmito
357	male4_naiveos_ipl1	naive	4.41875	pcntmito
358	male4_naiveos_ipl3	naive	3.48523	pcntmito
359	male4_naiveos_ipl5	naive	4.12542	pcntmito
360	male4_naiveos_ipl6	naive	5.09825	pcntmito
0	p1w3_naive_prm2	nai	5.90572	pcntmito
1	p1w3_naive_prm3	nai	8.58539	pcntmito
2	p1w7_naive_prm1	nai	8.59666	pcntmito
3	p2w3_naive_prm4	nai	7.84912	pcntmito
4	p2w6_naive_prm3	nai	8.63298	pcntmito
5	p2w7_naive_prm	nai	8.50405	pcntmito
6	p2w7_naive_prm1	nai	8.91893	pcntmito
7	p2w7_naive_prm2	nai	10.1619	pcntmito
8	p3w3_naive_prm2	nai	5.4601	pcntmito
9	p3w3_naive_prm3	nai	11.458	pcntmito
10	p3w6_naive_prm1	nai	10.0239	pcntmito
11	p3w6_naive_prm4	nai	8.46019	pcntmito
12	p3w7_naive_prm1	nai	8.67025	pcntmito

## Sheet: Fig1I_Stats_pcntmito
	timepoint	n_cell	n_retina
0	naive	24	10
1	nai	13	n/a
timepoint	W	pval	normal
naive	0.953771	0.326334	TRUE
nai	0.906703	0.16527	TRUE
	W	pval	equal_var
levene	0.0317561	0.859591	TRUE
	0	Test
statistic	-6.93876	ttest
p-val	4.58356e-08	ttest

## Sheet: Fig1J_Data_mitonuc
	uid	timepoint	Value	parameter
166	male2_naiveod_ipl1	naive	40.1904	mitonuc
167	male2_naiveod_ipl2	naive	21.0772	mitonuc
168	male2_naiveod_ipl3	naive	26.2382	mitonuc
169	male2_naiveod_ipl4	naive	17.4183	mitonuc
171	male2_naiveos_ipl2	naive	20.1241	mitonuc
172	male2_naiveos_ipl3	naive	28.0403	mitonuc
173	male2_naiveos_ipl4	naive	39.3739	mitonuc
174	male2_naiveos_ipl5	naive	15.3483	mitonuc
231	fem2_naiveos_ipl1	naive	12.518	mitonuc
232	fem2_naiveos_ipl2	naive	32.8289	mitonuc
233	fem2_naiveod_ipl1	naive	14.3975	mitonuc
234	fem2_naiveod_ipl2	naive	21.1131	mitonuc
236	fem3_naiveod_ipl1	naive	20.6311	mitonuc
238	fem3_naiveos_ipl1	naive	13.4211	mitonuc
239	fem3_naiveos_ipl2	naive	18.6783	mitonuc
242	fem4_naiveos_ipl1	naive	27.1942	mitonuc
243	fem4_naiveos_ipl2	naive	30.1609	mitonuc
292	male3_naiveod_ipl3	naive	23.3251	mitonuc
293	male3_naiveod_ipl4	naive	19.3939	mitonuc
297	male3_naiveos_ipl6	naive	20.6482	mitonuc
316	male4_naiveos_ipl1	naive	14.2652	mitonuc
317	male4_naiveos_ipl3	naive	29.6972	mitonuc
318	male4_naiveos_ipl5	naive	22.014	mitonuc
319	male4_naiveos_ipl6	naive	25.2791	mitonuc
36	male2_naiveod_ipl1	naive	40.1904	mitonuc
37	male2_naiveod_ipl2	naive	21.0772	mitonuc
38	male2_naiveod_ipl3	naive	26.2382	mitonuc
39	male2_naiveod_ipl4	naive	17.4183	mitonuc
41	male2_naiveos_ipl2	naive	20.1241	mitonuc
42	male2_naiveos_ipl3	naive	28.0403	mitonuc
43	male2_naiveos_ipl4	naive	39.3739	mitonuc
44	male2_naiveos_ipl5	naive	15.3483	mitonuc
101	fem2_naiveos_ipl1	naive	12.518	mitonuc
102	fem2_naiveos_ipl2	naive	32.8289	mitonuc
103	fem2_naiveod_ipl1	naive	14.3975	mitonuc
104	fem2_naiveod_ipl2	naive	21.1131	mitonuc
106	fem3_naiveod_ipl1	naive	20.6311	mitonuc
108	fem3_naiveos_ipl1	naive	13.4211	mitonuc
109	fem3_naiveos_ipl2	naive	18.6783	mitonuc
112	fem4_naiveos_ipl1	naive	27.1942	mitonuc
113	fem4_naiveos_ipl2	naive	30.1609	mitonuc
162	male3_naiveod_ipl3	naive	23.3251	mitonuc
163	male3_naiveod_ipl4	naive	19.3939	mitonuc
167	male3_naiveos_ipl6	naive	20.6482	mitonuc
186	male4_naiveos_ipl1	naive	14.2652	mitonuc
187	male4_naiveos_ipl3	naive	29.6972	mitonuc
188	male4_naiveos_ipl5	naive	22.014	mitonuc
189	male4_naiveos_ipl6	naive	25.2791	mitonuc
190	p1w3_naive_prm2	nai	60.2899	mitonuc
191	p1w3_naive_prm3	nai	43.6731	mitonuc
192	p1w7_naive_prm1	nai	50.7645	mitonuc
193	p2w3_naive_prm4	nai	37.4809	mitonuc
194	p2w6_naive_prm3	nai	13.3578	mitonuc
195	p2w7_naive_prm	nai	59.033	mitonuc
196	p2w7_naive_prm1	nai	50.1341	mitonuc
197	p2w7_naive_prm2	nai	43.6907	mitonuc
198	p3w3_naive_prm2	nai	35.4103	mitonuc
199	p3w3_naive_prm3	nai	54.1537	mitonuc
200	p3w6_naive_prm1	nai	36.9889	mitonuc
201	p3w6_naive_prm4	nai	29.4348	mitonuc
202	p3w7_naive_prm1	nai	38.0596	mitonuc

[truncated: 1 more sheets: Fig1J_Stats_mitonuc]
