# Supplementary material for: Mitochondrial network adaptations of microglia reveal sex-specific stress response after injury and UCP2 knockout
Source: iScience. 2023 Aug 29;26(10):107780. doi: 10.1016/j.isci.2023.107780 (PMC10507162; doi:10.1016/j.isci.2023.107780)
Supplement: Table S2. Statistical tests and corresponding data, related to Figure 2 [file mmc3.xlsx]

## Sheet: Abbreviations
Abbrevations	Definition
A	Name of first measurement (ANOVA)
B	Name of second measurement (ANOVA)
CD68 parameter	Cd68 mRNA transcript
Chisq	Chi square
CLES	common language effect size
cond3	Combined Identifier for condition, genotype and sex
conover_holms adj	Conover's posthoc test with Holm's adjustment
d5	ONC WT
d5_fem	ONC WT female
d5_male	ONC WT male
d5os	ONC WT
d5ucp2	ONC UCP2KO
d5ucp2_fem	ONC UCP2KO female
d5ucp2_male	ONC UCP2KO male
d5ucp2_ovar	ONC UCP2KO ovariectomized females
Df	Degree of freedom
DF	degrees of freedom
diff	Mean difference (=mean(A) - mean(B))
dof1	degrees of freedom
f	female
F	F-values
H	Kruskal-Wallis H statistic, corrected for ties
hedges	Hedges effect size
KO_N	Naïve UCP2KO
m	male
mean(A)	Mean of first measurement (ANOVA)
mean(B)	Mean of second measurement (ANOVA)
mitonuc	Percentage of mitochondrial volume in perinuclear region
mitonum	Number of mitochondria
mitosph	Mitochondrial sphericity
mitovol	Median mitochondrial volume
MS	Mean squares
n_cell	Number of cells in experimental group
n_retina	Number of retinas in experimental group
n/a	not applicable
na	Naïve WT
nai	In vitro WT microglia
naïve	Naïve WT, In vivo WT microglia
naïve_fem	Naïve WT female
naïve_male	Naïve WT male
naiveucp2	Naïve UCP2KO
naiveucp2_fem	Naïve UCP2KO female
naiveucp2_male	Naïve UCP2KO male
naiveucp2_ovar	Naïve UCP2KO ovariectomized female
np2	Partial eta-square effect sizes
num_casp_rbpms	Number of Caspase 3+ RBPMS+ cells
p-Tukey	Tukey-HSD corrected p-values
p-unc	uncorrectee p-vale
p-val	P-value
parameter	calculated parameter for comparison
pcnt_cd68	Percentages of CD68 volume per microglia
pcntmito	Mitochondrial content
pham	WT mice
Pr...z..	P-value for the z-test (proportion of the z distribution, which is greater than the absolute value of the z distribution)
Pr..Chisq.	P-value for the Chi-Square test (proportion of the Chi-Square distribution, which is greater than the absolute value of the Chi-Square distribution)
RBC	rank-biserial correlation
se	Standard error
sex_id	identifier for condition and sex of cell
Source	Name of factors
SS	sum of squares
Std..Error	Standard error
Strain	Mouse genotype
T	T-values
timepoint	condition for ONC surgery (naïve, d5, naiveucp2, d5ucp2)
U-val	U-value
ucp2	UCP2KO mice
uid	unique cell identifier
W	Test statistic
WT_N	Naïve WT
Wt_Nf	Naïve WT female
Wt_Nm	Naïve WT male
Wt_ONC_5d_IP	ONC WT
Wt_ONC_5d_IPf	ONC WT female
Wt_ONC_5d_IPm	ONC WT amale
z.value	Value of z distribution
Statistical Test Abbreviation	Definition
normal	Normality test for variables using Shapiro test
Levene	Levene's test for equal variance
MWU	Mann-Whitney U, also named Wilcoxon rank sum test
Welch's t-test	Welch's t-test
ttest	Student's T-test
Anova	One-way ANOVA
Tukey	Tukey's poshoc test
Kruskal	Kruskal-Wallis test
Conover_holm's adj	Conover's posthoc test with Holm's p-adjustment

## Sheet: Fig2B_Data_num_casp_rbpms
	uid	condition	Value	parameter
0	f_na_gcl_ipl	na	0	num_casp_rbpms
1	m_na_gcl_ipl	na	0	num_casp_rbpms
2	f_na_gcl_ipl	na	0	num_casp_rbpms
3	f_na_gcl_ipl	na	0	num_casp_rbpms
4	m_na_gcl_ipl	na	0	num_casp_rbpms
5	m_na_gcl_ipl	na	0	num_casp_rbpms
6	m_d5os_gcl_ipl	d5os	27.5	num_casp_rbpms
7	m_d5os_gcl_ipl	d5os	59	num_casp_rbpms
8	f_d5os_gcl_ipl	d5os	33	num_casp_rbpms
9	m_d5os_gcl_ipl	d5os	29.5	num_casp_rbpms
10	f_d5os_gcl_ipl	d5os	35	num_casp_rbpms
11	f_d5os_gcl_ipl	d5os	23.5	num_casp_rbpms
12	f_d5os_gcl_ipl	d5os	24.5	num_casp_rbpms
13	m_d5os_gcl_ipl	d5os	32.5	num_casp_rbpms

## Sheet: Fig2B_Stats_num_casp_rbpms
	condition	n_retina
0	na	6
1	d5os	8
condition	W	pval	normal
na	1	1	TRUE
d5os	0.759746	0.010462	FALSE
	W	pval	equal_var
levene	3.48459	0.086558	TRUE
	U-val	alternative	p-val	RBC	CLES
MWU	0	two-sided	0.0015901	1	0

## Sheet: Fig2F_Data_mitovol
	uid	timepoint	Value	parameter
3	male1_d5os_ipl1	d5	0.671894	mitovol
4	male1_d5os_ipl2	d5	0.391247	mitovol
5	male1_d5os_ipl3	d5	0.625841	mitovol
7	male2_d5os_ipl1	d5	0.54008	mitovol
11	fem1_d5os_ipl1	d5	0.929668	mitovol
12	fem1_d5os_ipl2	d5	1.03294	mitovol
13	fem1_d5os_ipl4	d5	0.539775	mitovol
19	fem2_d5os_ipl	d5	0.565813	mitovol
20	fem2_d5os_ipl1	d5	0.608967	mitovol
21	fem2_d5os_ipl2	d5	1.04446	mitovol
22	fem2_d5os_ipl3	d5	0.840148	mitovol
28	male5_d5os_ipl	d5	0.497365	mitovol
37	male2_naiveod_ipl1	naive	2.00215	mitovol
38	male2_naiveod_ipl2	naive	0.755918	mitovol
39	male2_naiveod_ipl3	naive	1.57385	mitovol
40	male2_naiveod_ipl4	naive	1.30492	mitovol
42	male2_naiveos_ipl2	naive	1.22753	mitovol
43	male2_naiveos_ipl3	naive	1.45133	mitovol
44	male2_naiveos_ipl4	naive	1.01923	mitovol
45	male2_naiveos_ipl5	naive	2.36068	mitovol
54	male6_d5os_ipl1	d5	0.653905	mitovol
55	male6_d5os_ipl2	d5	0.362331	mitovol
102	fem2_naiveos_ipl1	naive	1.16798	mitovol
103	fem2_naiveos_ipl2	naive	2.42321	mitovol
104	fem2_naiveod_ipl1	naive	2.2671	mitovol
105	fem2_naiveod_ipl2	naive	2.53732	mitovol
107	fem3_naiveod_ipl1	naive	1.4109	mitovol
109	fem3_naiveos_ipl1	naive	1.11678	mitovol
110	fem3_naiveos_ipl2	naive	1.838	mitovol
113	fem4_naiveos_ipl1	naive	1.50473	mitovol
114	fem4_naiveos_ipl2	naive	1.04259	mitovol
163	male3_naiveod_ipl3	naive	1.66576	mitovol
164	male3_naiveod_ipl4	naive	1.10155	mitovol
168	male3_naiveos_ipl6	naive	1.46328	mitovol
335	fem8_d5os_ipl12	d5	0.684335	mitovol
336	fem8_d5os_ipl4	d5	0.685877	mitovol
337	fem8_d5os_ipl6	d5	1.02497	mitovol
338	fem8_d5os_ipl8	d5	0.578053	mitovol
339	male7_d5os_ipl1	d5	0.927025	mitovol
340	male7_d5os_ipl10	d5	0.531985	mitovol
341	male7_d5os_ipl2	d5	0.712724	mitovol
342	male7_d5os_ipl9	d5	0.5827	mitovol
357	male4_naiveos_ipl1	naive	1.10264	mitovol
358	male4_naiveos_ipl3	naive	0.87888	mitovol
359	male4_naiveos_ipl5	naive	0.765093	mitovol
360	male4_naiveos_ipl6	naive	1.42423	mitovol

## Sheet: Fig2F_Stats_mitovol
	timepoint	n_cell	n_retina
0	d5	22	8
1	naive	24	10
timepoint	W	pval	normal
d5	0.920426	0.0775786	TRUE
naive	0.923231	0.0688769	TRUE
	W	pval	equal_var
levene	10.771	0.00202375	FALSE
	0	Test
statistic	6.89747	Welchs t-test
p-val	1.13744e-07	Welchs t-test

## Sheet: Fig2F_Data_mitonum
	uid	timepoint	Value	parameter
3	male1_d5os_ipl1	d5	73	mitonum
4	male1_d5os_ipl2	d5	91	mitonum
5	male1_d5os_ipl3	d5	67	mitonum
7	male2_d5os_ipl1	d5	57	mitonum
11	fem1_d5os_ipl1	d5	33	mitonum
12	fem1_d5os_ipl2	d5	43	mitonum
13	fem1_d5os_ipl4	d5	66	mitonum
19	fem2_d5os_ipl	d5	82	mitonum
20	fem2_d5os_ipl1	d5	106	mitonum
21	fem2_d5os_ipl2	d5	50	mitonum
22	fem2_d5os_ipl3	d5	97	mitonum
28	male5_d5os_ipl	d5	107	mitonum
37	male2_naiveod_ipl1	naive	31	mitonum
38	male2_naiveod_ipl2	naive	26	mitonum
39	male2_naiveod_ipl3	naive	33	mitonum
40	male2_naiveod_ipl4	naive	32	mitonum
42	male2_naiveos_ipl2	naive	33	mitonum
43	male2_naiveos_ipl3	naive	35	mitonum
44	male2_naiveos_ipl4	naive	27	mitonum
45	male2_naiveos_ipl5	naive	35	mitonum
54	male6_d5os_ipl1	d5	29	mitonum
55	male6_d5os_ipl2	d5	36	mitonum
102	fem2_naiveos_ipl1	naive	40	mitonum
103	fem2_naiveos_ipl2	naive	27	mitonum
104	fem2_naiveod_ipl1	naive	37	mitonum
105	fem2_naiveod_ipl2	naive	41	mitonum
107	fem3_naiveod_ipl1	naive	36	mitonum
109	fem3_naiveos_ipl1	naive	52	mitonum
110	fem3_naiveos_ipl2	naive	42	mitonum
113	fem4_naiveos_ipl1	naive	50	mitonum
114	fem4_naiveos_ipl2	naive	62	mitonum
163	male3_naiveod_ipl3	naive	25	mitonum
164	male3_naiveod_ipl4	naive	35	mitonum
168	male3_naiveos_ipl6	naive	36	mitonum
335	fem8_d5os_ipl12	d5	51	mitonum
336	fem8_d5os_ipl4	d5	43	mitonum
337	fem8_d5os_ipl6	d5	40	mitonum
338	fem8_d5os_ipl8	d5	64	mitonum
339	male7_d5os_ipl1	d5	36	mitonum
340	male7_d5os_ipl10	d5	35	mitonum
341	male7_d5os_ipl2	d5	29	mitonum
342	male7_d5os_ipl9	d5	42	mitonum
357	male4_naiveos_ipl1	naive	55	mitonum
358	male4_naiveos_ipl3	naive	38	mitonum
359	male4_naiveos_ipl5	naive	45	mitonum
360	male4_naiveos_ipl6	naive	30	mitonum

## Sheet: Fig2F_Stats_mitonum
	timepoint	n_cell	n_retina
0	d5	22	8
1	naive	24	10
timepoint	W	pval	normal
d5	0.896083	0.0248376	FALSE
naive	0.92115	0.0619334	TRUE
	W	pval	equal_var
levene	13.7677	0.00057775	FALSE
	U-val	alternative	p-val	RBC	CLES
MWU	122	two-sided	0.0018428	0.537879	0.231061

## Sheet: Fig2F_Data_mitosph
	uid	timepoint	Value	parameter
3	male1_d5os_ipl1	d5	0.769131	mitosph
4	male1_d5os_ipl2	d5	0.819398	mitosph
5	male1_d5os_ipl3	d5	0.81833	mitosph
7	male2_d5os_ipl1	d5	0.768703	mitosph
11	fem1_d5os_ipl1	d5	0.702099	mitosph
12	fem1_d5os_ipl2	d5	0.678664	mitosph
13	fem1_d5os_ipl4	d5	0.745171	mitosph
19	fem2_d5os_ipl	d5	0.825026	mitosph
20	fem2_d5os_ipl1	d5	0.733507	mitosph
21	fem2_d5os_ipl2	d5	0.715353	mitosph
22	fem2_d5os_ipl3	d5	0.770201	mitosph
28	male5_d5os_ipl	d5	0.813006	mitosph
37	male2_naiveod_ipl1	naive	0.787495	mitosph
38	male2_naiveod_ipl2	naive	0.740883	mitosph
39	male2_naiveod_ipl3	naive	0.676998	mitosph
40	male2_naiveod_ipl4	naive	0.610141	mitosph
42	male2_naiveos_ipl2	naive	0.604194	mitosph
43	male2_naiveos_ipl3	naive	0.703544	mitosph
44	male2_naiveos_ipl4	naive	0.731888	mitosph
45	male2_naiveos_ipl5	naive	0.630466	mitosph
54	male6_d5os_ipl1	d5	0.668836	mitosph
55	male6_d5os_ipl2	d5	0.82391	mitosph
102	fem2_naiveos_ipl1	naive	0.678398	mitosph
103	fem2_naiveos_ipl2	naive	0.619008	mitosph
104	fem2_naiveod_ipl1	naive	0.679558	mitosph
105	fem2_naiveod_ipl2	naive	0.612799	mitosph
107	fem3_naiveod_ipl1	naive	0.617605	mitosph
109	fem3_naiveos_ipl1	naive	0.646208	mitosph
110	fem3_naiveos_ipl2	naive	0.64056	mitosph
113	fem4_naiveos_ipl1	naive	0.644751	mitosph
114	fem4_naiveos_ipl2	naive	0.779456	mitosph
163	male3_naiveod_ipl3	naive	0.595885	mitosph
164	male3_naiveod_ipl4	naive	0.675667	mitosph
168	male3_naiveos_ipl6	naive	0.641148	mitosph
335	fem8_d5os_ipl12	d5	0.773499	mitosph
336	fem8_d5os_ipl4	d5	0.777781	mitosph
337	fem8_d5os_ipl6	d5	0.720299	mitosph
338	fem8_d5os_ipl8	d5	0.8356	mitosph
339	male7_d5os_ipl1	d5	0.720384	mitosph
340	male7_d5os_ipl10	d5	0.792896	mitosph
341	male7_d5os_ipl2	d5	0.75893	mitosph
342	male7_d5os_ipl9	d5	0.813633	mitosph
357	male4_naiveos_ipl1	naive	0.676286	mitosph
358	male4_naiveos_ipl3	naive	0.708682	mitosph
359	male4_naiveos_ipl5	naive	0.806355	mitosph
360	male4_naiveos_ipl6	naive	0.659807	mitosph

## Sheet: Fig2F_Stats_mitosph
	timepoint	n_cell	n_retina
0	d5	22	8
1	naive	24	10
timepoint	W	pval	normal
d5	0.941853	0.216103	TRUE
naive	0.918285	0.0535321	TRUE
	W	pval	equal_var
levene	0.47056	0.496329	TRUE
	0	Test
0	-5.6365	ttest
1	1.15143e-06	ttest

## Sheet: Fig2G_Data_pcntmito
	uid	timepoint	Value	parameter
3	male1_d5os_ipl1	d5	5.46875	pcntmito
4	male1_d5os_ipl2	d5	8.13431	pcntmito
5	male1_d5os_ipl3	d5	11.215	pcntmito
7	male2_d5os_ipl1	d5	4.74844	pcntmito
11	fem1_d5os_ipl1	d5	4.39637	pcntmito
12	fem1_d5os_ipl2	d5	7.0432	pcntmito
13	fem1_d5os_ipl4	d5	8.6918	pcntmito
19	fem2_d5os_ipl	d5	6.03774	pcntmito
20	fem2_d5os_ipl1	d5	3.05135	pcntmito
21	fem2_d5os_ipl2	d5	7.01324	pcntmito
22	fem2_d5os_ipl3	d5	6.48329	pcntmito
28	male5_d5os_ipl	d5	8.62468	pcntmito
37	male2_naiveod_ipl1	naive	6.05474	pcntmito
38	male2_naiveod_ipl2	naive	2.58303	pcntmito
39	male2_naiveod_ipl3	naive	4.4768	pcntmito
40	male2_naiveod_ipl4	naive	3.35884	pcntmito
42	male2_naiveos_ipl2	naive	2.18827	pcntmito
43	male2_naiveos_ipl3	naive	5.37592	pcntmito
44	male2_naiveos_ipl4	naive	4.17637	pcntmito
45	male2_naiveos_ipl5	naive	6.44489	pcntmito
54	male6_d5os_ipl1	d5	5.63079	pcntmito
55	male6_d5os_ipl2	d5	3.62021	pcntmito
102	fem2_naiveos_ipl1	naive	4.91565	pcntmito
103	fem2_naiveos_ipl2	naive	6.31983	pcntmito
104	fem2_naiveod_ipl1	naive	9.24575	pcntmito
105	fem2_naiveod_ipl2	naive	5.86882	pcntmito
107	fem3_naiveod_ipl1	naive	4.99579	pcntmito
109	fem3_naiveos_ipl1	naive	5.05977	pcntmito
110	fem3_naiveos_ipl2	naive	6.57967	pcntmito
113	fem4_naiveos_ipl1	naive	4.53863	pcntmito
114	fem4_naiveos_ipl2	naive	4.33491	pcntmito
163	male3_naiveod_ipl3	naive	5.76012	pcntmito
164	male3_naiveod_ipl4	naive	3.72495	pcntmito
168	male3_naiveos_ipl6	naive	5.27778	pcntmito
335	fem8_d5os_ipl12	d5	5.8206	pcntmito
336	fem8_d5os_ipl4	d5	7.75712	pcntmito
337	fem8_d5os_ipl6	d5	6.91438	pcntmito
338	fem8_d5os_ipl8	d5	10.8393	pcntmito
339	male7_d5os_ipl1	d5	7.39855	pcntmito
340	male7_d5os_ipl10	d5	4.45778	pcntmito
341	male7_d5os_ipl2	d5	4.71808	pcntmito
342	male7_d5os_ipl9	d5	6.08334	pcntmito
357	male4_naiveos_ipl1	naive	4.41875	pcntmito
358	male4_naiveos_ipl3	naive	3.48523	pcntmito
359	male4_naiveos_ipl5	naive	4.12542	pcntmito
360	male4_naiveos_ipl6	naive	5.09825	pcntmito

[truncated: 13 more sheets: Fig2G_Stats_pcntmito, Fig2H_Data_mitonuc, Fig2H_Stats_mitonuc, Fig2K_Data_mitovol, Fig2K_Stats_mitovol, Fig2K_Data_mitonum, Fig2K_Stats_mitonum, Fig2K_Data_mitosph, Fig2K_Stats_mitosph, Fig2L_Data_pcntmito, Fig2L_Stats_pcntmito, Fig2M_Data_mitonuc, Fig2M_Stats_mitonuc]
