# Supplementary material for: Mitochondrial network adaptations of microglia reveal sex-specific stress response after injury and UCP2 knockout
Source: iScience. 2023 Aug 29;26(10):107780. doi: 10.1016/j.isci.2023.107780 (PMC10507162; doi:10.1016/j.isci.2023.107780)
Supplement: Table S3. Statistical tests and corresponding data, related to Figure 3 [file mmc4.xlsx]

## Sheet: Abbreviations
Abbrevations	Definition
A	Name of first measurement (ANOVA)
B	Name of second measurement (ANOVA)
CD68 parameter	Cd68 mRNA transcript
Chisq	Chi square
CLES	common language effect size
cond3	Combined Identifier for condition, genotype and sex
conover_holms adj	Conover's posthoc test with Holm's adjustment
d5	ONC WT
d5_fem	ONC WT female
d5_male	ONC WT male
d5os	ONC WT
d5ucp2	ONC UCP2KO
d5ucp2_fem	ONC UCP2KO female
d5ucp2_male	ONC UCP2KO male
d5ucp2_ovar	ONC UCP2KO ovariectomized females
Df	Degree of freedom
DF	degrees of freedom
diff	Mean difference (=mean(A) - mean(B))
dof1	degrees of freedom
f	female
F	F-values
H	Kruskal-Wallis H statistic, corrected for ties
hedges	Hedges effect size
KO_N	Naïve UCP2KO
m	male
mean(A)	Mean of first measurement (ANOVA)
mean(B)	Mean of second measurement (ANOVA)
mitonuc	Percentage of mitochondrial volume in perinuclear region
mitonum	Number of mitochondria
mitosph	Mitochondrial sphericity
mitovol	Median mitochondrial volume
MS	Mean squares
n_cell	Number of cells in experimental group
n_retina	Number of retinas in experimental group
n/a	not applicable
na	Naïve WT
nai	In vitro WT microglia
naïve	Naïve WT, In vivo WT microglia
naïve_fem	Naïve WT female
naïve_male	Naïve WT male
naiveucp2	Naïve UCP2KO
naiveucp2_fem	Naïve UCP2KO female
naiveucp2_male	Naïve UCP2KO male
naiveucp2_ovar	Naïve UCP2KO ovariectomized female
np2	Partial eta-square effect sizes
num_casp_rbpms	Number of Caspase 3+ RBPMS+ cells
p-Tukey	Tukey-HSD corrected p-values
p-unc	uncorrectee p-vale
p-val	P-value
parameter	calculated parameter for comparison
pcnt_cd68	Percentages of CD68 volume per microglia
pcntmito	Mitochondrial content
pham	WT mice
Pr...z..	P-value for the z-test (proportion of the z distribution, which is greater than the absolute value of the z distribution)
Pr..Chisq.	P-value for the Chi-Square test (proportion of the Chi-Square distribution, which is greater than the absolute value of the Chi-Square distribution)
RBC	rank-biserial correlation
se	Standard error
sex_id	identifier for condition and sex of cell
Source	Name of factors
SS	sum of squares
Std..Error	Standard error
Strain	Mouse genotype
T	T-values
timepoint	condition for ONC surgery (naïve, d5, naiveucp2, d5ucp2)
U-val	U-value
ucp2	UCP2KO mice
uid	unique cell identifier
W	Test statistic
WT_N	Naïve WT
Wt_Nf	Naïve WT female
Wt_Nm	Naïve WT male
Wt_ONC_5d_IP	ONC WT
Wt_ONC_5d_IPf	ONC WT female
Wt_ONC_5d_IPm	ONC WT amale
z.value	Value of z distribution
Statistical Test Abbreviation	Definition
normal	Normality test for variables using Shapiro test
Levene	Levene's test for equal variance
MWU	Mann-Whitney U, also named Wilcoxon rank sum test
Welch's t-test	Welch's t-test
ttest	Student's T-test
Anova	One-way ANOVA
Tukey	Tukey's poshoc test
Kruskal	Kruskal-Wallis test
Conover_holm's adj	Conover's posthoc test with Holm's p-adjustment

## Sheet: Fig3B_Data_mitosox
	uid	Strain	Value	parameter
0	F_Naive_ipl_opl	pham	32.6	mitosox
1	F_Naive_ipl_opl	ucp2	51	mitosox
2	F_Naive_ipl_opl	ucp2	57.6	mitosox
3	M_Naive_ipl_opl	ucp2	47.1	mitosox
4	M_Naive_ipl_opl	ucp2	51.7	mitosox
5	M_Naive_ipl_opl	pham	39.3	mitosox
6	M_Naive_ipl_opl	pham	44.1	mitosox
7	F_Naive_ipl_opl	pham	35.7	mitosox
8	F_Naive_ipl_opl	ucp2	45.2	mitosox
9	M_Naive_ipl_opl	ucp2	47	mitosox
10	M_Naive_ipl_opl	pham	42.5	mitosox

## Sheet: Fig3B_Stats_mitosox
	Strain	n_retina
0	pham	5
1	ucp2	6
Strain	W	pval	normal
pham	0.957054	0.787335	TRUE
ucp2	0.909736	0.434659	TRUE
	W	pval	equal_var
levene	0.0109458	0.91897	TRUE
	0	Test
0	-3.9649	ttest
1	0.00327984	ttest

## Sheet: Fig3C_Data_SOD1
	uid	condition	Value	parameter
0	m_Wt_N_ipl_opl	Wt_N	4.03	SOD1
1	m_Wt_N_ipl_opl	Wt_N	4.66667	SOD1
2	m_Wt_N_ipl_opl	Wt_N	4.15	SOD1
3	f_Wt_N_ipl_opl	Wt_N	3.35	SOD1
4	f_Wt_N_ipl_opl	Wt_N	3.63667	SOD1
5	f_Wt_N_ipl_opl	Wt_N	3.64	SOD1
6	m_KO_N_ipl_opl	KO_N	3.60667	SOD1
7	m_KO_N_ipl_opl	KO_N	3.40333	SOD1
8	f_KO_N_ipl_opl	KO_N	3.20667	SOD1
9	f_KO_N_ipl_opl	KO_N	3.28667	SOD1
10	f_KO_N_ipl_opl	KO_N	3.56333	SOD1
11	f_KO_N_ipl_opl	KO_N	2.40667	SOD1
12	m_KO_N_ipl_opl	KO_N	2.73333	SOD1

## Sheet: Fig3C_Stats_SOD1
	timepoint	n_retina
0	Wt_N	6
1	KO_N	7
condition	W	pval	normal
Wt_N	0.950346	0.743086	TRUE
KO_N	0.887724	0.263	TRUE
	W	pval	equal_var
levene	0.107415	0.749259	TRUE
	0	Test
0	2.91211	ttest
1	0.0141357	ttest

## Sheet: Fig3E_Data_mitovol
	uid	timepoint	Value	parameter
37	male2_naiveod_ipl1	naive	2.00215	mitovol
38	male2_naiveod_ipl2	naive	0.755918	mitovol
39	male2_naiveod_ipl3	naive	1.57385	mitovol
40	male2_naiveod_ipl4	naive	1.30492	mitovol
42	male2_naiveos_ipl2	naive	1.22753	mitovol
43	male2_naiveos_ipl3	naive	1.45133	mitovol
44	male2_naiveos_ipl4	naive	1.01923	mitovol
45	male2_naiveos_ipl5	naive	2.36068	mitovol
102	fem2_naiveos_ipl1	naive	1.16798	mitovol
103	fem2_naiveos_ipl2	naive	2.42321	mitovol
104	fem2_naiveod_ipl1	naive	2.2671	mitovol
105	fem2_naiveod_ipl2	naive	2.53732	mitovol
107	fem3_naiveod_ipl1	naive	1.4109	mitovol
109	fem3_naiveos_ipl1	naive	1.11678	mitovol
110	fem3_naiveos_ipl2	naive	1.838	mitovol
113	fem4_naiveos_ipl1	naive	1.50473	mitovol
114	fem4_naiveos_ipl2	naive	1.04259	mitovol
163	male3_naiveod_ipl3	naive	1.66576	mitovol
164	male3_naiveod_ipl4	naive	1.10155	mitovol
168	male3_naiveos_ipl6	naive	1.46328	mitovol
184	fem1_naiveucp2od_ipl1	naiveucp2	1.30728	mitovol
185	fem1_naiveucp2od_ipl2	naiveucp2	1.77931	mitovol
186	fem1_naiveucp2od_ipl3	naiveucp2	1.98057	mitovol
191	fem1_naiveucp2os_ipl2	naiveucp2	1.31425	mitovol
192	fem1_naiveucp2os_ipl3	naiveucp2	1.48223	mitovol
230	male1_naiveucp2os_ipl5	naiveucp2	1.1782	mitovol
232	fem2_naiveucp2os_ipl8	naiveucp2	1.43712	mitovol
233	fem2_naiveucp2os_ipl9	naiveucp2	1.27631	mitovol
263	fem2_naiveucp2od_ipl2	naiveucp2	0.717067	mitovol
264	fem2_naiveucp2od_ipl4	naiveucp2	0.812739	mitovol
265	fem2_naiveucp2od_ipl5	naiveucp2	1.87242	mitovol
266	fem2_naiveucp2os_ipl7	naiveucp2	1.61856	mitovol
282	male2_naiveucp2od_ipl10	naiveucp2	2.2512	mitovol
283	male2_naiveucp2od_ipl12	naiveucp2	1.41923	mitovol
284	male2_naiveucp2od_ipl13	naiveucp2	1.03314	mitovol
285	male2_naiveucp2od_ipl14	naiveucp2	0.894319	mitovol
286	male2_naiveucp2od_ipl8	naiveucp2	1.94637	mitovol
287	male2_naiveucp2os_ipl1	naiveucp2	1.46642	mitovol
288	male2_naiveucp2os_ipl3	naiveucp2	1.275	mitovol
289	male2_naiveucp2os_ipl4	naiveucp2	2.53511	mitovol
290	male2_naiveucp2os_ipl6	naiveucp2	2.17002	mitovol
343	fem3_naiveucp2os_ipl2	naiveucp2	0.806907	mitovol
344	fem3_naiveucp2os_ipl3	naiveucp2	1.14238	mitovol
345	fem3_naiveucp2os_ipl4	naiveucp2	0.643114	mitovol
346	fem3_naiveucp2os_ipl5	naiveucp2	1.01435	mitovol
353	male3_naiveucp2os_ipl2	naiveucp2	0.932018	mitovol
354	male3_naiveucp2os_ipl3	naiveucp2	0.999449	mitovol
355	male3_naiveucp2os_ipl4	naiveucp2	1.03868	mitovol
356	male3_naiveucp2os_ipl5	naiveucp2	1.11436	mitovol
357	male4_naiveos_ipl1	naive	1.10264	mitovol
358	male4_naiveos_ipl3	naive	0.87888	mitovol
359	male4_naiveos_ipl5	naive	0.765093	mitovol
360	male4_naiveos_ipl6	naive	1.42423	mitovol

## Sheet: Fig3E_Stats_mitovol
	timepoint	n_cell	n_retina
0	naive	24	10
1	naiveucp2	29	9
timepoint	W	pval	normal
naive	0.923231	0.0688769	TRUE
naiveucp2	0.946726	0.150407	TRUE
	W	pval	equal_var
levene	0.0633678	0.802262	TRUE
	0	Test
0	0.825209	ttest
1	0.413096	ttest

## Sheet: Fig3E_Data_mitonum
	uid	timepoint	Value	parameter
37	male2_naiveod_ipl1	naive	31	mitonum
38	male2_naiveod_ipl2	naive	26	mitonum
39	male2_naiveod_ipl3	naive	33	mitonum
40	male2_naiveod_ipl4	naive	32	mitonum
42	male2_naiveos_ipl2	naive	33	mitonum
43	male2_naiveos_ipl3	naive	35	mitonum
44	male2_naiveos_ipl4	naive	27	mitonum
45	male2_naiveos_ipl5	naive	35	mitonum
102	fem2_naiveos_ipl1	naive	40	mitonum
103	fem2_naiveos_ipl2	naive	27	mitonum
104	fem2_naiveod_ipl1	naive	37	mitonum
105	fem2_naiveod_ipl2	naive	41	mitonum
107	fem3_naiveod_ipl1	naive	36	mitonum
109	fem3_naiveos_ipl1	naive	52	mitonum
110	fem3_naiveos_ipl2	naive	42	mitonum
113	fem4_naiveos_ipl1	naive	50	mitonum
114	fem4_naiveos_ipl2	naive	62	mitonum
163	male3_naiveod_ipl3	naive	25	mitonum
164	male3_naiveod_ipl4	naive	35	mitonum
168	male3_naiveos_ipl6	naive	36	mitonum
184	fem1_naiveucp2od_ipl1	naiveucp2	42	mitonum
185	fem1_naiveucp2od_ipl2	naiveucp2	38	mitonum
186	fem1_naiveucp2od_ipl3	naiveucp2	31	mitonum
191	fem1_naiveucp2os_ipl2	naiveucp2	51	mitonum
192	fem1_naiveucp2os_ipl3	naiveucp2	44	mitonum
230	male1_naiveucp2os_ipl5	naiveucp2	38	mitonum
232	fem2_naiveucp2os_ipl8	naiveucp2	44	mitonum
233	fem2_naiveucp2os_ipl9	naiveucp2	41	mitonum
263	fem2_naiveucp2od_ipl2	naiveucp2	39	mitonum
264	fem2_naiveucp2od_ipl4	naiveucp2	33	mitonum
265	fem2_naiveucp2od_ipl5	naiveucp2	27	mitonum
266	fem2_naiveucp2os_ipl7	naiveucp2	41	mitonum
282	male2_naiveucp2od_ipl10	naiveucp2	31	mitonum
283	male2_naiveucp2od_ipl12	naiveucp2	37	mitonum
284	male2_naiveucp2od_ipl13	naiveucp2	47	mitonum
285	male2_naiveucp2od_ipl14	naiveucp2	28	mitonum
286	male2_naiveucp2od_ipl8	naiveucp2	38	mitonum
287	male2_naiveucp2os_ipl1	naiveucp2	44	mitonum
288	male2_naiveucp2os_ipl3	naiveucp2	37	mitonum
289	male2_naiveucp2os_ipl4	naiveucp2	25	mitonum
290	male2_naiveucp2os_ipl6	naiveucp2	35	mitonum
343	fem3_naiveucp2os_ipl2	naiveucp2	44	mitonum
344	fem3_naiveucp2os_ipl3	naiveucp2	28	mitonum
345	fem3_naiveucp2os_ipl4	naiveucp2	40	mitonum
346	fem3_naiveucp2os_ipl5	naiveucp2	41	mitonum
353	male3_naiveucp2os_ipl2	naiveucp2	44	mitonum
354	male3_naiveucp2os_ipl3	naiveucp2	40	mitonum
355	male3_naiveucp2os_ipl4	naiveucp2	27	mitonum
356	male3_naiveucp2os_ipl5	naiveucp2	50	mitonum
357	male4_naiveos_ipl1	naive	55	mitonum
358	male4_naiveos_ipl3	naive	38	mitonum
359	male4_naiveos_ipl5	naive	45	mitonum
360	male4_naiveos_ipl6	naive	30	mitonum

## Sheet: Fig3E_Stats_mitonum
	timepoint	n_cell	n_retina
0	naive	24	10
1	naiveucp2	29	9
timepoint	W	pval	normal
naive	0.92115	0.0619334	TRUE
naiveucp2	0.956781	0.273212	TRUE
	W	pval	equal_var
levene	0.794064	0.377059	TRUE
	0	Test
0	-0.2111	ttest
1	0.833651	ttest

## Sheet: Fig3E_Data_mitosph
	uid	timepoint	Value	parameter
37	male2_naiveod_ipl1	naive	0.787495	mitosph
38	male2_naiveod_ipl2	naive	0.740883	mitosph
39	male2_naiveod_ipl3	naive	0.676998	mitosph
40	male2_naiveod_ipl4	naive	0.610141	mitosph
42	male2_naiveos_ipl2	naive	0.604194	mitosph
43	male2_naiveos_ipl3	naive	0.703544	mitosph
44	male2_naiveos_ipl4	naive	0.731888	mitosph
45	male2_naiveos_ipl5	naive	0.630466	mitosph
102	fem2_naiveos_ipl1	naive	0.678398	mitosph
103	fem2_naiveos_ipl2	naive	0.619008	mitosph
104	fem2_naiveod_ipl1	naive	0.679558	mitosph
105	fem2_naiveod_ipl2	naive	0.612799	mitosph
107	fem3_naiveod_ipl1	naive	0.617605	mitosph
109	fem3_naiveos_ipl1	naive	0.646208	mitosph
110	fem3_naiveos_ipl2	naive	0.64056	mitosph
113	fem4_naiveos_ipl1	naive	0.644751	mitosph
114	fem4_naiveos_ipl2	naive	0.779456	mitosph
163	male3_naiveod_ipl3	naive	0.595885	mitosph
164	male3_naiveod_ipl4	naive	0.675667	mitosph
168	male3_naiveos_ipl6	naive	0.641148	mitosph
184	fem1_naiveucp2od_ipl1	naiveucp2	0.679669	mitosph
185	fem1_naiveucp2od_ipl2	naiveucp2	0.67468	mitosph
186	fem1_naiveucp2od_ipl3	naiveucp2	0.59663	mitosph
191	fem1_naiveucp2os_ipl2	naiveucp2	0.702161	mitosph
192	fem1_naiveucp2os_ipl3	naiveucp2	0.70382	mitosph
230	male1_naiveucp2os_ipl5	naiveucp2	0.662362	mitosph
232	fem2_naiveucp2os_ipl8	naiveucp2	0.641877	mitosph
233	fem2_naiveucp2os_ipl9	naiveucp2	0.633507	mitosph
263	fem2_naiveucp2od_ipl2	naiveucp2	0.685614	mitosph
264	fem2_naiveucp2od_ipl4	naiveucp2	0.616579	mitosph
265	fem2_naiveucp2od_ipl5	naiveucp2	0.631916	mitosph
266	fem2_naiveucp2os_ipl7	naiveucp2	0.613973	mitosph
282	male2_naiveucp2od_ipl10	naiveucp2	0.648445	mitosph
283	male2_naiveucp2od_ipl12	naiveucp2	0.637488	mitosph
284	male2_naiveucp2od_ipl13	naiveucp2	0.732502	mitosph
285	male2_naiveucp2od_ipl14	naiveucp2	0.736036	mitosph
286	male2_naiveucp2od_ipl8	naiveucp2	0.650493	mitosph
287	male2_naiveucp2os_ipl1	naiveucp2	0.737227	mitosph
288	male2_naiveucp2os_ipl3	naiveucp2	0.689183	mitosph
289	male2_naiveucp2os_ipl4	naiveucp2	0.651309	mitosph
290	male2_naiveucp2os_ipl6	naiveucp2	0.660353	mitosph
343	fem3_naiveucp2os_ipl2	naiveucp2	0.732801	mitosph
344	fem3_naiveucp2os_ipl3	naiveucp2	0.717805	mitosph
345	fem3_naiveucp2os_ipl4	naiveucp2	0.76546	mitosph
346	fem3_naiveucp2os_ipl5	naiveucp2	0.708425	mitosph
353	male3_naiveucp2os_ipl2	naiveucp2	0.719318	mitosph
354	male3_naiveucp2os_ipl3	naiveucp2	0.695065	mitosph
355	male3_naiveucp2os_ipl4	naiveucp2	0.641005	mitosph
356	male3_naiveucp2os_ipl5	naiveucp2	0.636702	mitosph
357	male4_naiveos_ipl1	naive	0.676286	mitosph
358	male4_naiveos_ipl3	naive	0.708682	mitosph
359	male4_naiveos_ipl5	naive	0.806355	mitosph
360	male4_naiveos_ipl6	naive	0.659807	mitosph

[truncated: 11 more sheets: Fig3E_Stats_mitosph, Fig3F_Data_pcntmito, Fig3F_Stats_pcntmito, Fig3G_Data_mitonuc, Fig3G_Stats_mitonuc, Fig3I_Data_pcnt_cd68, Fig3I_Stats_pcnt_cd68, Fig3K_Data_CD68, Fig3K_Stats_CD68, Fig3L_Data_Sholl, Fig3L_Stats_Sholl]
