# Supplementary material for: Mitochondrial network adaptations of microglia reveal sex-specific stress response after injury and UCP2 knockout
Source: iScience. 2023 Aug 29;26(10):107780. doi: 10.1016/j.isci.2023.107780 (PMC10507162; doi:10.1016/j.isci.2023.107780)
Supplement: Table S4. Statistical tests and corresponding data, related to Figure 4 [file mmc5.xlsx]

## Sheet: Abbreviations
Abbrevations	Definition
A	Name of first measurement (ANOVA)
B	Name of second measurement (ANOVA)
CD68 parameter	Cd68 mRNA transcript
Chisq	Chi square
CLES	common language effect size
cond3	Combined Identifier for condition, genotype and sex
conover_holms adj	Conover's posthoc test with Holm's adjustment
d5	ONC WT
d5_fem	ONC WT female
d5_male	ONC WT male
d5os	ONC WT
d5ucp2	ONC UCP2KO
d5ucp2_fem	ONC UCP2KO female
d5ucp2_male	ONC UCP2KO male
d5ucp2_ovar	ONC UCP2KO ovariectomized females
Df	Degree of freedom
DF	degrees of freedom
diff	Mean difference (=mean(A) - mean(B))
dof1	degrees of freedom
f	female
F	F-values
H	Kruskal-Wallis H statistic, corrected for ties
hedges	Hedges effect size
KO_N	Naïve UCP2KO
m	male
mean(A)	Mean of first measurement (ANOVA)
mean(B)	Mean of second measurement (ANOVA)
mitonuc	Percentage of mitochondrial volume in perinuclear region
mitonum	Number of mitochondria
mitosph	Mitochondrial sphericity
mitovol	Median mitochondrial volume
MS	Mean squares
n_cell	Number of cells in experimental group
n_retina	Number of retinas in experimental group
n/a	not applicable
na	Naïve WT
nai	In vitro WT microglia
naïve	Naïve WT, In vivo WT microglia
naïve_fem	Naïve WT female
naïve_male	Naïve WT male
naiveucp2	Naïve UCP2KO
naiveucp2_fem	Naïve UCP2KO female
naiveucp2_male	Naïve UCP2KO male
naiveucp2_ovar	Naïve UCP2KO ovariectomized female
np2	Partial eta-square effect sizes
num_casp_rbpms	Number of Caspase 3+ RBPMS+ cells
p-Tukey	Tukey-HSD corrected p-values
p-unc	uncorrectee p-vale
p-val	P-value
parameter	calculated parameter for comparison
pcnt_cd68	Percentages of CD68 volume per microglia
pcntmito	Mitochondrial content
pham	WT mice
Pr...z..	P-value for the z-test (proportion of the z distribution, which is greater than the absolute value of the z distribution)
Pr..Chisq.	P-value for the Chi-Square test (proportion of the Chi-Square distribution, which is greater than the absolute value of the Chi-Square distribution)
RBC	rank-biserial correlation
se	Standard error
sex_id	identifier for condition and sex of cell
Source	Name of factors
SS	sum of squares
Std..Error	Standard error
Strain	Mouse genotype
T	T-values
timepoint	condition for ONC surgery (naïve, d5, naiveucp2, d5ucp2)
U-val	U-value
ucp2	UCP2KO mice
uid	unique cell identifier
W	Test statistic
WT_N	Naïve WT
Wt_Nf	Naïve WT female
Wt_Nm	Naïve WT male
Wt_ONC_5d_IP	ONC WT
Wt_ONC_5d_IPf	ONC WT female
Wt_ONC_5d_IPm	ONC WT amale
z.value	Value of z distribution
Statistical Test Abbreviation	Definition
normal	Normality test for variables using Shapiro test
Levene	Levene's test for equal variance
MWU	Mann-Whitney U, also named Wilcoxon rank sum test
Welch's t-test	Welch's t-test
ttest	Student's T-test
Anova	One-way ANOVA
Tukey	Tukey's poshoc test
Kruskal	Kruskal-Wallis test
Conover_holm's adj	Conover's posthoc test with Holm's p-adjustment

## Sheet: Fig4C_Data_pcnt_cd68
	uid	timepoint	Value	parameter
181	male1_d5ucp2os_ipl1	d5ucp2	1.34718	pcnt_cd68
182	male1_d5ucp2os_ipl2	d5ucp2	0.315568	pcnt_cd68
183	male1_d5ucp2os_ipl3	d5ucp2	4.62842	pcnt_cd68
184	fem1_naiveucp2od_ipl1	naiveucp2	2.98229	pcnt_cd68
185	fem1_naiveucp2od_ipl2	naiveucp2	0.473602	pcnt_cd68
186	fem1_naiveucp2od_ipl3	naiveucp2	2.34442	pcnt_cd68
191	fem1_naiveucp2os_ipl2	naiveucp2	0.700924	pcnt_cd68
192	fem1_naiveucp2os_ipl3	naiveucp2	0.53278	pcnt_cd68
202	fem1_d5ucp2os_ipl10	d5ucp2	5.72836	pcnt_cd68
203	fem1_d5ucp2os_ipl11	d5ucp2	4.76254	pcnt_cd68
204	fem1_d5ucp2os_ipl12	d5ucp2	2.90235	pcnt_cd68
205	fem1_d5ucp2os_ipl13	d5ucp2	4.84554	pcnt_cd68
206	fem1_d5ucp2os_ipl2	d5ucp2	3.23439	pcnt_cd68
207	fem1_d5ucp2os_ipl3	d5ucp2	11.2663	pcnt_cd68
208	fem1_d5ucp2os_ipl4	d5ucp2	2.43705	pcnt_cd68
209	fem1_d5ucp2os_ipl5	d5ucp2	7.04091	pcnt_cd68
210	fem1_d5ucp2os_ipl6	d5ucp2	6.17711	pcnt_cd68
211	fem1_d5ucp2os_ipl7	d5ucp2	4.743	pcnt_cd68
230	male1_naiveucp2os_ipl5	naiveucp2	0.985033	pcnt_cd68
232	fem2_naiveucp2os_ipl8	naiveucp2	1.18311	pcnt_cd68
233	fem2_naiveucp2os_ipl9	naiveucp2	0.978548	pcnt_cd68
261	fem2_d5ucp2os_ipl4	d5ucp2	0.651164	pcnt_cd68
262	fem2_d5ucp2os_ipl5	d5ucp2	1.44439	pcnt_cd68
263	fem2_naiveucp2od_ipl2	naiveucp2	3.0195	pcnt_cd68
264	fem2_naiveucp2od_ipl4	naiveucp2	0.99185	pcnt_cd68
265	fem2_naiveucp2od_ipl5	naiveucp2	1.11899	pcnt_cd68
266	fem2_naiveucp2os_ipl7	naiveucp2	0.354813	pcnt_cd68
270	male2_d5ucp2os_ipl11	d5ucp2	1.90189	pcnt_cd68
271	male2_d5ucp2os_ipl12	d5ucp2	1.81701	pcnt_cd68
272	male2_d5ucp2os_ipl13	d5ucp2	1.32564	pcnt_cd68
273	male2_d5ucp2os_ipl14	d5ucp2	0.332592	pcnt_cd68
274	male2_d5ucp2os_ipl5	d5ucp2	4.7753	pcnt_cd68
275	male2_d5ucp2os_ipl6	d5ucp2	1.37067	pcnt_cd68
276	male2_d5ucp2os_ipl7	d5ucp2	1.25038	pcnt_cd68
282	male2_naiveucp2od_ipl10	naiveucp2	0.799021	pcnt_cd68
283	male2_naiveucp2od_ipl12	naiveucp2	0.468884	pcnt_cd68
284	male2_naiveucp2od_ipl13	naiveucp2	1.02527	pcnt_cd68
285	male2_naiveucp2od_ipl14	naiveucp2	1.25466	pcnt_cd68
286	male2_naiveucp2od_ipl8	naiveucp2	0.74618	pcnt_cd68
287	male2_naiveucp2os_ipl1	naiveucp2	0.889824	pcnt_cd68
288	male2_naiveucp2os_ipl3	naiveucp2	0.619631	pcnt_cd68
289	male2_naiveucp2os_ipl4	naiveucp2	0.923709	pcnt_cd68
290	male2_naiveucp2os_ipl6	naiveucp2	0.793902	pcnt_cd68
310	fem2_d5ucp2os_ipl7	d5ucp2	3.32488	pcnt_cd68
311	fem2_d5ucp2os_ipl9	d5ucp2	2.43499	pcnt_cd68
333	fem3_d5ucp2os_ipl14	d5ucp2	1.98329	pcnt_cd68
334	fem3_d5ucp2os_ipl8	d5ucp2	5.44602	pcnt_cd68
343	fem3_naiveucp2os_ipl2	naiveucp2	1.11137	pcnt_cd68
344	fem3_naiveucp2os_ipl3	naiveucp2	0.728042	pcnt_cd68
345	fem3_naiveucp2os_ipl4	naiveucp2	0.54212	pcnt_cd68
346	fem3_naiveucp2os_ipl5	naiveucp2	0.665565	pcnt_cd68
347	male3_d5ucp2os_ipl12	d5ucp2	2.6321	pcnt_cd68
348	male3_d5ucp2os_ipl19	d5ucp2	2.24466	pcnt_cd68
349	male3_d5ucp2os_ipl24	d5ucp2	1.33861	pcnt_cd68
350	male3_d5ucp2os_ipl6	d5ucp2	2.40551	pcnt_cd68
351	fem3_d5ucp2os_ipl2	d5ucp2	3.2902	pcnt_cd68
352	fem3_d5ucp2os_ipl4	d5ucp2	2.94574	pcnt_cd68
353	male3_naiveucp2os_ipl2	naiveucp2	0.562279	pcnt_cd68
354	male3_naiveucp2os_ipl3	naiveucp2	0.770296	pcnt_cd68
355	male3_naiveucp2os_ipl4	naiveucp2	0.577982	pcnt_cd68
356	male3_naiveucp2os_ipl5	naiveucp2	0.880478	pcnt_cd68

## Sheet: Fig4C_Stats_pcnt_cd68
	timepoint	n_cell	n_retina
0	d5ucp2	32	6
1	naiveucp2	29	9
timepoint	W	pval	normal
d5ucp2	0.877973	0.00178291	FALSE
naiveucp2	0.694543	1.75839e-06	FALSE
	W	pval	equal_var
levene	14.7296	0.000304872	FALSE
	U-val	alternative	p-val	RBC	CLES
MWU	122	two-sided	8.14467e-07	0.737069	0.131466

## Sheet: Fig4E_Data_Sholl
Intersections	Radius	Cell	Strain	Region	Animal	Sex
0	0	male2_d5ucp2os_ipl7	d5ucp2	ipl	male2	male
6	1	male2_d5ucp2os_ipl7	d5ucp2	ipl	male2	male
9	2	male2_d5ucp2os_ipl7	d5ucp2	ipl	male2	male
11	3	male2_d5ucp2os_ipl7	d5ucp2	ipl	male2	male
11	4	male2_d5ucp2os_ipl7	d5ucp2	ipl	male2	male
13	5	male2_d5ucp2os_ipl7	d5ucp2	ipl	male2	male
15	6	male2_d5ucp2os_ipl7	d5ucp2	ipl	male2	male
19	7	male2_d5ucp2os_ipl7	d5ucp2	ipl	male2	male
18	8	male2_d5ucp2os_ipl7	d5ucp2	ipl	male2	male
19	9	male2_d5ucp2os_ipl7	d5ucp2	ipl	male2	male
18	10	male2_d5ucp2os_ipl7	d5ucp2	ipl	male2	male
19	11	male2_d5ucp2os_ipl7	d5ucp2	ipl	male2	male
18	12	male2_d5ucp2os_ipl7	d5ucp2	ipl	male2	male
15	13	male2_d5ucp2os_ipl7	d5ucp2	ipl	male2	male
17	14	male2_d5ucp2os_ipl7	d5ucp2	ipl	male2	male
18	15	male2_d5ucp2os_ipl7	d5ucp2	ipl	male2	male
17	16	male2_d5ucp2os_ipl7	d5ucp2	ipl	male2	male
16	17	male2_d5ucp2os_ipl7	d5ucp2	ipl	male2	male
14	18	male2_d5ucp2os_ipl7	d5ucp2	ipl	male2	male
11	19	male2_d5ucp2os_ipl7	d5ucp2	ipl	male2	male
13	20	male2_d5ucp2os_ipl7	d5ucp2	ipl	male2	male
13	21	male2_d5ucp2os_ipl7	d5ucp2	ipl	male2	male
9	22	male2_d5ucp2os_ipl7	d5ucp2	ipl	male2	male
7	23	male2_d5ucp2os_ipl7	d5ucp2	ipl	male2	male
6	24	male2_d5ucp2os_ipl7	d5ucp2	ipl	male2	male
6	25	male2_d5ucp2os_ipl7	d5ucp2	ipl	male2	male
4	26	male2_d5ucp2os_ipl7	d5ucp2	ipl	male2	male
4	27	male2_d5ucp2os_ipl7	d5ucp2	ipl	male2	male
1	28	male2_d5ucp2os_ipl7	d5ucp2	ipl	male2	male
1	29	male2_d5ucp2os_ipl7	d5ucp2	ipl	male2	male
0	30	male2_d5ucp2os_ipl7	d5ucp2	ipl	male2	male
0	0	fem1_naiveucp2os_ipl3	naiveucp2	ipl	fem1	fem
3	1	fem1_naiveucp2os_ipl3	naiveucp2	ipl	fem1	fem
3	2	fem1_naiveucp2os_ipl3	naiveucp2	ipl	fem1	fem
3	3	fem1_naiveucp2os_ipl3	naiveucp2	ipl	fem1	fem
3	4	fem1_naiveucp2os_ipl3	naiveucp2	ipl	fem1	fem
3	5	fem1_naiveucp2os_ipl3	naiveucp2	ipl	fem1	fem
3	6	fem1_naiveucp2os_ipl3	naiveucp2	ipl	fem1	fem
3	7	fem1_naiveucp2os_ipl3	naiveucp2	ipl	fem1	fem
3	8	fem1_naiveucp2os_ipl3	naiveucp2	ipl	fem1	fem
6	9	fem1_naiveucp2os_ipl3	naiveucp2	ipl	fem1	fem
6	10	fem1_naiveucp2os_ipl3	naiveucp2	ipl	fem1	fem
6	11	fem1_naiveucp2os_ipl3	naiveucp2	ipl	fem1	fem
7	12	fem1_naiveucp2os_ipl3	naiveucp2	ipl	fem1	fem
7	13	fem1_naiveucp2os_ipl3	naiveucp2	ipl	fem1	fem
5	14	fem1_naiveucp2os_ipl3	naiveucp2	ipl	fem1	fem
7	15	fem1_naiveucp2os_ipl3	naiveucp2	ipl	fem1	fem
6	16	fem1_naiveucp2os_ipl3	naiveucp2	ipl	fem1	fem
6	17	fem1_naiveucp2os_ipl3	naiveucp2	ipl	fem1	fem
5	18	fem1_naiveucp2os_ipl3	naiveucp2	ipl	fem1	fem
4	19	fem1_naiveucp2os_ipl3	naiveucp2	ipl	fem1	fem
5	20	fem1_naiveucp2os_ipl3	naiveucp2	ipl	fem1	fem
9	21	fem1_naiveucp2os_ipl3	naiveucp2	ipl	fem1	fem
12	22	fem1_naiveucp2os_ipl3	naiveucp2	ipl	fem1	fem
12	23	fem1_naiveucp2os_ipl3	naiveucp2	ipl	fem1	fem
16	24	fem1_naiveucp2os_ipl3	naiveucp2	ipl	fem1	fem
15	25	fem1_naiveucp2os_ipl3	naiveucp2	ipl	fem1	fem
17	26	fem1_naiveucp2os_ipl3	naiveucp2	ipl	fem1	fem
11	27	fem1_naiveucp2os_ipl3	naiveucp2	ipl	fem1	fem
10	28	fem1_naiveucp2os_ipl3	naiveucp2	ipl	fem1	fem
7	29	fem1_naiveucp2os_ipl3	naiveucp2	ipl	fem1	fem
6	30	fem1_naiveucp2os_ipl3	naiveucp2	ipl	fem1	fem
6	31	fem1_naiveucp2os_ipl3	naiveucp2	ipl	fem1	fem
8	32	fem1_naiveucp2os_ipl3	naiveucp2	ipl	fem1	fem
8	33	fem1_naiveucp2os_ipl3	naiveucp2	ipl	fem1	fem
7	34	fem1_naiveucp2os_ipl3	naiveucp2	ipl	fem1	fem
7	35	fem1_naiveucp2os_ipl3	naiveucp2	ipl	fem1	fem
6	36	fem1_naiveucp2os_ipl3	naiveucp2	ipl	fem1	fem
6	37	fem1_naiveucp2os_ipl3	naiveucp2	ipl	fem1	fem
6	38	fem1_naiveucp2os_ipl3	naiveucp2	ipl	fem1	fem
5	39	fem1_naiveucp2os_ipl3	naiveucp2	ipl	fem1	fem
5	40	fem1_naiveucp2os_ipl3	naiveucp2	ipl	fem1	fem
5	41	fem1_naiveucp2os_ipl3	naiveucp2	ipl	fem1	fem
5	42	fem1_naiveucp2os_ipl3	naiveucp2	ipl	fem1	fem
5	43	fem1_naiveucp2os_ipl3	naiveucp2	ipl	fem1	fem
9	44	fem1_naiveucp2os_ipl3	naiveucp2	ipl	fem1	fem
12	45	fem1_naiveucp2os_ipl3	naiveucp2	ipl	fem1	fem
12	46	fem1_naiveucp2os_ipl3	naiveucp2	ipl	fem1	fem
13	47	fem1_naiveucp2os_ipl3	naiveucp2	ipl	fem1	fem
15	48	fem1_naiveucp2os_ipl3	naiveucp2	ipl	fem1	fem
9	49	fem1_naiveucp2os_ipl3	naiveucp2	ipl	fem1	fem
5	50	fem1_naiveucp2os_ipl3	naiveucp2	ipl	fem1	fem
3	51	fem1_naiveucp2os_ipl3	naiveucp2	ipl	fem1	fem
3	52	fem1_naiveucp2os_ipl3	naiveucp2	ipl	fem1	fem
3	53	fem1_naiveucp2os_ipl3	naiveucp2	ipl	fem1	fem
3	54	fem1_naiveucp2os_ipl3	naiveucp2	ipl	fem1	fem
3	55	fem1_naiveucp2os_ipl3	naiveucp2	ipl	fem1	fem
5	56	fem1_naiveucp2os_ipl3	naiveucp2	ipl	fem1	fem
7	57	fem1_naiveucp2os_ipl3	naiveucp2	ipl	fem1	fem
6	58	fem1_naiveucp2os_ipl3	naiveucp2	ipl	fem1	fem
5	59	fem1_naiveucp2os_ipl3	naiveucp2	ipl	fem1	fem
0	0	fem2_d5ucp2os_ipl9	d5ucp2	ipl	fem2	fem
5	1	fem2_d5ucp2os_ipl9	d5ucp2	ipl	fem2	fem
8	2	fem2_d5ucp2os_ipl9	d5ucp2	ipl	fem2	fem
10	3	fem2_d5ucp2os_ipl9	d5ucp2	ipl	fem2	fem
15	4	fem2_d5ucp2os_ipl9	d5ucp2	ipl	fem2	fem
20	5	fem2_d5ucp2os_ipl9	d5ucp2	ipl	fem2	fem
19	6	fem2_d5ucp2os_ipl9	d5ucp2	ipl	fem2	fem
21	7	fem2_d5ucp2os_ipl9	d5ucp2	ipl	fem2	fem
21	8	fem2_d5ucp2os_ipl9	d5ucp2	ipl	fem2	fem
17	9	fem2_d5ucp2os_ipl9	d5ucp2	ipl	fem2	fem
22	10	fem2_d5ucp2os_ipl9	d5ucp2	ipl	fem2	fem
21	11	fem2_d5ucp2os_ipl9	d5ucp2	ipl	fem2	fem
17	12	fem2_d5ucp2os_ipl9	d5ucp2	ipl	fem2	fem
18	13	fem2_d5ucp2os_ipl9	d5ucp2	ipl	fem2	fem
15	14	fem2_d5ucp2os_ipl9	d5ucp2	ipl	fem2	fem
15	15	fem2_d5ucp2os_ipl9	d5ucp2	ipl	fem2	fem
16	16	fem2_d5ucp2os_ipl9	d5ucp2	ipl	fem2	fem
16	17	fem2_d5ucp2os_ipl9	d5ucp2	ipl	fem2	fem
17	18	fem2_d5ucp2os_ipl9	d5ucp2	ipl	fem2	fem
13	19	fem2_d5ucp2os_ipl9	d5ucp2	ipl	fem2	fem
12	20	fem2_d5ucp2os_ipl9	d5ucp2	ipl	fem2	fem
10	21	fem2_d5ucp2os_ipl9	d5ucp2	ipl	fem2	fem
12	22	fem2_d5ucp2os_ipl9	d5ucp2	ipl	fem2	fem
6	23	fem2_d5ucp2os_ipl9	d5ucp2	ipl	fem2	fem
7	24	fem2_d5ucp2os_ipl9	d5ucp2	ipl	fem2	fem
7	25	fem2_d5ucp2os_ipl9	d5ucp2	ipl	fem2	fem
6	26	fem2_d5ucp2os_ipl9	d5ucp2	ipl	fem2	fem
2	27	fem2_d5ucp2os_ipl9	d5ucp2	ipl	fem2	fem
1	28	fem2_d5ucp2os_ipl9	d5ucp2	ipl	fem2	fem
1	29	fem2_d5ucp2os_ipl9	d5ucp2	ipl	fem2	fem
2	30	fem2_d5ucp2os_ipl9	d5ucp2	ipl	fem2	fem
0	31	fem2_d5ucp2os_ipl9	d5ucp2	ipl	fem2	fem
0	0	fem1_d5ucp2os_ipl4	d5ucp2	ipl	fem1	fem
3	1	fem1_d5ucp2os_ipl4	d5ucp2	ipl	fem1	fem
5	2	fem1_d5ucp2os_ipl4	d5ucp2	ipl	fem1	fem
7	3	fem1_d5ucp2os_ipl4	d5ucp2	ipl	fem1	fem
9	4	fem1_d5ucp2os_ipl4	d5ucp2	ipl	fem1	fem
12	5	fem1_d5ucp2os_ipl4	d5ucp2	ipl	fem1	fem
7	6	fem1_d5ucp2os_ipl4	d5ucp2	ipl	fem1	fem
8	7	fem1_d5ucp2os_ipl4	d5ucp2	ipl	fem1	fem
10	8	fem1_d5ucp2os_ipl4	d5ucp2	ipl	fem1	fem
12	9	fem1_d5ucp2os_ipl4	d5ucp2	ipl	fem1	fem
11	10	fem1_d5ucp2os_ipl4	d5ucp2	ipl	fem1	fem
13	11	fem1_d5ucp2os_ipl4	d5ucp2	ipl	fem1	fem
14	12	fem1_d5ucp2os_ipl4	d5ucp2	ipl	fem1	fem
14	13	fem1_d5ucp2os_ipl4	d5ucp2	ipl	fem1	fem
15	14	fem1_d5ucp2os_ipl4	d5ucp2	ipl	fem1	fem
16	15	fem1_d5ucp2os_ipl4	d5ucp2	ipl	fem1	fem
15	16	fem1_d5ucp2os_ipl4	d5ucp2	ipl	fem1	fem
11	17	fem1_d5ucp2os_ipl4	d5ucp2	ipl	fem1	fem
12	18	fem1_d5ucp2os_ipl4	d5ucp2	ipl	fem1	fem
14	19	fem1_d5ucp2os_ipl4	d5ucp2	ipl	fem1	fem
13	20	fem1_d5ucp2os_ipl4	d5ucp2	ipl	fem1	fem
10	21	fem1_d5ucp2os_ipl4	d5ucp2	ipl	fem1	fem
11	22	fem1_d5ucp2os_ipl4	d5ucp2	ipl	fem1	fem
13	23	fem1_d5ucp2os_ipl4	d5ucp2	ipl	fem1	fem
13	24	fem1_d5ucp2os_ipl4	d5ucp2	ipl	fem1	fem
16	25	fem1_d5ucp2os_ipl4	d5ucp2	ipl	fem1	fem
20	26	fem1_d5ucp2os_ipl4	d5ucp2	ipl	fem1	fem
20	27	fem1_d5ucp2os_ipl4	d5ucp2	ipl	fem1	fem
19	28	fem1_d5ucp2os_ipl4	d5ucp2	ipl	fem1	fem
17	29	fem1_d5ucp2os_ipl4	d5ucp2	ipl	fem1	fem
16	30	fem1_d5ucp2os_ipl4	d5ucp2	ipl	fem1	fem
17	31	fem1_d5ucp2os_ipl4	d5ucp2	ipl	fem1	fem
18	32	fem1_d5ucp2os_ipl4	d5ucp2	ipl	fem1	fem
12	33	fem1_d5ucp2os_ipl4	d5ucp2	ipl	fem1	fem
13	34	fem1_d5ucp2os_ipl4	d5ucp2	ipl	fem1	fem
20	35	fem1_d5ucp2os_ipl4	d5ucp2	ipl	fem1	fem
14	36	fem1_d5ucp2os_ipl4	d5ucp2	ipl	fem1	fem
14	37	fem1_d5ucp2os_ipl4	d5ucp2	ipl	fem1	fem
15	38	fem1_d5ucp2os_ipl4	d5ucp2	ipl	fem1	fem
12	39	fem1_d5ucp2os_ipl4	d5ucp2	ipl	fem1	fem
10	40	fem1_d5ucp2os_ipl4	d5ucp2	ipl	fem1	fem
11	41	fem1_d5ucp2os_ipl4	d5ucp2	ipl	fem1	fem
8	42	fem1_d5ucp2os_ipl4	d5ucp2	ipl	fem1	fem
9	43	fem1_d5ucp2os_ipl4	d5ucp2	ipl	fem1	fem
3	44	fem1_d5ucp2os_ipl4	d5ucp2	ipl	fem1	fem
4	45	fem1_d5ucp2os_ipl4	d5ucp2	ipl	fem1	fem
4	46	fem1_d5ucp2os_ipl4	d5ucp2	ipl	fem1	fem
4	47	fem1_d5ucp2os_ipl4	d5ucp2	ipl	fem1	fem
3	48	fem1_d5ucp2os_ipl4	d5ucp2	ipl	fem1	fem
5	49	fem1_d5ucp2os_ipl4	d5ucp2	ipl	fem1	fem
3	50	fem1_d5ucp2os_ipl4	d5ucp2	ipl	fem1	fem
4	51	fem1_d5ucp2os_ipl4	d5ucp2	ipl	fem1	fem
4	52	fem1_d5ucp2os_ipl4	d5ucp2	ipl	fem1	fem
3	53	fem1_d5ucp2os_ipl4	d5ucp2	ipl	fem1	fem
3	54	fem1_d5ucp2os_ipl4	d5ucp2	ipl	fem1	fem
3	55	fem1_d5ucp2os_ipl4	d5ucp2	ipl	fem1	fem
3	56	fem1_d5ucp2os_ipl4	d5ucp2	ipl	fem1	fem
2	57	fem1_d5ucp2os_ipl4	d5ucp2	ipl	fem1	fem
2	58	fem1_d5ucp2os_ipl4	d5ucp2	ipl	fem1	fem
2	59	fem1_d5ucp2os_ipl4	d5ucp2	ipl	fem1	fem
0	0	male2_d5ucp2os_ipl12	d5ucp2	ipl	male2	male
7	1	male2_d5ucp2os_ipl12	d5ucp2	ipl	male2	male
7	2	male2_d5ucp2os_ipl12	d5ucp2	ipl	male2	male
8	3	male2_d5ucp2os_ipl12	d5ucp2	ipl	male2	male
9	4	male2_d5ucp2os_ipl12	d5ucp2	ipl	male2	male
12	5	male2_d5ucp2os_ipl12	d5ucp2	ipl	male2	male
15	6	male2_d5ucp2os_ipl12	d5ucp2	ipl	male2	male
14	7	male2_d5ucp2os_ipl12	d5ucp2	ipl	male2	male
21	8	male2_d5ucp2os_ipl12	d5ucp2	ipl	male2	male
20	9	male2_d5ucp2os_ipl12	d5ucp2	ipl	male2	male
17	10	male2_d5ucp2os_ipl12	d5ucp2	ipl	male2	male
12	11	male2_d5ucp2os_ipl12	d5ucp2	ipl	male2	male
13	12	male2_d5ucp2os_ipl12	d5ucp2	ipl	male2	male
14	13	male2_d5ucp2os_ipl12	d5ucp2	ipl	male2	male
11	14	male2_d5ucp2os_ipl12	d5ucp2	ipl	male2	male
12	15	male2_d5ucp2os_ipl12	d5ucp2	ipl	male2	male
12	16	male2_d5ucp2os_ipl12	d5ucp2	ipl	male2	male
14	17	male2_d5ucp2os_ipl12	d5ucp2	ipl	male2	male
13	18	male2_d5ucp2os_ipl12	d5ucp2	ipl	male2	male
13	19	male2_d5ucp2os_ipl12	d5ucp2	ipl	male2	male
7	20	male2_d5ucp2os_ipl12	d5ucp2	ipl	male2	male
6	21	male2_d5ucp2os_ipl12	d5ucp2	ipl	male2	male
6	22	male2_d5ucp2os_ipl12	d5ucp2	ipl	male2	male
5	23	male2_d5ucp2os_ipl12	d5ucp2	ipl	male2	male
4	24	male2_d5ucp2os_ipl12	d5ucp2	ipl	male2	male
4	25	male2_d5ucp2os_ipl12	d5ucp2	ipl	male2	male
3	26	male2_d5ucp2os_ipl12	d5ucp2	ipl	male2	male
3	27	male2_d5ucp2os_ipl12	d5ucp2	ipl	male2	male
3	28	male2_d5ucp2os_ipl12	d5ucp2	ipl	male2	male
0	29	male2_d5ucp2os_ipl12	d5ucp2	ipl	male2	male
0	0	fem3_d5ucp2os_ipl2	d5ucp2	ipl	fem3	fem
3	1	fem3_d5ucp2os_ipl2	d5ucp2	ipl	fem3	fem
6	2	fem3_d5ucp2os_ipl2	d5ucp2	ipl	fem3	fem
8	3	fem3_d5ucp2os_ipl2	d5ucp2	ipl	fem3	fem
9	4	fem3_d5ucp2os_ipl2	d5ucp2	ipl	fem3	fem
10	5	fem3_d5ucp2os_ipl2	d5ucp2	ipl	fem3	fem
11	6	fem3_d5ucp2os_ipl2	d5ucp2	ipl	fem3	fem
9	7	fem3_d5ucp2os_ipl2	d5ucp2	ipl	fem3	fem
15	8	fem3_d5ucp2os_ipl2	d5ucp2	ipl	fem3	fem
14	9	fem3_d5ucp2os_ipl2	d5ucp2	ipl	fem3	fem
17	10	fem3_d5ucp2os_ipl2	d5ucp2	ipl	fem3	fem
12	11	fem3_d5ucp2os_ipl2	d5ucp2	ipl	fem3	fem
13	12	fem3_d5ucp2os_ipl2	d5ucp2	ipl	fem3	fem
12	13	fem3_d5ucp2os_ipl2	d5ucp2	ipl	fem3	fem
14	14	fem3_d5ucp2os_ipl2	d5ucp2	ipl	fem3	fem
14	15	fem3_d5ucp2os_ipl2	d5ucp2	ipl	fem3	fem
16	16	fem3_d5ucp2os_ipl2	d5ucp2	ipl	fem3	fem
15	17	fem3_d5ucp2os_ipl2	d5ucp2	ipl	fem3	fem
12	18	fem3_d5ucp2os_ipl2	d5ucp2	ipl	fem3	fem
11	19	fem3_d5ucp2os_ipl2	d5ucp2	ipl	fem3	fem
9	20	fem3_d5ucp2os_ipl2	d5ucp2	ipl	fem3	fem
7	21	fem3_d5ucp2os_ipl2	d5ucp2	ipl	fem3	fem
6	22	fem3_d5ucp2os_ipl2	d5ucp2	ipl	fem3	fem
6	23	fem3_d5ucp2os_ipl2	d5ucp2	ipl	fem3	fem
5	24	fem3_d5ucp2os_ipl2	d5ucp2	ipl	fem3	fem
4	25	fem3_d5ucp2os_ipl2	d5ucp2	ipl	fem3	fem
3	26	fem3_d5ucp2os_ipl2	d5ucp2	ipl	fem3	fem
6	27	fem3_d5ucp2os_ipl2	d5ucp2	ipl	fem3	fem
7	28	fem3_d5ucp2os_ipl2	d5ucp2	ipl	fem3	fem
6	29	fem3_d5ucp2os_ipl2	d5ucp2	ipl	fem3	fem
5	30	fem3_d5ucp2os_ipl2	d5ucp2	ipl	fem3	fem
6	31	fem3_d5ucp2os_ipl2	d5ucp2	ipl	fem3	fem
3	32	fem3_d5ucp2os_ipl2	d5ucp2	ipl	fem3	fem
2	33	fem3_d5ucp2os_ipl2	d5ucp2	ipl	fem3	fem
2	34	fem3_d5ucp2os_ipl2	d5ucp2	ipl	fem3	fem
1	35	fem3_d5ucp2os_ipl2	d5ucp2	ipl	fem3	fem
1	36	fem3_d5ucp2os_ipl2	d5ucp2	ipl	fem3	fem
1	37	fem3_d5ucp2os_ipl2	d5ucp2	ipl	fem3	fem
1	38	fem3_d5ucp2os_ipl2	d5ucp2	ipl	fem3	fem
0	39	fem3_d5ucp2os_ipl2	d5ucp2	ipl	fem3	fem
0	0	male1_d5ucp2os_ipl2	d5ucp2	ipl	male1	male
4	1	male1_d5ucp2os_ipl2	d5ucp2	ipl	male1	male
6	2	male1_d5ucp2os_ipl2	d5ucp2	ipl	male1	male
8	3	male1_d5ucp2os_ipl2	d5ucp2	ipl	male1	male
9	4	male1_d5ucp2os_ipl2	d5ucp2	ipl	male1	male
9	5	male1_d5ucp2os_ipl2	d5ucp2	ipl	male1	male
6	6	male1_d5ucp2os_ipl2	d5ucp2	ipl	male1	male
9	7	male1_d5ucp2os_ipl2	d5ucp2	ipl	male1	male
8	8	male1_d5ucp2os_ipl2	d5ucp2	ipl	male1	male
7	9	male1_d5ucp2os_ipl2	d5ucp2	ipl	male1	male
7	10	male1_d5ucp2os_ipl2	d5ucp2	ipl	male1	male
9	11	male1_d5ucp2os_ipl2	d5ucp2	ipl	male1	male
9	12	male1_d5ucp2os_ipl2	d5ucp2	ipl	male1	male
9	13	male1_d5ucp2os_ipl2	d5ucp2	ipl	male1	male
10	14	male1_d5ucp2os_ipl2	d5ucp2	ipl	male1	male
7	15	male1_d5ucp2os_ipl2	d5ucp2	ipl	male1	male
9	16	male1_d5ucp2os_ipl2	d5ucp2	ipl	male1	male
11	17	male1_d5ucp2os_ipl2	d5ucp2	ipl	male1	male
11	18	male1_d5ucp2os_ipl2	d5ucp2	ipl	male1	male
9	19	male1_d5ucp2os_ipl2	d5ucp2	ipl	male1	male
11	20	male1_d5ucp2os_ipl2	d5ucp2	ipl	male1	male
11	21	male1_d5ucp2os_ipl2	d5ucp2	ipl	male1	male
10	22	male1_d5ucp2os_ipl2	d5ucp2	ipl	male1	male
12	23	male1_d5ucp2os_ipl2	d5ucp2	ipl	male1	male
15	24	male1_d5ucp2os_ipl2	d5ucp2	ipl	male1	male
16	25	male1_d5ucp2os_ipl2	d5ucp2	ipl	male1	male
11	26	male1_d5ucp2os_ipl2	d5ucp2	ipl	male1	male
11	27	male1_d5ucp2os_ipl2	d5ucp2	ipl	male1	male
11	28	male1_d5ucp2os_ipl2	d5ucp2	ipl	male1	male
8	29	male1_d5ucp2os_ipl2	d5ucp2	ipl	male1	male
11	30	male1_d5ucp2os_ipl2	d5ucp2	ipl	male1	male
10	31	male1_d5ucp2os_ipl2	d5ucp2	ipl	male1	male
9	32	male1_d5ucp2os_ipl2	d5ucp2	ipl	male1	male
8	33	male1_d5ucp2os_ipl2	d5ucp2	ipl	male1	male
8	34	male1_d5ucp2os_ipl2	d5ucp2	ipl	male1	male
6	35	male1_d5ucp2os_ipl2	d5ucp2	ipl	male1	male
7	36	male1_d5ucp2os_ipl2	d5ucp2	ipl	male1	male
7	37	male1_d5ucp2os_ipl2	d5ucp2	ipl	male1	male
8	38	male1_d5ucp2os_ipl2	d5ucp2	ipl	male1	male
7	39	male1_d5ucp2os_ipl2	d5ucp2	ipl	male1	male
4	40	male1_d5ucp2os_ipl2	d5ucp2	ipl	male1	male
4	41	male1_d5ucp2os_ipl2	d5ucp2	ipl	male1	male
4	42	male1_d5ucp2os_ipl2	d5ucp2	ipl	male1	male
5	43	male1_d5ucp2os_ipl2	d5ucp2	ipl	male1	male
4	44	male1_d5ucp2os_ipl2	d5ucp2	ipl	male1	male
2	45	male1_d5ucp2os_ipl2	d5ucp2	ipl	male1	male
3	46	male1_d5ucp2os_ipl2	d5ucp2	ipl	male1	male
2	47	male1_d5ucp2os_ipl2	d5ucp2	ipl	male1	male
1	48	male1_d5ucp2os_ipl2	d5ucp2	ipl	male1	male
1	49	male1_d5ucp2os_ipl2	d5ucp2	ipl	male1	male
1	50	male1_d5ucp2os_ipl2	d5ucp2	ipl	male1	male
1	51	male1_d5ucp2os_ipl2	d5ucp2	ipl	male1	male
1	52	male1_d5ucp2os_ipl2	d5ucp2	ipl	male1	male
1	53	male1_d5ucp2os_ipl2	d5ucp2	ipl	male1	male
1	54	male1_d5ucp2os_ipl2	d5ucp2	ipl	male1	male
2	55	male1_d5ucp2os_ipl2	d5ucp2	ipl	male1	male
2	56	male1_d5ucp2os_ipl2	d5ucp2	ipl	male1	male
2	57	male1_d5ucp2os_ipl2	d5ucp2	ipl	male1	male
2	58	male1_d5ucp2os_ipl2	d5ucp2	ipl	male1	male
1	59	male1_d5ucp2os_ipl2	d5ucp2	ipl	male1	male
0	0	fem2_naiveucp2os_ipl7	naiveucp2	ipl	fem2	fem
4	1	fem2_naiveucp2os_ipl7	naiveucp2	ipl	fem2	fem
5	2	fem2_naiveucp2os_ipl7	naiveucp2	ipl	fem2	fem
5	3	fem2_naiveucp2os_ipl7	naiveucp2	ipl	fem2	fem
4	4	fem2_naiveucp2os_ipl7	naiveucp2	ipl	fem2	fem
7	5	fem2_naiveucp2os_ipl7	naiveucp2	ipl	fem2	fem
7	6	fem2_naiveucp2os_ipl7	naiveucp2	ipl	fem2	fem
7	7	fem2_naiveucp2os_ipl7	naiveucp2	ipl	fem2	fem
8	8	fem2_naiveucp2os_ipl7	naiveucp2	ipl	fem2	fem
7	9	fem2_naiveucp2os_ipl7	naiveucp2	ipl	fem2	fem
8	10	fem2_naiveucp2os_ipl7	naiveucp2	ipl	fem2	fem
9	11	fem2_naiveucp2os_ipl7	naiveucp2	ipl	fem2	fem
9	12	fem2_naiveucp2os_ipl7	naiveucp2	ipl	fem2	fem
10	13	fem2_naiveucp2os_ipl7	naiveucp2	ipl	fem2	fem
9	14	fem2_naiveucp2os_ipl7	naiveucp2	ipl	fem2	fem
8	15	fem2_naiveucp2os_ipl7	naiveucp2	ipl	fem2	fem
9	16	fem2_naiveucp2os_ipl7	naiveucp2	ipl	fem2	fem
11	17	fem2_naiveucp2os_ipl7	naiveucp2	ipl	fem2	fem
11	18	fem2_naiveucp2os_ipl7	naiveucp2	ipl	fem2	fem
11	19	fem2_naiveucp2os_ipl7	naiveucp2	ipl	fem2	fem
10	20	fem2_naiveucp2os_ipl7	naiveucp2	ipl	fem2	fem
10	21	fem2_naiveucp2os_ipl7	naiveucp2	ipl	fem2	fem
16	22	fem2_naiveucp2os_ipl7	naiveucp2	ipl	fem2	fem
12	23	fem2_naiveucp2os_ipl7	naiveucp2	ipl	fem2	fem
11	24	fem2_naiveucp2os_ipl7	naiveucp2	ipl	fem2	fem
12	25	fem2_naiveucp2os_ipl7	naiveucp2	ipl	fem2	fem
10	26	fem2_naiveucp2os_ipl7	naiveucp2	ipl	fem2	fem
16	27	fem2_naiveucp2os_ipl7	naiveucp2	ipl	fem2	fem
13	28	fem2_naiveucp2os_ipl7	naiveucp2	ipl	fem2	fem
10	29	fem2_naiveucp2os_ipl7	naiveucp2	ipl	fem2	fem
10	30	fem2_naiveucp2os_ipl7	naiveucp2	ipl	fem2	fem
13	31	fem2_naiveucp2os_ipl7	naiveucp2	ipl	fem2	fem
9	32	fem2_naiveucp2os_ipl7	naiveucp2	ipl	fem2	fem
11	33	fem2_naiveucp2os_ipl7	naiveucp2	ipl	fem2	fem
11	34	fem2_naiveucp2os_ipl7	naiveucp2	ipl	fem2	fem
11	35	fem2_naiveucp2os_ipl7	naiveucp2	ipl	fem2	fem
12	36	fem2_naiveucp2os_ipl7	naiveucp2	ipl	fem2	fem
14	37	fem2_naiveucp2os_ipl7	naiveucp2	ipl	fem2	fem
12	38	fem2_naiveucp2os_ipl7	naiveucp2	ipl	fem2	fem
12	39	fem2_naiveucp2os_ipl7	naiveucp2	ipl	fem2	fem
12	40	fem2_naiveucp2os_ipl7	naiveucp2	ipl	fem2	fem
20	41	fem2_naiveucp2os_ipl7	naiveucp2	ipl	fem2	fem
13	42	fem2_naiveucp2os_ipl7	naiveucp2	ipl	fem2	fem
12	43	fem2_naiveucp2os_ipl7	naiveucp2	ipl	fem2	fem
15	44	fem2_naiveucp2os_ipl7	naiveucp2	ipl	fem2	fem
12	45	fem2_naiveucp2os_ipl7	naiveucp2	ipl	fem2	fem
13	46	fem2_naiveucp2os_ipl7	naiveucp2	ipl	fem2	fem
13	47	fem2_naiveucp2os_ipl7	naiveucp2	ipl	fem2	fem
15	48	fem2_naiveucp2os_ipl7	naiveucp2	ipl	fem2	fem
12	49	fem2_naiveucp2os_ipl7	naiveucp2	ipl	fem2	fem
12	50	fem2_naiveucp2os_ipl7	naiveucp2	ipl	fem2	fem
10	51	fem2_naiveucp2os_ipl7	naiveucp2	ipl	fem2	fem
6	52	fem2_naiveucp2os_ipl7	naiveucp2	ipl	fem2	fem
6	53	fem2_naiveucp2os_ipl7	naiveucp2	ipl	fem2	fem
7	54	fem2_naiveucp2os_ipl7	naiveucp2	ipl	fem2	fem
8	55	fem2_naiveucp2os_ipl7	naiveucp2	ipl	fem2	fem
11	56	fem2_naiveucp2os_ipl7	naiveucp2	ipl	fem2	fem
9	57	fem2_naiveucp2os_ipl7	naiveucp2	ipl	fem2	fem
6	58	fem2_naiveucp2os_ipl7	naiveucp2	ipl	fem2	fem
5	59	fem2_naiveucp2os_ipl7	naiveucp2	ipl	fem2	fem
0	0	fem1_naiveucp2os_ipl2	naiveucp2	ipl	fem1	fem
3	1	fem1_naiveucp2os_ipl2	naiveucp2	ipl	fem1	fem
4	2	fem1_naiveucp2os_ipl2	naiveucp2	ipl	fem1	fem
5	3	fem1_naiveucp2os_ipl2	naiveucp2	ipl	fem1	fem
5	4	fem1_naiveucp2os_ipl2	naiveucp2	ipl	fem1	fem
5	5	fem1_naiveucp2os_ipl2	naiveucp2	ipl	fem1	fem
8	6	fem1_naiveucp2os_ipl2	naiveucp2	ipl	fem1	fem
7	7	fem1_naiveucp2os_ipl2	naiveucp2	ipl	fem1	fem
7	8	fem1_naiveucp2os_ipl2	naiveucp2	ipl	fem1	fem
7	9	fem1_naiveucp2os_ipl2	naiveucp2	ipl	fem1	fem
7	10	fem1_naiveucp2os_ipl2	naiveucp2	ipl	fem1	fem
7	11	fem1_naiveucp2os_ipl2	naiveucp2	ipl	fem1	fem
7	12	fem1_naiveucp2os_ipl2	naiveucp2	ipl	fem1	fem
8	13	fem1_naiveucp2os_ipl2	naiveucp2	ipl	fem1	fem
10	14	fem1_naiveucp2os_ipl2	naiveucp2	ipl	fem1	fem
10	15	fem1_naiveucp2os_ipl2	naiveucp2	ipl	fem1	fem
11	16	fem1_naiveucp2os_ipl2	naiveucp2	ipl	fem1	fem
13	17	fem1_naiveucp2os_ipl2	naiveucp2	ipl	fem1	fem
13	18	fem1_naiveucp2os_ipl2	naiveucp2	ipl	fem1	fem
17	19	fem1_naiveucp2os_ipl2	naiveucp2	ipl	fem1	fem
18	20	fem1_naiveucp2os_ipl2	naiveucp2	ipl	fem1	fem
19	21	fem1_naiveucp2os_ipl2	naiveucp2	ipl	fem1	fem
17	22	fem1_naiveucp2os_ipl2	naiveucp2	ipl	fem1	fem
14	23	fem1_naiveucp2os_ipl2	naiveucp2	ipl	fem1	fem
13	24	fem1_naiveucp2os_ipl2	naiveucp2	ipl	fem1	fem
11	25	fem1_naiveucp2os_ipl2	naiveucp2	ipl	fem1	fem
13	26	fem1_naiveucp2os_ipl2	naiveucp2	ipl	fem1	fem
10	27	fem1_naiveucp2os_ipl2	naiveucp2	ipl	fem1	fem
10	28	fem1_naiveucp2os_ipl2	naiveucp2	ipl	fem1	fem
10	29	fem1_naiveucp2os_ipl2	naiveucp2	ipl	fem1	fem
10	30	fem1_naiveucp2os_ipl2	naiveucp2	ipl	fem1	fem
11	31	fem1_naiveucp2os_ipl2	naiveucp2	ipl	fem1	fem
12	32	fem1_naiveucp2os_ipl2	naiveucp2	ipl	fem1	fem
16	33	fem1_naiveucp2os_ipl2	naiveucp2	ipl	fem1	fem
13	34	fem1_naiveucp2os_ipl2	naiveucp2	ipl	fem1	fem
14	35	fem1_naiveucp2os_ipl2	naiveucp2	ipl	fem1	fem
16	36	fem1_naiveucp2os_ipl2	naiveucp2	ipl	fem1	fem
15	37	fem1_naiveucp2os_ipl2	naiveucp2	ipl	fem1	fem
11	38	fem1_naiveucp2os_ipl2	naiveucp2	ipl	fem1	fem
10	39	fem1_naiveucp2os_ipl2	naiveucp2	ipl	fem1	fem
6	40	fem1_naiveucp2os_ipl2	naiveucp2	ipl	fem1	fem
7	41	fem1_naiveucp2os_ipl2	naiveucp2	ipl	fem1	fem
6	42	fem1_naiveucp2os_ipl2	naiveucp2	ipl	fem1	fem
5	43	fem1_naiveucp2os_ipl2	naiveucp2	ipl	fem1	fem
5	44	fem1_naiveucp2os_ipl2	naiveucp2	ipl	fem1	fem
5	45	fem1_naiveucp2os_ipl2	naiveucp2	ipl	fem1	fem
5	46	fem1_naiveucp2os_ipl2	naiveucp2	ipl	fem1	fem
4	47	fem1_naiveucp2os_ipl2	naiveucp2	ipl	fem1	fem
5	48	fem1_naiveucp2os_ipl2	naiveucp2	ipl	fem1	fem
4	49	fem1_naiveucp2os_ipl2	naiveucp2	ipl	fem1	fem
5	50	fem1_naiveucp2os_ipl2	naiveucp2	ipl	fem1	fem
3	51	fem1_naiveucp2os_ipl2	naiveucp2	ipl	fem1	fem
3	52	fem1_naiveucp2os_ipl2	naiveucp2	ipl	fem1	fem
0	53	fem1_naiveucp2os_ipl2	naiveucp2	ipl	fem1	fem
0	0	male2_d5ucp2os_ipl6	d5ucp2	ipl	male2	male
4	1	male2_d5ucp2os_ipl6	d5ucp2	ipl	male2	male
8	2	male2_d5ucp2os_ipl6	d5ucp2	ipl	male2	male
12	3	male2_d5ucp2os_ipl6	d5ucp2	ipl	male2	male
16	4	male2_d5ucp2os_ipl6	d5ucp2	ipl	male2	male
21	5	male2_d5ucp2os_ipl6	d5ucp2	ipl	male2	male
20	6	male2_d5ucp2os_ipl6	d5ucp2	ipl	male2	male
19	7	male2_d5ucp2os_ipl6	d5ucp2	ipl	male2	male
16	8	male2_d5ucp2os_ipl6	d5ucp2	ipl	male2	male
15	9	male2_d5ucp2os_ipl6	d5ucp2	ipl	male2	male
15	10	male2_d5ucp2os_ipl6	d5ucp2	ipl	male2	male
18	11	male2_d5ucp2os_ipl6	d5ucp2	ipl	male2	male
15	12	male2_d5ucp2os_ipl6	d5ucp2	ipl	male2	male
15	13	male2_d5ucp2os_ipl6	d5ucp2	ipl	male2	male
11	14	male2_d5ucp2os_ipl6	d5ucp2	ipl	male2	male
12	15	male2_d5ucp2os_ipl6	d5ucp2	ipl	male2	male
16	16	male2_d5ucp2os_ipl6	d5ucp2	ipl	male2	male
14	17	male2_d5ucp2os_ipl6	d5ucp2	ipl	male2	male
12	18	male2_d5ucp2os_ipl6	d5ucp2	ipl	male2	male
12	19	male2_d5ucp2os_ipl6	d5ucp2	ipl	male2	male
13	20	male2_d5ucp2os_ipl6	d5ucp2	ipl	male2	male
10	21	male2_d5ucp2os_ipl6	d5ucp2	ipl	male2	male
10	22	male2_d5ucp2os_ipl6	d5ucp2	ipl	male2	male
14	23	male2_d5ucp2os_ipl6	d5ucp2	ipl	male2	male
13	24	male2_d5ucp2os_ipl6	d5ucp2	ipl	male2	male
13	25	male2_d5ucp2os_ipl6	d5ucp2	ipl	male2	male
9	26	male2_d5ucp2os_ipl6	d5ucp2	ipl	male2	male
4	27	male2_d5ucp2os_ipl6	d5ucp2	ipl	male2	male
5	28	male2_d5ucp2os_ipl6	d5ucp2	ipl	male2	male
4	29	male2_d5ucp2os_ipl6	d5ucp2	ipl	male2	male
4	30	male2_d5ucp2os_ipl6	d5ucp2	ipl	male2	male
3	31	male2_d5ucp2os_ipl6	d5ucp2	ipl	male2	male
3	32	male2_d5ucp2os_ipl6	d5ucp2	ipl	male2	male
3	33	male2_d5ucp2os_ipl6	d5ucp2	ipl	male2	male
2	34	male2_d5ucp2os_ipl6	d5ucp2	ipl	male2	male
1	35	male2_d5ucp2os_ipl6	d5ucp2	ipl	male2	male
0	36	male2_d5ucp2os_ipl6	d5ucp2	ipl	male2	male
0	0	male2_d5ucp2os_ipl13	d5ucp2	ipl	male2	male
5	1	male2_d5ucp2os_ipl13	d5ucp2	ipl	male2	male
7	2	male2_d5ucp2os_ipl13	d5ucp2	ipl	male2	male
9	3	male2_d5ucp2os_ipl13	d5ucp2	ipl	male2	male
10	4	male2_d5ucp2os_ipl13	d5ucp2	ipl	male2	male
11	5	male2_d5ucp2os_ipl13	d5ucp2	ipl	male2	male
14	6	male2_d5ucp2os_ipl13	d5ucp2	ipl	male2	male
17	7	male2_d5ucp2os_ipl13	d5ucp2	ipl	male2	male
16	8	male2_d5ucp2os_ipl13	d5ucp2	ipl	male2	male
18	9	male2_d5ucp2os_ipl13	d5ucp2	ipl	male2	male
15	10	male2_d5ucp2os_ipl13	d5ucp2	ipl	male2	male
15	11	male2_d5ucp2os_ipl13	d5ucp2	ipl	male2	male
15	12	male2_d5ucp2os_ipl13	d5ucp2	ipl	male2	male
11	13	male2_d5ucp2os_ipl13	d5ucp2	ipl	male2	male
13	14	male2_d5ucp2os_ipl13	d5ucp2	ipl	male2	male
14	15	male2_d5ucp2os_ipl13	d5ucp2	ipl	male2	male
12	16	male2_d5ucp2os_ipl13	d5ucp2	ipl	male2	male
11	17	male2_d5ucp2os_ipl13	d5ucp2	ipl	male2	male
10	18	male2_d5ucp2os_ipl13	d5ucp2	ipl	male2	male
10	19	male2_d5ucp2os_ipl13	d5ucp2	ipl	male2	male
10	20	male2_d5ucp2os_ipl13	d5ucp2	ipl	male2	male
12	21	male2_d5ucp2os_ipl13	d5ucp2	ipl	male2	male
8	22	male2_d5ucp2os_ipl13	d5ucp2	ipl	male2	male
6	23	male2_d5ucp2os_ipl13	d5ucp2	ipl	male2	male
7	24	male2_d5ucp2os_ipl13	d5ucp2	ipl	male2	male
6	25	male2_d5ucp2os_ipl13	d5ucp2	ipl	male2	male
6	26	male2_d5ucp2os_ipl13	d5ucp2	ipl	male2	male
7	27	male2_d5ucp2os_ipl13	d5ucp2	ipl	male2	male
6	28	male2_d5ucp2os_ipl13	d5ucp2	ipl	male2	male
5	29	male2_d5ucp2os_ipl13	d5ucp2	ipl	male2	male
5	30	male2_d5ucp2os_ipl13	d5ucp2	ipl	male2	male
2	31	male2_d5ucp2os_ipl13	d5ucp2	ipl	male2	male
2	32	male2_d5ucp2os_ipl13	d5ucp2	ipl	male2	male
2	33	male2_d5ucp2os_ipl13	d5ucp2	ipl	male2	male
3	34	male2_d5ucp2os_ipl13	d5ucp2	ipl	male2	male
1	35	male2_d5ucp2os_ipl13	d5ucp2	ipl	male2	male
1	36	male2_d5ucp2os_ipl13	d5ucp2	ipl	male2	male
1	37	male2_d5ucp2os_ipl13	d5ucp2	ipl	male2	male
1	38	male2_d5ucp2os_ipl13	d5ucp2	ipl	male2	male
0	39	male2_d5ucp2os_ipl13	d5ucp2	ipl	male2	male
0	0	male1_d5ucp2os_ipl3	d5ucp2	ipl	male1	male
3	1	male1_d5ucp2os_ipl3	d5ucp2	ipl	male1	male
5	2	male1_d5ucp2os_ipl3	d5ucp2	ipl	male1	male
7	3	male1_d5ucp2os_ipl3	d5ucp2	ipl	male1	male
11	4	male1_d5ucp2os_ipl3	d5ucp2	ipl	male1	male
12	5	male1_d5ucp2os_ipl3	d5ucp2	ipl	male1	male
12	6	male1_d5ucp2os_ipl3	d5ucp2	ipl	male1	male
12	7	male1_d5ucp2os_ipl3	d5ucp2	ipl	male1	male
16	8	male1_d5ucp2os_ipl3	d5ucp2	ipl	male1	male
17	9	male1_d5ucp2os_ipl3	d5ucp2	ipl	male1	male
19	10	male1_d5ucp2os_ipl3	d5ucp2	ipl	male1	male
16	11	male1_d5ucp2os_ipl3	d5ucp2	ipl	male1	male
17	12	male1_d5ucp2os_ipl3	d5ucp2	ipl	male1	male
16	13	male1_d5ucp2os_ipl3	d5ucp2	ipl	male1	male
17	14	male1_d5ucp2os_ipl3	d5ucp2	ipl	male1	male
16	15	male1_d5ucp2os_ipl3	d5ucp2	ipl	male1	male
16	16	male1_d5ucp2os_ipl3	d5ucp2	ipl	male1	male
17	17	male1_d5ucp2os_ipl3	d5ucp2	ipl	male1	male
16	18	male1_d5ucp2os_ipl3	d5ucp2	ipl	male1	male
13	19	male1_d5ucp2os_ipl3	d5ucp2	ipl	male1	male
12	20	male1_d5ucp2os_ipl3	d5ucp2	ipl	male1	male
13	21	male1_d5ucp2os_ipl3	d5ucp2	ipl	male1	male
15	22	male1_d5ucp2os_ipl3	d5ucp2	ipl	male1	male
14	23	male1_d5ucp2os_ipl3	d5ucp2	ipl	male1	male
11	24	male1_d5ucp2os_ipl3	d5ucp2	ipl	male1	male
10	25	male1_d5ucp2os_ipl3	d5ucp2	ipl	male1	male
8	26	male1_d5ucp2os_ipl3	d5ucp2	ipl	male1	male
8	27	male1_d5ucp2os_ipl3	d5ucp2	ipl	male1	male
7	28	male1_d5ucp2os_ipl3	d5ucp2	ipl	male1	male
5	29	male1_d5ucp2os_ipl3	d5ucp2	ipl	male1	male
3	30	male1_d5ucp2os_ipl3	d5ucp2	ipl	male1	male
3	31	male1_d5ucp2os_ipl3	d5ucp2	ipl	male1	male
3	32	male1_d5ucp2os_ipl3	d5ucp2	ipl	male1	male
4	33	male1_d5ucp2os_ipl3	d5ucp2	ipl	male1	male
3	34	male1_d5ucp2os_ipl3	d5ucp2	ipl	male1	male
3	35	male1_d5ucp2os_ipl3	d5ucp2	ipl	male1	male
2	36	male1_d5ucp2os_ipl3	d5ucp2	ipl	male1	male
2	37	male1_d5ucp2os_ipl3	d5ucp2	ipl	male1	male
2	38	male1_d5ucp2os_ipl3	d5ucp2	ipl	male1	male
2	39	male1_d5ucp2os_ipl3	d5ucp2	ipl	male1	male
2	40	male1_d5ucp2os_ipl3	d5ucp2	ipl	male1	male
3	41	male1_d5ucp2os_ipl3	d5ucp2	ipl	male1	male
1	42	male1_d5ucp2os_ipl3	d5ucp2	ipl	male1	male
1	43	male1_d5ucp2os_ipl3	d5ucp2	ipl	male1	male
1	44	male1_d5ucp2os_ipl3	d5ucp2	ipl	male1	male
1	45	male1_d5ucp2os_ipl3	d5ucp2	ipl	male1	male
0	46	male1_d5ucp2os_ipl3	d5ucp2	ipl	male1	male
0	0	fem1_d5ucp2os_ipl3	d5ucp2	ipl	fem1	fem
8	1	fem1_d5ucp2os_ipl3	d5ucp2	ipl	fem1	fem
8	2	fem1_d5ucp2os_ipl3	d5ucp2	ipl	fem1	fem
9	3	fem1_d5ucp2os_ipl3	d5ucp2	ipl	fem1	fem
10	4	fem1_d5ucp2os_ipl3	d5ucp2	ipl	fem1	fem
11	5	fem1_d5ucp2os_ipl3	d5ucp2	ipl	fem1	fem
11	6	fem1_d5ucp2os_ipl3	d5ucp2	ipl	fem1	fem
11	7	fem1_d5ucp2os_ipl3	d5ucp2	ipl	fem1	fem
9	8	fem1_d5ucp2os_ipl3	d5ucp2	ipl	fem1	fem
10	9	fem1_d5ucp2os_ipl3	d5ucp2	ipl	fem1	fem
11	10	fem1_d5ucp2os_ipl3	d5ucp2	ipl	fem1	fem
10	11	fem1_d5ucp2os_ipl3	d5ucp2	ipl	fem1	fem
8	12	fem1_d5ucp2os_ipl3	d5ucp2	ipl	fem1	fem
8	13	fem1_d5ucp2os_ipl3	d5ucp2	ipl	fem1	fem
8	14	fem1_d5ucp2os_ipl3	d5ucp2	ipl	fem1	fem
5	15	fem1_d5ucp2os_ipl3	d5ucp2	ipl	fem1	fem
5	16	fem1_d5ucp2os_ipl3	d5ucp2	ipl	fem1	fem
7	17	fem1_d5ucp2os_ipl3	d5ucp2	ipl	fem1	fem
6	18	fem1_d5ucp2os_ipl3	d5ucp2	ipl	fem1	fem
4	19	fem1_d5ucp2os_ipl3	d5ucp2	ipl	fem1	fem
3	20	fem1_d5ucp2os_ipl3	d5ucp2	ipl	fem1	fem
1	21	fem1_d5ucp2os_ipl3	d5ucp2	ipl	fem1	fem
1	22	fem1_d5ucp2os_ipl3	d5ucp2	ipl	fem1	fem
0	23	fem1_d5ucp2os_ipl3	d5ucp2	ipl	fem1	fem
0	0	male2_d5ucp2os_ipl5	d5ucp2	ipl	male2	male
6	1	male2_d5ucp2os_ipl5	d5ucp2	ipl	male2	male
8	2	male2_d5ucp2os_ipl5	d5ucp2	ipl	male2	male
9	3	male2_d5ucp2os_ipl5	d5ucp2	ipl	male2	male
10	4	male2_d5ucp2os_ipl5	d5ucp2	ipl	male2	male
12	5	male2_d5ucp2os_ipl5	d5ucp2	ipl	male2	male
17	6	male2_d5ucp2os_ipl5	d5ucp2	ipl	male2	male
17	7	male2_d5ucp2os_ipl5	d5ucp2	ipl	male2	male
21	8	male2_d5ucp2os_ipl5	d5ucp2	ipl	male2	male
15	9	male2_d5ucp2os_ipl5	d5ucp2	ipl	male2	male
13	10	male2_d5ucp2os_ipl5	d5ucp2	ipl	male2	male
14	11	male2_d5ucp2os_ipl5	d5ucp2	ipl	male2	male
12	12	male2_d5ucp2os_ipl5	d5ucp2	ipl	male2	male
16	13	male2_d5ucp2os_ipl5	d5ucp2	ipl	male2	male
16	14	male2_d5ucp2os_ipl5	d5ucp2	ipl	male2	male
15	15	male2_d5ucp2os_ipl5	d5ucp2	ipl	male2	male
10	16	male2_d5ucp2os_ipl5	d5ucp2	ipl	male2	male
9	17	male2_d5ucp2os_ipl5	d5ucp2	ipl	male2	male
7	18	male2_d5ucp2os_ipl5	d5ucp2	ipl	male2	male
5	19	male2_d5ucp2os_ipl5	d5ucp2	ipl	male2	male
6	20	male2_d5ucp2os_ipl5	d5ucp2	ipl	male2	male
4	21	male2_d5ucp2os_ipl5	d5ucp2	ipl	male2	male
2	22	male2_d5ucp2os_ipl5	d5ucp2	ipl	male2	male
1	23	male2_d5ucp2os_ipl5	d5ucp2	ipl	male2	male
1	24	male2_d5ucp2os_ipl5	d5ucp2	ipl	male2	male
0	25	male2_d5ucp2os_ipl5	d5ucp2	ipl	male2	male
0	0	fem1_d5ucp2os_ipl6	d5ucp2	ipl	fem1	fem
5	1	fem1_d5ucp2os_ipl6	d5ucp2	ipl	fem1	fem
5	2	fem1_d5ucp2os_ipl6	d5ucp2	ipl	fem1	fem
7	3	fem1_d5ucp2os_ipl6	d5ucp2	ipl	fem1	fem
8	4	fem1_d5ucp2os_ipl6	d5ucp2	ipl	fem1	fem
11	5	fem1_d5ucp2os_ipl6	d5ucp2	ipl	fem1	fem
10	6	fem1_d5ucp2os_ipl6	d5ucp2	ipl	fem1	fem
11	7	fem1_d5ucp2os_ipl6	d5ucp2	ipl	fem1	fem
10	8	fem1_d5ucp2os_ipl6	d5ucp2	ipl	fem1	fem
11	9	fem1_d5ucp2os_ipl6	d5ucp2	ipl	fem1	fem
11	10	fem1_d5ucp2os_ipl6	d5ucp2	ipl	fem1	fem
10	11	fem1_d5ucp2os_ipl6	d5ucp2	ipl	fem1	fem
11	12	fem1_d5ucp2os_ipl6	d5ucp2	ipl	fem1	fem
10	13	fem1_d5ucp2os_ipl6	d5ucp2	ipl	fem1	fem
10	14	fem1_d5ucp2os_ipl6	d5ucp2	ipl	fem1	fem
14	15	fem1_d5ucp2os_ipl6	d5ucp2	ipl	fem1	fem
18	16	fem1_d5ucp2os_ipl6	d5ucp2	ipl	fem1	fem
13	17	fem1_d5ucp2os_ipl6	d5ucp2	ipl	fem1	fem
14	18	fem1_d5ucp2os_ipl6	d5ucp2	ipl	fem1	fem
10	19	fem1_d5ucp2os_ipl6	d5ucp2	ipl	fem1	fem
9	20	fem1_d5ucp2os_ipl6	d5ucp2	ipl	fem1	fem
6	21	fem1_d5ucp2os_ipl6	d5ucp2	ipl	fem1	fem
8	22	fem1_d5ucp2os_ipl6	d5ucp2	ipl	fem1	fem
7	23	fem1_d5ucp2os_ipl6	d5ucp2	ipl	fem1	fem
8	24	fem1_d5ucp2os_ipl6	d5ucp2	ipl	fem1	fem
6	25	fem1_d5ucp2os_ipl6	d5ucp2	ipl	fem1	fem
6	26	fem1_d5ucp2os_ipl6	d5ucp2	ipl	fem1	fem
6	27	fem1_d5ucp2os_ipl6	d5ucp2	ipl	fem1	fem
5	28	fem1_d5ucp2os_ipl6	d5ucp2	ipl	fem1	fem
4	29	fem1_d5ucp2os_ipl6	d5ucp2	ipl	fem1	fem
3	30	fem1_d5ucp2os_ipl6	d5ucp2	ipl	fem1	fem
3	31	fem1_d5ucp2os_ipl6	d5ucp2	ipl	fem1	fem
3	32	fem1_d5ucp2os_ipl6	d5ucp2	ipl	fem1	fem
3	33	fem1_d5ucp2os_ipl6	d5ucp2	ipl	fem1	fem
1	34	fem1_d5ucp2os_ipl6	d5ucp2	ipl	fem1	fem
1	35	fem1_d5ucp2os_ipl6	d5ucp2	ipl	fem1	fem
0	36	fem1_d5ucp2os_ipl6	d5ucp2	ipl	fem1	fem
0	0	fem2_d5ucp2os_ipl5	d5ucp2	ipl	fem2	fem
6	1	fem2_d5ucp2os_ipl5	d5ucp2	ipl	fem2	fem
7	2	fem2_d5ucp2os_ipl5	d5ucp2	ipl	fem2	fem
7	3	fem2_d5ucp2os_ipl5	d5ucp2	ipl	fem2	fem
8	4	fem2_d5ucp2os_ipl5	d5ucp2	ipl	fem2	fem
11	5	fem2_d5ucp2os_ipl5	d5ucp2	ipl	fem2	fem
13	6	fem2_d5ucp2os_ipl5	d5ucp2	ipl	fem2	fem
12	7	fem2_d5ucp2os_ipl5	d5ucp2	ipl	fem2	fem
12	8	fem2_d5ucp2os_ipl5	d5ucp2	ipl	fem2	fem
11	9	fem2_d5ucp2os_ipl5	d5ucp2	ipl	fem2	fem
12	10	fem2_d5ucp2os_ipl5	d5ucp2	ipl	fem2	fem
12	11	fem2_d5ucp2os_ipl5	d5ucp2	ipl	fem2	fem
12	12	fem2_d5ucp2os_ipl5	d5ucp2	ipl	fem2	fem
15	13	fem2_d5ucp2os_ipl5	d5ucp2	ipl	fem2	fem
14	14	fem2_d5ucp2os_ipl5	d5ucp2	ipl	fem2	fem
17	15	fem2_d5ucp2os_ipl5	d5ucp2	ipl	fem2	fem
17	16	fem2_d5ucp2os_ipl5	d5ucp2	ipl	fem2	fem
17	17	fem2_d5ucp2os_ipl5	d5ucp2	ipl	fem2	fem
15	18	fem2_d5ucp2os_ipl5	d5ucp2	ipl	fem2	fem
11	19	fem2_d5ucp2os_ipl5	d5ucp2	ipl	fem2	fem
18	20	fem2_d5ucp2os_ipl5	d5ucp2	ipl	fem2	fem
15	21	fem2_d5ucp2os_ipl5	d5ucp2	ipl	fem2	fem
14	22	fem2_d5ucp2os_ipl5	d5ucp2	ipl	fem2	fem
16	23	fem2_d5ucp2os_ipl5	d5ucp2	ipl	fem2	fem
14	24	fem2_d5ucp2os_ipl5	d5ucp2	ipl	fem2	fem
15	25	fem2_d5ucp2os_ipl5	d5ucp2	ipl	fem2	fem
14	26	fem2_d5ucp2os_ipl5	d5ucp2	ipl	fem2	fem
10	27	fem2_d5ucp2os_ipl5	d5ucp2	ipl	fem2	fem
9	28	fem2_d5ucp2os_ipl5	d5ucp2	ipl	fem2	fem
9	29	fem2_d5ucp2os_ipl5	d5ucp2	ipl	fem2	fem
10	30	fem2_d5ucp2os_ipl5	d5ucp2	ipl	fem2	fem
11	31	fem2_d5ucp2os_ipl5	d5ucp2	ipl	fem2	fem
8	32	fem2_d5ucp2os_ipl5	d5ucp2	ipl	fem2	fem
8	33	fem2_d5ucp2os_ipl5	d5ucp2	ipl	fem2	fem
8	34	fem2_d5ucp2os_ipl5	d5ucp2	ipl	fem2	fem
6	35	fem2_d5ucp2os_ipl5	d5ucp2	ipl	fem2	fem
4	36	fem2_d5ucp2os_ipl5	d5ucp2	ipl	fem2	fem
4	37	fem2_d5ucp2os_ipl5	d5ucp2	ipl	fem2	fem
4	38	fem2_d5ucp2os_ipl5	d5ucp2	ipl	fem2	fem
5	39	fem2_d5ucp2os_ipl5	d5ucp2	ipl	fem2	fem
3	40	fem2_d5ucp2os_ipl5	d5ucp2	ipl	fem2	fem
2	41	fem2_d5ucp2os_ipl5	d5ucp2	ipl	fem2	fem
2	42	fem2_d5ucp2os_ipl5	d5ucp2	ipl	fem2	fem
2	43	fem2_d5ucp2os_ipl5	d5ucp2	ipl	fem2	fem
0	44	fem2_d5ucp2os_ipl5	d5ucp2	ipl	fem2	fem
0	0	fem1_d5ucp2os_ipl2	d5ucp2	ipl	fem1	fem
3	1	fem1_d5ucp2os_ipl2	d5ucp2	ipl	fem1	fem
3	2	fem1_d5ucp2os_ipl2	d5ucp2	ipl	fem1	fem
3	3	fem1_d5ucp2os_ipl2	d5ucp2	ipl	fem1	fem
5	4	fem1_d5ucp2os_ipl2	d5ucp2	ipl	fem1	fem
6	5	fem1_d5ucp2os_ipl2	d5ucp2	ipl	fem1	fem
7	6	fem1_d5ucp2os_ipl2	d5ucp2	ipl	fem1	fem
9	7	fem1_d5ucp2os_ipl2	d5ucp2	ipl	fem1	fem
11	8	fem1_d5ucp2os_ipl2	d5ucp2	ipl	fem1	fem
13	9	fem1_d5ucp2os_ipl2	d5ucp2	ipl	fem1	fem
12	10	fem1_d5ucp2os_ipl2	d5ucp2	ipl	fem1	fem
13	11	fem1_d5ucp2os_ipl2	d5ucp2	ipl	fem1	fem
13	12	fem1_d5ucp2os_ipl2	d5ucp2	ipl	fem1	fem
12	13	fem1_d5ucp2os_ipl2	d5ucp2	ipl	fem1	fem
12	14	fem1_d5ucp2os_ipl2	d5ucp2	ipl	fem1	fem
18	15	fem1_d5ucp2os_ipl2	d5ucp2	ipl	fem1	fem
14	16	fem1_d5ucp2os_ipl2	d5ucp2	ipl	fem1	fem
12	17	fem1_d5ucp2os_ipl2	d5ucp2	ipl	fem1	fem
10	18	fem1_d5ucp2os_ipl2	d5ucp2	ipl	fem1	fem
12	19	fem1_d5ucp2os_ipl2	d5ucp2	ipl	fem1	fem
11	20	fem1_d5ucp2os_ipl2	d5ucp2	ipl	fem1	fem
17	21	fem1_d5ucp2os_ipl2	d5ucp2	ipl	fem1	fem
16	22	fem1_d5ucp2os_ipl2	d5ucp2	ipl	fem1	fem
14	23	fem1_d5ucp2os_ipl2	d5ucp2	ipl	fem1	fem
18	24	fem1_d5ucp2os_ipl2	d5ucp2	ipl	fem1	fem
15	25	fem1_d5ucp2os_ipl2	d5ucp2	ipl	fem1	fem
15	26	fem1_d5ucp2os_ipl2	d5ucp2	ipl	fem1	fem
12	27	fem1_d5ucp2os_ipl2	d5ucp2	ipl	fem1	fem
14	28	fem1_d5ucp2os_ipl2	d5ucp2	ipl	fem1	fem
14	29	fem1_d5ucp2os_ipl2	d5ucp2	ipl	fem1	fem
14	30	fem1_d5ucp2os_ipl2	d5ucp2	ipl	fem1	fem
13	31	fem1_d5ucp2os_ipl2	d5ucp2	ipl	fem1	fem
16	32	fem1_d5ucp2os_ipl2	d5ucp2	ipl	fem1	fem
11	33	fem1_d5ucp2os_ipl2	d5ucp2	ipl	fem1	fem
13	34	fem1_d5ucp2os_ipl2	d5ucp2	ipl	fem1	fem
12	35	fem1_d5ucp2os_ipl2	d5ucp2	ipl	fem1	fem
13	36	fem1_d5ucp2os_ipl2	d5ucp2	ipl	fem1	fem
11	37	fem1_d5ucp2os_ipl2	d5ucp2	ipl	fem1	fem
11	38	fem1_d5ucp2os_ipl2	d5ucp2	ipl	fem1	fem
5	39	fem1_d5ucp2os_ipl2	d5ucp2	ipl	fem1	fem
5	40	fem1_d5ucp2os_ipl2	d5ucp2	ipl	fem1	fem
4	41	fem1_d5ucp2os_ipl2	d5ucp2	ipl	fem1	fem
6	42	fem1_d5ucp2os_ipl2	d5ucp2	ipl	fem1	fem
5	43	fem1_d5ucp2os_ipl2	d5ucp2	ipl	fem1	fem
4	44	fem1_d5ucp2os_ipl2	d5ucp2	ipl	fem1	fem
2	45	fem1_d5ucp2os_ipl2	d5ucp2	ipl	fem1	fem
3	46	fem1_d5ucp2os_ipl2	d5ucp2	ipl	fem1	fem
2	47	fem1_d5ucp2os_ipl2	d5ucp2	ipl	fem1	fem
2	48	fem1_d5ucp2os_ipl2	d5ucp2	ipl	fem1	fem
2	49	fem1_d5ucp2os_ipl2	d5ucp2	ipl	fem1	fem
2	50	fem1_d5ucp2os_ipl2	d5ucp2	ipl	fem1	fem
2	51	fem1_d5ucp2os_ipl2	d5ucp2	ipl	fem1	fem
3	52	fem1_d5ucp2os_ipl2	d5ucp2	ipl	fem1	fem
2	53	fem1_d5ucp2os_ipl2	d5ucp2	ipl	fem1	fem
2	54	fem1_d5ucp2os_ipl2	d5ucp2	ipl	fem1	fem
2	55	fem1_d5ucp2os_ipl2	d5ucp2	ipl	fem1	fem
2	56	fem1_d5ucp2os_ipl2	d5ucp2	ipl	fem1	fem
2	57	fem1_d5ucp2os_ipl2	d5ucp2	ipl	fem1	fem
1	58	fem1_d5ucp2os_ipl2	d5ucp2	ipl	fem1	fem
0	59	fem1_d5ucp2os_ipl2	d5ucp2	ipl	fem1	fem
0	0	male3_d5ucp2os_ipl19	d5ucp2	ipl	male3	male
4	1	male3_d5ucp2os_ipl19	d5ucp2	ipl	male3	male
7	2	male3_d5ucp2os_ipl19	d5ucp2	ipl	male3	male
8	3	male3_d5ucp2os_ipl19	d5ucp2	ipl	male3	male
8	4	male3_d5ucp2os_ipl19	d5ucp2	ipl	male3	male
11	5	male3_d5ucp2os_ipl19	d5ucp2	ipl	male3	male
13	6	male3_d5ucp2os_ipl19	d5ucp2	ipl	male3	male
14	7	male3_d5ucp2os_ipl19	d5ucp2	ipl	male3	male
13	8	male3_d5ucp2os_ipl19	d5ucp2	ipl	male3	male
15	9	male3_d5ucp2os_ipl19	d5ucp2	ipl	male3	male
14	10	male3_d5ucp2os_ipl19	d5ucp2	ipl	male3	male
13	11	male3_d5ucp2os_ipl19	d5ucp2	ipl	male3	male
12	12	male3_d5ucp2os_ipl19	d5ucp2	ipl	male3	male
16	13	male3_d5ucp2os_ipl19	d5ucp2	ipl	male3	male
15	14	male3_d5ucp2os_ipl19	d5ucp2	ipl	male3	male
14	15	male3_d5ucp2os_ipl19	d5ucp2	ipl	male3	male
11	16	male3_d5ucp2os_ipl19	d5ucp2	ipl	male3	male
10	17	male3_d5ucp2os_ipl19	d5ucp2	ipl	male3	male
8	18	male3_d5ucp2os_ipl19	d5ucp2	ipl	male3	male
7	19	male3_d5ucp2os_ipl19	d5ucp2	ipl	male3	male
8	20	male3_d5ucp2os_ipl19	d5ucp2	ipl	male3	male
12	21	male3_d5ucp2os_ipl19	d5ucp2	ipl	male3	male
13	22	male3_d5ucp2os_ipl19	d5ucp2	ipl	male3	male
18	23	male3_d5ucp2os_ipl19	d5ucp2	ipl	male3	male
16	24	male3_d5ucp2os_ipl19	d5ucp2	ipl	male3	male
15	25	male3_d5ucp2os_ipl19	d5ucp2	ipl	male3	male
13	26	male3_d5ucp2os_ipl19	d5ucp2	ipl	male3	male
9	27	male3_d5ucp2os_ipl19	d5ucp2	ipl	male3	male
8	28	male3_d5ucp2os_ipl19	d5ucp2	ipl	male3	male
7	29	male3_d5ucp2os_ipl19	d5ucp2	ipl	male3	male
9	30	male3_d5ucp2os_ipl19	d5ucp2	ipl	male3	male
11	31	male3_d5ucp2os_ipl19	d5ucp2	ipl	male3	male
8	32	male3_d5ucp2os_ipl19	d5ucp2	ipl	male3	male
7	33	male3_d5ucp2os_ipl19	d5ucp2	ipl	male3	male
6	34	male3_d5ucp2os_ipl19	d5ucp2	ipl	male3	male
6	35	male3_d5ucp2os_ipl19	d5ucp2	ipl	male3	male
5	36	male3_d5ucp2os_ipl19	d5ucp2	ipl	male3	male
5	37	male3_d5ucp2os_ipl19	d5ucp2	ipl	male3	male
6	38	male3_d5ucp2os_ipl19	d5ucp2	ipl	male3	male
5	39	male3_d5ucp2os_ipl19	d5ucp2	ipl	male3	male
5	40	male3_d5ucp2os_ipl19	d5ucp2	ipl	male3	male
5	41	male3_d5ucp2os_ipl19	d5ucp2	ipl	male3	male
4	42	male3_d5ucp2os_ipl19	d5ucp2	ipl	male3	male
3	43	male3_d5ucp2os_ipl19	d5ucp2	ipl	male3	male
3	44	male3_d5ucp2os_ipl19	d5ucp2	ipl	male3	male
2	45	male3_d5ucp2os_ipl19	d5ucp2	ipl	male3	male
2	46	male3_d5ucp2os_ipl19	d5ucp2	ipl	male3	male
1	47	male3_d5ucp2os_ipl19	d5ucp2	ipl	male3	male
1	48	male3_d5ucp2os_ipl19	d5ucp2	ipl	male3	male
1	49	male3_d5ucp2os_ipl19	d5ucp2	ipl	male3	male
1	50	male3_d5ucp2os_ipl19	d5ucp2	ipl	male3	male
1	51	male3_d5ucp2os_ipl19	d5ucp2	ipl	male3	male
1	52	male3_d5ucp2os_ipl19	d5ucp2	ipl	male3	male
1	53	male3_d5ucp2os_ipl19	d5ucp2	ipl	male3	male
1	54	male3_d5ucp2os_ipl19	d5ucp2	ipl	male3	male
1	55	male3_d5ucp2os_ipl19	d5ucp2	ipl	male3	male
0	56	male3_d5ucp2os_ipl19	d5ucp2	ipl	male3	male
0	0	fem3_d5ucp2os_ipl14	d5ucp2	ipl	fem3	fem
4	1	fem3_d5ucp2os_ipl14	d5ucp2	ipl	fem3	fem
6	2	fem3_d5ucp2os_ipl14	d5ucp2	ipl	fem3	fem
8	3	fem3_d5ucp2os_ipl14	d5ucp2	ipl	fem3	fem
14	4	fem3_d5ucp2os_ipl14	d5ucp2	ipl	fem3	fem
11	5	fem3_d5ucp2os_ipl14	d5ucp2	ipl	fem3	fem
15	6	fem3_d5ucp2os_ipl14	d5ucp2	ipl	fem3	fem
17	7	fem3_d5ucp2os_ipl14	d5ucp2	ipl	fem3	fem
14	8	fem3_d5ucp2os_ipl14	d5ucp2	ipl	fem3	fem
14	9	fem3_d5ucp2os_ipl14	d5ucp2	ipl	fem3	fem
13	10	fem3_d5ucp2os_ipl14	d5ucp2	ipl	fem3	fem
14	11	fem3_d5ucp2os_ipl14	d5ucp2	ipl	fem3	fem
14	12	fem3_d5ucp2os_ipl14	d5ucp2	ipl	fem3	fem
12	13	fem3_d5ucp2os_ipl14	d5ucp2	ipl	fem3	fem
11	14	fem3_d5ucp2os_ipl14	d5ucp2	ipl	fem3	fem
14	15	fem3_d5ucp2os_ipl14	d5ucp2	ipl	fem3	fem
15	16	fem3_d5ucp2os_ipl14	d5ucp2	ipl	fem3	fem
16	17	fem3_d5ucp2os_ipl14	d5ucp2	ipl	fem3	fem
14	18	fem3_d5ucp2os_ipl14	d5ucp2	ipl	fem3	fem
12	19	fem3_d5ucp2os_ipl14	d5ucp2	ipl	fem3	fem
11	20	fem3_d5ucp2os_ipl14	d5ucp2	ipl	fem3	fem
13	21	fem3_d5ucp2os_ipl14	d5ucp2	ipl	fem3	fem
12	22	fem3_d5ucp2os_ipl14	d5ucp2	ipl	fem3	fem
18	23	fem3_d5ucp2os_ipl14	d5ucp2	ipl	fem3	fem
19	24	fem3_d5ucp2os_ipl14	d5ucp2	ipl	fem3	fem
12	25	fem3_d5ucp2os_ipl14	d5ucp2	ipl	fem3	fem
9	26	fem3_d5ucp2os_ipl14	d5ucp2	ipl	fem3	fem
8	27	fem3_d5ucp2os_ipl14	d5ucp2	ipl	fem3	fem
7	28	fem3_d5ucp2os_ipl14	d5ucp2	ipl	fem3	fem
7	29	fem3_d5ucp2os_ipl14	d5ucp2	ipl	fem3	fem
8	30	fem3_d5ucp2os_ipl14	d5ucp2	ipl	fem3	fem
5	31	fem3_d5ucp2os_ipl14	d5ucp2	ipl	fem3	fem
5	32	fem3_d5ucp2os_ipl14	d5ucp2	ipl	fem3	fem
4	33	fem3_d5ucp2os_ipl14	d5ucp2	ipl	fem3	fem
5	34	fem3_d5ucp2os_ipl14	d5ucp2	ipl	fem3	fem
4	35	fem3_d5ucp2os_ipl14	d5ucp2	ipl	fem3	fem
4	36	fem3_d5ucp2os_ipl14	d5ucp2	ipl	fem3	fem
4	37	fem3_d5ucp2os_ipl14	d5ucp2	ipl	fem3	fem
4	38	fem3_d5ucp2os_ipl14	d5ucp2	ipl	fem3	fem
3	39	fem3_d5ucp2os_ipl14	d5ucp2	ipl	fem3	fem
2	40	fem3_d5ucp2os_ipl14	d5ucp2	ipl	fem3	fem
2	41	fem3_d5ucp2os_ipl14	d5ucp2	ipl	fem3	fem
3	42	fem3_d5ucp2os_ipl14	d5ucp2	ipl	fem3	fem
4	43	fem3_d5ucp2os_ipl14	d5ucp2	ipl	fem3	fem
3	44	fem3_d5ucp2os_ipl14	d5ucp2	ipl	fem3	fem
1	45	fem3_d5ucp2os_ipl14	d5ucp2	ipl	fem3	fem
1	46	fem3_d5ucp2os_ipl14	d5ucp2	ipl	fem3	fem
1	47	fem3_d5ucp2os_ipl14	d5ucp2	ipl	fem3	fem
0	48	fem3_d5ucp2os_ipl14	d5ucp2	ipl	fem3	fem
0	0	fem3_d5ucp2os_ipl4	d5ucp2	ipl	fem3	fem
4	1	fem3_d5ucp2os_ipl4	d5ucp2	ipl	fem3	fem
5	2	fem3_d5ucp2os_ipl4	d5ucp2	ipl	fem3	fem
5	3	fem3_d5ucp2os_ipl4	d5ucp2	ipl	fem3	fem
7	4	fem3_d5ucp2os_ipl4	d5ucp2	ipl	fem3	fem
6	5	fem3_d5ucp2os_ipl4	d5ucp2	ipl	fem3	fem
7	6	fem3_d5ucp2os_ipl4	d5ucp2	ipl	fem3	fem
9	7	fem3_d5ucp2os_ipl4	d5ucp2	ipl	fem3	fem
10	8	fem3_d5ucp2os_ipl4	d5ucp2	ipl	fem3	fem
10	9	fem3_d5ucp2os_ipl4	d5ucp2	ipl	fem3	fem
9	10	fem3_d5ucp2os_ipl4	d5ucp2	ipl	fem3	fem
9	11	fem3_d5ucp2os_ipl4	d5ucp2	ipl	fem3	fem
11	12	fem3_d5ucp2os_ipl4	d5ucp2	ipl	fem3	fem
12	13	fem3_d5ucp2os_ipl4	d5ucp2	ipl	fem3	fem
12	14	fem3_d5ucp2os_ipl4	d5ucp2	ipl	fem3	fem
11	15	fem3_d5ucp2os_ipl4	d5ucp2	ipl	fem3	fem
11	16	fem3_d5ucp2os_ipl4	d5ucp2	ipl	fem3	fem
11	17	fem3_d5ucp2os_ipl4	d5ucp2	ipl	fem3	fem
11	18	fem3_d5ucp2os_ipl4	d5ucp2	ipl	fem3	fem
10	19	fem3_d5ucp2os_ipl4	d5ucp2	ipl	fem3	fem
9	20	fem3_d5ucp2os_ipl4	d5ucp2	ipl	fem3	fem
7	21	fem3_d5ucp2os_ipl4	d5ucp2	ipl	fem3	fem
7	22	fem3_d5ucp2os_ipl4	d5ucp2	ipl	fem3	fem
7	23	fem3_d5ucp2os_ipl4	d5ucp2	ipl	fem3	fem
9	24	fem3_d5ucp2os_ipl4	d5ucp2	ipl	fem3	fem
11	25	fem3_d5ucp2os_ipl4	d5ucp2	ipl	fem3	fem
8	26	fem3_d5ucp2os_ipl4	d5ucp2	ipl	fem3	fem
11	27	fem3_d5ucp2os_ipl4	d5ucp2	ipl	fem3	fem
9	28	fem3_d5ucp2os_ipl4	d5ucp2	ipl	fem3	fem
7	29	fem3_d5ucp2os_ipl4	d5ucp2	ipl	fem3	fem
9	30	fem3_d5ucp2os_ipl4	d5ucp2	ipl	fem3	fem
8	31	fem3_d5ucp2os_ipl4	d5ucp2	ipl	fem3	fem
4	32	fem3_d5ucp2os_ipl4	d5ucp2	ipl	fem3	fem
4	33	fem3_d5ucp2os_ipl4	d5ucp2	ipl	fem3	fem
6	34	fem3_d5ucp2os_ipl4	d5ucp2	ipl	fem3	fem
6	35	fem3_d5ucp2os_ipl4	d5ucp2	ipl	fem3	fem
5	36	fem3_d5ucp2os_ipl4	d5ucp2	ipl	fem3	fem
4	37	fem3_d5ucp2os_ipl4	d5ucp2	ipl	fem3	fem
4	38	fem3_d5ucp2os_ipl4	d5ucp2	ipl	fem3	fem
4	39	fem3_d5ucp2os_ipl4	d5ucp2	ipl	fem3	fem
4	40	fem3_d5ucp2os_ipl4	d5ucp2	ipl	fem3	fem
5	41	fem3_d5ucp2os_ipl4	d5ucp2	ipl	fem3	fem
4	42	fem3_d5ucp2os_ipl4	d5ucp2	ipl	fem3	fem
3	43	fem3_d5ucp2os_ipl4	d5ucp2	ipl	fem3	fem
5	44	fem3_d5ucp2os_ipl4	d5ucp2	ipl	fem3	fem
2	45	fem3_d5ucp2os_ipl4	d5ucp2	ipl	fem3	fem
2	46	fem3_d5ucp2os_ipl4	d5ucp2	ipl	fem3	fem
1	47	fem3_d5ucp2os_ipl4	d5ucp2	ipl	fem3	fem
1	48	fem3_d5ucp2os_ipl4	d5ucp2	ipl	fem3	fem
1	49	fem3_d5ucp2os_ipl4	d5ucp2	ipl	fem3	fem
1	50	fem3_d5ucp2os_ipl4	d5ucp2	ipl	fem3	fem
1	51	fem3_d5ucp2os_ipl4	d5ucp2	ipl	fem3	fem
1	52	fem3_d5ucp2os_ipl4	d5ucp2	ipl	fem3	fem
0	53	fem3_d5ucp2os_ipl4	d5ucp2	ipl	fem3	fem
0	0	male2_d5ucp2os_ipl14	d5ucp2	ipl	male2	male
5	1	male2_d5ucp2os_ipl14	d5ucp2	ipl	male2	male
8	2	male2_d5ucp2os_ipl14	d5ucp2	ipl	male2	male
9	3	male2_d5ucp2os_ipl14	d5ucp2	ipl	male2	male
10	4	male2_d5ucp2os_ipl14	d5ucp2	ipl	male2	male
10	5	male2_d5ucp2os_ipl14	d5ucp2	ipl	male2	male
10	6	male2_d5ucp2os_ipl14	d5ucp2	ipl	male2	male
8	7	male2_d5ucp2os_ipl14	d5ucp2	ipl	male2	male
9	8	male2_d5ucp2os_ipl14	d5ucp2	ipl	male2	male
10	9	male2_d5ucp2os_ipl14	d5ucp2	ipl	male2	male
11	10	male2_d5ucp2os_ipl14	d5ucp2	ipl	male2	male
10	11	male2_d5ucp2os_ipl14	d5ucp2	ipl	male2	male
9	12	male2_d5ucp2os_ipl14	d5ucp2	ipl	male2	male
10	13	male2_d5ucp2os_ipl14	d5ucp2	ipl	male2	male
9	14	male2_d5ucp2os_ipl14	d5ucp2	ipl	male2	male
8	15	male2_d5ucp2os_ipl14	d5ucp2	ipl	male2	male
9	16	male2_d5ucp2os_ipl14	d5ucp2	ipl	male2	male
7	17	male2_d5ucp2os_ipl14	d5ucp2	ipl	male2	male
11	18	male2_d5ucp2os_ipl14	d5ucp2	ipl	male2	male
11	19	male2_d5ucp2os_ipl14	d5ucp2	ipl	male2	male
12	20	male2_d5ucp2os_ipl14	d5ucp2	ipl	male2	male
10	21	male2_d5ucp2os_ipl14	d5ucp2	ipl	male2	male
7	22	male2_d5ucp2os_ipl14	d5ucp2	ipl	male2	male
7	23	male2_d5ucp2os_ipl14	d5ucp2	ipl	male2	male
6	24	male2_d5ucp2os_ipl14	d5ucp2	ipl	male2	male
5	25	male2_d5ucp2os_ipl14	d5ucp2	ipl	male2	male
4	26	male2_d5ucp2os_ipl14	d5ucp2	ipl	male2	male
3	27	male2_d5ucp2os_ipl14	d5ucp2	ipl	male2	male
2	28	male2_d5ucp2os_ipl14	d5ucp2	ipl	male2	male
2	29	male2_d5ucp2os_ipl14	d5ucp2	ipl	male2	male
2	30	male2_d5ucp2os_ipl14	d5ucp2	ipl	male2	male
2	31	male2_d5ucp2os_ipl14	d5ucp2	ipl	male2	male
3	32	male2_d5ucp2os_ipl14	d5ucp2	ipl	male2	male
2	33	male2_d5ucp2os_ipl14	d5ucp2	ipl	male2	male
2	34	male2_d5ucp2os_ipl14	d5ucp2	ipl	male2	male
2	35	male2_d5ucp2os_ipl14	d5ucp2	ipl	male2	male
2	36	male2_d5ucp2os_ipl14	d5ucp2	ipl	male2	male
2	37	male2_d5ucp2os_ipl14	d5ucp2	ipl	male2	male
2	38	male2_d5ucp2os_ipl14	d5ucp2	ipl	male2	male
2	39	male2_d5ucp2os_ipl14	d5ucp2	ipl	male2	male
1	40	male2_d5ucp2os_ipl14	d5ucp2	ipl	male2	male
1	41	male2_d5ucp2os_ipl14	d5ucp2	ipl	male2	male
0	42	male2_d5ucp2os_ipl14	d5ucp2	ipl	male2	male
0	0	fem1_d5ucp2os_ipl7	d5ucp2	ipl	fem1	fem
5	1	fem1_d5ucp2os_ipl7	d5ucp2	ipl	fem1	fem
7	2	fem1_d5ucp2os_ipl7	d5ucp2	ipl	fem1	fem
7	3	fem1_d5ucp2os_ipl7	d5ucp2	ipl	fem1	fem
8	4	fem1_d5ucp2os_ipl7	d5ucp2	ipl	fem1	fem
12	5	fem1_d5ucp2os_ipl7	d5ucp2	ipl	fem1	fem
12	6	fem1_d5ucp2os_ipl7	d5ucp2	ipl	fem1	fem
13	7	fem1_d5ucp2os_ipl7	d5ucp2	ipl	fem1	fem
17	8	fem1_d5ucp2os_ipl7	d5ucp2	ipl	fem1	fem
16	9	fem1_d5ucp2os_ipl7	d5ucp2	ipl	fem1	fem
15	10	fem1_d5ucp2os_ipl7	d5ucp2	ipl	fem1	fem
16	11	fem1_d5ucp2os_ipl7	d5ucp2	ipl	fem1	fem
15	12	fem1_d5ucp2os_ipl7	d5ucp2	ipl	fem1	fem
14	13	fem1_d5ucp2os_ipl7	d5ucp2	ipl	fem1	fem
13	14	fem1_d5ucp2os_ipl7	d5ucp2	ipl	fem1	fem
14	15	fem1_d5ucp2os_ipl7	d5ucp2	ipl	fem1	fem
13	16	fem1_d5ucp2os_ipl7	d5ucp2	ipl	fem1	fem
15	17	fem1_d5ucp2os_ipl7	d5ucp2	ipl	fem1	fem
18	18	fem1_d5ucp2os_ipl7	d5ucp2	ipl	fem1	fem
13	19	fem1_d5ucp2os_ipl7	d5ucp2	ipl	fem1	fem
9	20	fem1_d5ucp2os_ipl7	d5ucp2	ipl	fem1	fem
11	21	fem1_d5ucp2os_ipl7	d5ucp2	ipl	fem1	fem
8	22	fem1_d5ucp2os_ipl7	d5ucp2	ipl	fem1	fem
8	23	fem1_d5ucp2os_ipl7	d5ucp2	ipl	fem1	fem
10	24	fem1_d5ucp2os_ipl7	d5ucp2	ipl	fem1	fem
8	25	fem1_d5ucp2os_ipl7	d5ucp2	ipl	fem1	fem
7	26	fem1_d5ucp2os_ipl7	d5ucp2	ipl	fem1	fem
6	27	fem1_d5ucp2os_ipl7	d5ucp2	ipl	fem1	fem
7	28	fem1_d5ucp2os_ipl7	d5ucp2	ipl	fem1	fem
9	29	fem1_d5ucp2os_ipl7	d5ucp2	ipl	fem1	fem
11	30	fem1_d5ucp2os_ipl7	d5ucp2	ipl	fem1	fem
11	31	fem1_d5ucp2os_ipl7	d5ucp2	ipl	fem1	fem
11	32	fem1_d5ucp2os_ipl7	d5ucp2	ipl	fem1	fem
10	33	fem1_d5ucp2os_ipl7	d5ucp2	ipl	fem1	fem
12	34	fem1_d5ucp2os_ipl7	d5ucp2	ipl	fem1	fem
10	35	fem1_d5ucp2os_ipl7	d5ucp2	ipl	fem1	fem
8	36	fem1_d5ucp2os_ipl7	d5ucp2	ipl	fem1	fem
9	37	fem1_d5ucp2os_ipl7	d5ucp2	ipl	fem1	fem
8	38	fem1_d5ucp2os_ipl7	d5ucp2	ipl	fem1	fem
8	39	fem1_d5ucp2os_ipl7	d5ucp2	ipl	fem1	fem
5	40	fem1_d5ucp2os_ipl7	d5ucp2	ipl	fem1	fem
5	41	fem1_d5ucp2os_ipl7	d5ucp2	ipl	fem1	fem
5	42	fem1_d5ucp2os_ipl7	d5ucp2	ipl	fem1	fem
6	43	fem1_d5ucp2os_ipl7	d5ucp2	ipl	fem1	fem
5	44	fem1_d5ucp2os_ipl7	d5ucp2	ipl	fem1	fem
6	45	fem1_d5ucp2os_ipl7	d5ucp2	ipl	fem1	fem
5	46	fem1_d5ucp2os_ipl7	d5ucp2	ipl	fem1	fem
4	47	fem1_d5ucp2os_ipl7	d5ucp2	ipl	fem1	fem
3	48	fem1_d5ucp2os_ipl7	d5ucp2	ipl	fem1	fem
3	49	fem1_d5ucp2os_ipl7	d5ucp2	ipl	fem1	fem
1	50	fem1_d5ucp2os_ipl7	d5ucp2	ipl	fem1	fem
1	51	fem1_d5ucp2os_ipl7	d5ucp2	ipl	fem1	fem
0	52	fem1_d5ucp2os_ipl7	d5ucp2	ipl	fem1	fem
0	0	male2_d5ucp2os_ipl11	d5ucp2	ipl	male2	male
5	1	male2_d5ucp2os_ipl11	d5ucp2	ipl	male2	male
8	2	male2_d5ucp2os_ipl11	d5ucp2	ipl	male2	male
9	3	male2_d5ucp2os_ipl11	d5ucp2	ipl	male2	male
10	4	male2_d5ucp2os_ipl11	d5ucp2	ipl	male2	male
13	5	male2_d5ucp2os_ipl11	d5ucp2	ipl	male2	male
16	6	male2_d5ucp2os_ipl11	d5ucp2	ipl	male2	male
12	7	male2_d5ucp2os_ipl11	d5ucp2	ipl	male2	male
13	8	male2_d5ucp2os_ipl11	d5ucp2	ipl	male2	male
14	9	male2_d5ucp2os_ipl11	d5ucp2	ipl	male2	male
14	10	male2_d5ucp2os_ipl11	d5ucp2	ipl	male2	male
13	11	male2_d5ucp2os_ipl11	d5ucp2	ipl	male2	male
11	12	male2_d5ucp2os_ipl11	d5ucp2	ipl	male2	male
11	13	male2_d5ucp2os_ipl11	d5ucp2	ipl	male2	male
11	14	male2_d5ucp2os_ipl11	d5ucp2	ipl	male2	male
15	15	male2_d5ucp2os_ipl11	d5ucp2	ipl	male2	male
13	16	male2_d5ucp2os_ipl11	d5ucp2	ipl	male2	male
9	17	male2_d5ucp2os_ipl11	d5ucp2	ipl	male2	male
13	18	male2_d5ucp2os_ipl11	d5ucp2	ipl	male2	male
10	19	male2_d5ucp2os_ipl11	d5ucp2	ipl	male2	male
9	20	male2_d5ucp2os_ipl11	d5ucp2	ipl	male2	male
6	21	male2_d5ucp2os_ipl11	d5ucp2	ipl	male2	male
6	22	male2_d5ucp2os_ipl11	d5ucp2	ipl	male2	male
7	23	male2_d5ucp2os_ipl11	d5ucp2	ipl	male2	male
8	24	male2_d5ucp2os_ipl11	d5ucp2	ipl	male2	male
9	25	male2_d5ucp2os_ipl11	d5ucp2	ipl	male2	male
10	26	male2_d5ucp2os_ipl11	d5ucp2	ipl	male2	male
12	27	male2_d5ucp2os_ipl11	d5ucp2	ipl	male2	male
13	28	male2_d5ucp2os_ipl11	d5ucp2	ipl	male2	male
9	29	male2_d5ucp2os_ipl11	d5ucp2	ipl	male2	male
7	30	male2_d5ucp2os_ipl11	d5ucp2	ipl	male2	male
6	31	male2_d5ucp2os_ipl11	d5ucp2	ipl	male2	male
6	32	male2_d5ucp2os_ipl11	d5ucp2	ipl	male2	male
7	33	male2_d5ucp2os_ipl11	d5ucp2	ipl	male2	male
6	34	male2_d5ucp2os_ipl11	d5ucp2	ipl	male2	male
6	35	male2_d5ucp2os_ipl11	d5ucp2	ipl	male2	male
2	36	male2_d5ucp2os_ipl11	d5ucp2	ipl	male2	male
2	37	male2_d5ucp2os_ipl11	d5ucp2	ipl	male2	male
2	38	male2_d5ucp2os_ipl11	d5ucp2	ipl	male2	male
2	39	male2_d5ucp2os_ipl11	d5ucp2	ipl	male2	male
1	40	male2_d5ucp2os_ipl11	d5ucp2	ipl	male2	male
1	41	male2_d5ucp2os_ipl11	d5ucp2	ipl	male2	male
0	42	male2_d5ucp2os_ipl11	d5ucp2	ipl	male2	male
0	0	fem2_d5ucp2os_ipl4	d5ucp2	ipl	fem2	fem
5	1	fem2_d5ucp2os_ipl4	d5ucp2	ipl	fem2	fem
5	2	fem2_d5ucp2os_ipl4	d5ucp2	ipl	fem2	fem
5	3	fem2_d5ucp2os_ipl4	d5ucp2	ipl	fem2	fem
6	4	fem2_d5ucp2os_ipl4	d5ucp2	ipl	fem2	fem
6	5	fem2_d5ucp2os_ipl4	d5ucp2	ipl	fem2	fem
9	6	fem2_d5ucp2os_ipl4	d5ucp2	ipl	fem2	fem
11	7	fem2_d5ucp2os_ipl4	d5ucp2	ipl	fem2	fem
15	8	fem2_d5ucp2os_ipl4	d5ucp2	ipl	fem2	fem
17	9	fem2_d5ucp2os_ipl4	d5ucp2	ipl	fem2	fem
15	10	fem2_d5ucp2os_ipl4	d5ucp2	ipl	fem2	fem
13	11	fem2_d5ucp2os_ipl4	d5ucp2	ipl	fem2	fem
12	12	fem2_d5ucp2os_ipl4	d5ucp2	ipl	fem2	fem
9	13	fem2_d5ucp2os_ipl4	d5ucp2	ipl	fem2	fem
14	14	fem2_d5ucp2os_ipl4	d5ucp2	ipl	fem2	fem
18	15	fem2_d5ucp2os_ipl4	d5ucp2	ipl	fem2	fem
15	16	fem2_d5ucp2os_ipl4	d5ucp2	ipl	fem2	fem
13	17	fem2_d5ucp2os_ipl4	d5ucp2	ipl	fem2	fem
11	18	fem2_d5ucp2os_ipl4	d5ucp2	ipl	fem2	fem
9	19	fem2_d5ucp2os_ipl4	d5ucp2	ipl	fem2	fem
7	20	fem2_d5ucp2os_ipl4	d5ucp2	ipl	fem2	fem
8	21	fem2_d5ucp2os_ipl4	d5ucp2	ipl	fem2	fem
7	22	fem2_d5ucp2os_ipl4	d5ucp2	ipl	fem2	fem
6	23	fem2_d5ucp2os_ipl4	d5ucp2	ipl	fem2	fem
6	24	fem2_d5ucp2os_ipl4	d5ucp2	ipl	fem2	fem
6	25	fem2_d5ucp2os_ipl4	d5ucp2	ipl	fem2	fem
4	26	fem2_d5ucp2os_ipl4	d5ucp2	ipl	fem2	fem
5	27	fem2_d5ucp2os_ipl4	d5ucp2	ipl	fem2	fem
4	28	fem2_d5ucp2os_ipl4	d5ucp2	ipl	fem2	fem
6	29	fem2_d5ucp2os_ipl4	d5ucp2	ipl	fem2	fem
8	30	fem2_d5ucp2os_ipl4	d5ucp2	ipl	fem2	fem
7	31	fem2_d5ucp2os_ipl4	d5ucp2	ipl	fem2	fem
5	32	fem2_d5ucp2os_ipl4	d5ucp2	ipl	fem2	fem
6	33	fem2_d5ucp2os_ipl4	d5ucp2	ipl	fem2	fem
5	34	fem2_d5ucp2os_ipl4	d5ucp2	ipl	fem2	fem
3	35	fem2_d5ucp2os_ipl4	d5ucp2	ipl	fem2	fem
3	36	fem2_d5ucp2os_ipl4	d5ucp2	ipl	fem2	fem
3	37	fem2_d5ucp2os_ipl4	d5ucp2	ipl	fem2	fem
2	38	fem2_d5ucp2os_ipl4	d5ucp2	ipl	fem2	fem
2	39	fem2_d5ucp2os_ipl4	d5ucp2	ipl	fem2	fem
2	40	fem2_d5ucp2os_ipl4	d5ucp2	ipl	fem2	fem
1	41	fem2_d5ucp2os_ipl4	d5ucp2	ipl	fem2	fem
1	42	fem2_d5ucp2os_ipl4	d5ucp2	ipl	fem2	fem
1	43	fem2_d5ucp2os_ipl4	d5ucp2	ipl	fem2	fem
1	44	fem2_d5ucp2os_ipl4	d5ucp2	ipl	fem2	fem
1	45	fem2_d5ucp2os_ipl4	d5ucp2	ipl	fem2	fem
1	46	fem2_d5ucp2os_ipl4	d5ucp2	ipl	fem2	fem
0	47	fem2_d5ucp2os_ipl4	d5ucp2	ipl	fem2	fem
0	0	male1_d5ucp2os_ipl1	d5ucp2	ipl	male1	male
6	1	male1_d5ucp2os_ipl1	d5ucp2	ipl	male1	male
7	2	male1_d5ucp2os_ipl1	d5ucp2	ipl	male1	male
8	3	male1_d5ucp2os_ipl1	d5ucp2	ipl	male1	male
8	4	male1_d5ucp2os_ipl1	d5ucp2	ipl	male1	male
8	5	male1_d5ucp2os_ipl1	d5ucp2	ipl	male1	male
8	6	male1_d5ucp2os_ipl1	d5ucp2	ipl	male1	male
7	7	male1_d5ucp2os_ipl1	d5ucp2	ipl	male1	male
6	8	male1_d5ucp2os_ipl1	d5ucp2	ipl	male1	male
6	9	male1_d5ucp2os_ipl1	d5ucp2	ipl	male1	male
9	10	male1_d5ucp2os_ipl1	d5ucp2	ipl	male1	male
10	11	male1_d5ucp2os_ipl1	d5ucp2	ipl	male1	male
10	12	male1_d5ucp2os_ipl1	d5ucp2	ipl	male1	male
12	13	male1_d5ucp2os_ipl1	d5ucp2	ipl	male1	male
13	14	male1_d5ucp2os_ipl1	d5ucp2	ipl	male1	male
14	15	male1_d5ucp2os_ipl1	d5ucp2	ipl	male1	male
15	16	male1_d5ucp2os_ipl1	d5ucp2	ipl	male1	male
13	17	male1_d5ucp2os_ipl1	d5ucp2	ipl	male1	male
12	18	male1_d5ucp2os_ipl1	d5ucp2	ipl	male1	male
13	19	male1_d5ucp2os_ipl1	d5ucp2	ipl	male1	male
12	20	male1_d5ucp2os_ipl1	d5ucp2	ipl	male1	male
12	21	male1_d5ucp2os_ipl1	d5ucp2	ipl	male1	male
11	22	male1_d5ucp2os_ipl1	d5ucp2	ipl	male1	male
15	23	male1_d5ucp2os_ipl1	d5ucp2	ipl	male1	male
15	24	male1_d5ucp2os_ipl1	d5ucp2	ipl	male1	male
14	25	male1_d5ucp2os_ipl1	d5ucp2	ipl	male1	male
14	26	male1_d5ucp2os_ipl1	d5ucp2	ipl	male1	male
14	27	male1_d5ucp2os_ipl1	d5ucp2	ipl	male1	male
11	28	male1_d5ucp2os_ipl1	d5ucp2	ipl	male1	male
14	29	male1_d5ucp2os_ipl1	d5ucp2	ipl	male1	male
11	30	male1_d5ucp2os_ipl1	d5ucp2	ipl	male1	male
11	31	male1_d5ucp2os_ipl1	d5ucp2	ipl	male1	male
9	32	male1_d5ucp2os_ipl1	d5ucp2	ipl	male1	male
9	33	male1_d5ucp2os_ipl1	d5ucp2	ipl	male1	male
5	34	male1_d5ucp2os_ipl1	d5ucp2	ipl	male1	male
5	35	male1_d5ucp2os_ipl1	d5ucp2	ipl	male1	male
5	36	male1_d5ucp2os_ipl1	d5ucp2	ipl	male1	male
5	37	male1_d5ucp2os_ipl1	d5ucp2	ipl	male1	male
4	38	male1_d5ucp2os_ipl1	d5ucp2	ipl	male1	male
5	39	male1_d5ucp2os_ipl1	d5ucp2	ipl	male1	male
2	40	male1_d5ucp2os_ipl1	d5ucp2	ipl	male1	male
3	41	male1_d5ucp2os_ipl1	d5ucp2	ipl	male1	male
2	42	male1_d5ucp2os_ipl1	d5ucp2	ipl	male1	male
3	43	male1_d5ucp2os_ipl1	d5ucp2	ipl	male1	male
4	44	male1_d5ucp2os_ipl1	d5ucp2	ipl	male1	male
2	45	male1_d5ucp2os_ipl1	d5ucp2	ipl	male1	male
1	46	male1_d5ucp2os_ipl1	d5ucp2	ipl	male1	male
1	47	male1_d5ucp2os_ipl1	d5ucp2	ipl	male1	male
1	48	male1_d5ucp2os_ipl1	d5ucp2	ipl	male1	male
0	49	male1_d5ucp2os_ipl1	d5ucp2	ipl	male1	male
0	0	fem1_naiveucp2od_ipl3	naiveucp2	ipl	fem1	fem
2	1	fem1_naiveucp2od_ipl3	naiveucp2	ipl	fem1	fem
3	2	fem1_naiveucp2od_ipl3	naiveucp2	ipl	fem1	fem
3	3	fem1_naiveucp2od_ipl3	naiveucp2	ipl	fem1	fem
3	4	fem1_naiveucp2od_ipl3	naiveucp2	ipl	fem1	fem
3	5	fem1_naiveucp2od_ipl3	naiveucp2	ipl	fem1	fem
3	6	fem1_naiveucp2od_ipl3	naiveucp2	ipl	fem1	fem
4	7	fem1_naiveucp2od_ipl3	naiveucp2	ipl	fem1	fem
5	8	fem1_naiveucp2od_ipl3	naiveucp2	ipl	fem1	fem
5	9	fem1_naiveucp2od_ipl3	naiveucp2	ipl	fem1	fem
7	10	fem1_naiveucp2od_ipl3	naiveucp2	ipl	fem1	fem
8	11	fem1_naiveucp2od_ipl3	naiveucp2	ipl	fem1	fem
8	12	fem1_naiveucp2od_ipl3	naiveucp2	ipl	fem1	fem
10	13	fem1_naiveucp2od_ipl3	naiveucp2	ipl	fem1	fem
9	14	fem1_naiveucp2od_ipl3	naiveucp2	ipl	fem1	fem
8	15	fem1_naiveucp2od_ipl3	naiveucp2	ipl	fem1	fem
7	16	fem1_naiveucp2od_ipl3	naiveucp2	ipl	fem1	fem
8	17	fem1_naiveucp2od_ipl3	naiveucp2	ipl	fem1	fem
7	18	fem1_naiveucp2od_ipl3	naiveucp2	ipl	fem1	fem
10	19	fem1_naiveucp2od_ipl3	naiveucp2	ipl	fem1	fem
13	20	fem1_naiveucp2od_ipl3	naiveucp2	ipl	fem1	fem
13	21	fem1_naiveucp2od_ipl3	naiveucp2	ipl	fem1	fem
13	22	fem1_naiveucp2od_ipl3	naiveucp2	ipl	fem1	fem
13	23	fem1_naiveucp2od_ipl3	naiveucp2	ipl	fem1	fem
11	24	fem1_naiveucp2od_ipl3	naiveucp2	ipl	fem1	fem
10	25	fem1_naiveucp2od_ipl3	naiveucp2	ipl	fem1	fem
10	26	fem1_naiveucp2od_ipl3	naiveucp2	ipl	fem1	fem
9	27	fem1_naiveucp2od_ipl3	naiveucp2	ipl	fem1	fem
6	28	fem1_naiveucp2od_ipl3	naiveucp2	ipl	fem1	fem
7	29	fem1_naiveucp2od_ipl3	naiveucp2	ipl	fem1	fem
8	30	fem1_naiveucp2od_ipl3	naiveucp2	ipl	fem1	fem
7	31	fem1_naiveucp2od_ipl3	naiveucp2	ipl	fem1	fem
8	32	fem1_naiveucp2od_ipl3	naiveucp2	ipl	fem1	fem
8	33	fem1_naiveucp2od_ipl3	naiveucp2	ipl	fem1	fem
9	34	fem1_naiveucp2od_ipl3	naiveucp2	ipl	fem1	fem
9	35	fem1_naiveucp2od_ipl3	naiveucp2	ipl	fem1	fem
7	36	fem1_naiveucp2od_ipl3	naiveucp2	ipl	fem1	fem
8	37	fem1_naiveucp2od_ipl3	naiveucp2	ipl	fem1	fem
12	38	fem1_naiveucp2od_ipl3	naiveucp2	ipl	fem1	fem
10	39	fem1_naiveucp2od_ipl3	naiveucp2	ipl	fem1	fem
16	40	fem1_naiveucp2od_ipl3	naiveucp2	ipl	fem1	fem
10	41	fem1_naiveucp2od_ipl3	naiveucp2	ipl	fem1	fem
7	42	fem1_naiveucp2od_ipl3	naiveucp2	ipl	fem1	fem
10	43	fem1_naiveucp2od_ipl3	naiveucp2	ipl	fem1	fem
11	44	fem1_naiveucp2od_ipl3	naiveucp2	ipl	fem1	fem
9	45	fem1_naiveucp2od_ipl3	naiveucp2	ipl	fem1	fem
9	46	fem1_naiveucp2od_ipl3	naiveucp2	ipl	fem1	fem
9	47	fem1_naiveucp2od_ipl3	naiveucp2	ipl	fem1	fem
7	48	fem1_naiveucp2od_ipl3	naiveucp2	ipl	fem1	fem
9	49	fem1_naiveucp2od_ipl3	naiveucp2	ipl	fem1	fem
15	50	fem1_naiveucp2od_ipl3	naiveucp2	ipl	fem1	fem
9	51	fem1_naiveucp2od_ipl3	naiveucp2	ipl	fem1	fem
3	52	fem1_naiveucp2od_ipl3	naiveucp2	ipl	fem1	fem
2	53	fem1_naiveucp2od_ipl3	naiveucp2	ipl	fem1	fem
1	54	fem1_naiveucp2od_ipl3	naiveucp2	ipl	fem1	fem
1	55	fem1_naiveucp2od_ipl3	naiveucp2	ipl	fem1	fem
0	56	fem1_naiveucp2od_ipl3	naiveucp2	ipl	fem1	fem
0	0	fem2_naiveucp2od_ipl2	naiveucp2	ipl	fem2	fem
4	1	fem2_naiveucp2od_ipl2	naiveucp2	ipl	fem2	fem
4	2	fem2_naiveucp2od_ipl2	naiveucp2	ipl	fem2	fem
6	3	fem2_naiveucp2od_ipl2	naiveucp2	ipl	fem2	fem
6	4	fem2_naiveucp2od_ipl2	naiveucp2	ipl	fem2	fem
11	5	fem2_naiveucp2od_ipl2	naiveucp2	ipl	fem2	fem
12	6	fem2_naiveucp2od_ipl2	naiveucp2	ipl	fem2	fem
7	7	fem2_naiveucp2od_ipl2	naiveucp2	ipl	fem2	fem
11	8	fem2_naiveucp2od_ipl2	naiveucp2	ipl	fem2	fem
11	9	fem2_naiveucp2od_ipl2	naiveucp2	ipl	fem2	fem
12	10	fem2_naiveucp2od_ipl2	naiveucp2	ipl	fem2	fem
16	11	fem2_naiveucp2od_ipl2	naiveucp2	ipl	fem2	fem
15	12	fem2_naiveucp2od_ipl2	naiveucp2	ipl	fem2	fem
20	13	fem2_naiveucp2od_ipl2	naiveucp2	ipl	fem2	fem
16	14	fem2_naiveucp2od_ipl2	naiveucp2	ipl	fem2	fem
13	15	fem2_naiveucp2od_ipl2	naiveucp2	ipl	fem2	fem
13	16	fem2_naiveucp2od_ipl2	naiveucp2	ipl	fem2	fem
10	17	fem2_naiveucp2od_ipl2	naiveucp2	ipl	fem2	fem
15	18	fem2_naiveucp2od_ipl2	naiveucp2	ipl	fem2	fem
21	19	fem2_naiveucp2od_ipl2	naiveucp2	ipl	fem2	fem
15	20	fem2_naiveucp2od_ipl2	naiveucp2	ipl	fem2	fem
16	21	fem2_naiveucp2od_ipl2	naiveucp2	ipl	fem2	fem
16	22	fem2_naiveucp2od_ipl2	naiveucp2	ipl	fem2	fem
18	23	fem2_naiveucp2od_ipl2	naiveucp2	ipl	fem2	fem
20	24	fem2_naiveucp2od_ipl2	naiveucp2	ipl	fem2	fem
20	25	fem2_naiveucp2od_ipl2	naiveucp2	ipl	fem2	fem
18	26	fem2_naiveucp2od_ipl2	naiveucp2	ipl	fem2	fem
16	27	fem2_naiveucp2od_ipl2	naiveucp2	ipl	fem2	fem
16	28	fem2_naiveucp2od_ipl2	naiveucp2	ipl	fem2	fem
24	29	fem2_naiveucp2od_ipl2	naiveucp2	ipl	fem2	fem
21	30	fem2_naiveucp2od_ipl2	naiveucp2	ipl	fem2	fem
13	31	fem2_naiveucp2od_ipl2	naiveucp2	ipl	fem2	fem
11	32	fem2_naiveucp2od_ipl2	naiveucp2	ipl	fem2	fem
10	33	fem2_naiveucp2od_ipl2	naiveucp2	ipl	fem2	fem
6	34	fem2_naiveucp2od_ipl2	naiveucp2	ipl	fem2	fem
5	35	fem2_naiveucp2od_ipl2	naiveucp2	ipl	fem2	fem
2	36	fem2_naiveucp2od_ipl2	naiveucp2	ipl	fem2	fem
2	37	fem2_naiveucp2od_ipl2	naiveucp2	ipl	fem2	fem
2	38	fem2_naiveucp2od_ipl2	naiveucp2	ipl	fem2	fem
1	39	fem2_naiveucp2od_ipl2	naiveucp2	ipl	fem2	fem
0	40	fem2_naiveucp2od_ipl2	naiveucp2	ipl	fem2	fem
0	0	fem1_d5ucp2os_ipl13	d5ucp2	ipl	fem1	fem
5	1	fem1_d5ucp2os_ipl13	d5ucp2	ipl	fem1	fem
7	2	fem1_d5ucp2os_ipl13	d5ucp2	ipl	fem1	fem
7	3	fem1_d5ucp2os_ipl13	d5ucp2	ipl	fem1	fem
7	4	fem1_d5ucp2os_ipl13	d5ucp2	ipl	fem1	fem
9	5	fem1_d5ucp2os_ipl13	d5ucp2	ipl	fem1	fem
9	6	fem1_d5ucp2os_ipl13	d5ucp2	ipl	fem1	fem
7	7	fem1_d5ucp2os_ipl13	d5ucp2	ipl	fem1	fem
8	8	fem1_d5ucp2os_ipl13	d5ucp2	ipl	fem1	fem
7	9	fem1_d5ucp2os_ipl13	d5ucp2	ipl	fem1	fem
5	10	fem1_d5ucp2os_ipl13	d5ucp2	ipl	fem1	fem
5	11	fem1_d5ucp2os_ipl13	d5ucp2	ipl	fem1	fem
5	12	fem1_d5ucp2os_ipl13	d5ucp2	ipl	fem1	fem
5	13	fem1_d5ucp2os_ipl13	d5ucp2	ipl	fem1	fem
5	14	fem1_d5ucp2os_ipl13	d5ucp2	ipl	fem1	fem
9	15	fem1_d5ucp2os_ipl13	d5ucp2	ipl	fem1	fem
10	16	fem1_d5ucp2os_ipl13	d5ucp2	ipl	fem1	fem
11	17	fem1_d5ucp2os_ipl13	d5ucp2	ipl	fem1	fem
10	18	fem1_d5ucp2os_ipl13	d5ucp2	ipl	fem1	fem
9	19	fem1_d5ucp2os_ipl13	d5ucp2	ipl	fem1	fem
9	20	fem1_d5ucp2os_ipl13	d5ucp2	ipl	fem1	fem
8	21	fem1_d5ucp2os_ipl13	d5ucp2	ipl	fem1	fem
6	22	fem1_d5ucp2os_ipl13	d5ucp2	ipl	fem1	fem
5	23	fem1_d5ucp2os_ipl13	d5ucp2	ipl	fem1	fem
4	24	fem1_d5ucp2os_ipl13	d5ucp2	ipl	fem1	fem
5	25	fem1_d5ucp2os_ipl13	d5ucp2	ipl	fem1	fem
5	26	fem1_d5ucp2os_ipl13	d5ucp2	ipl	fem1	fem
4	27	fem1_d5ucp2os_ipl13	d5ucp2	ipl	fem1	fem
6	28	fem1_d5ucp2os_ipl13	d5ucp2	ipl	fem1	fem
4	29	fem1_d5ucp2os_ipl13	d5ucp2	ipl	fem1	fem
3	30	fem1_d5ucp2os_ipl13	d5ucp2	ipl	fem1	fem
4	31	fem1_d5ucp2os_ipl13	d5ucp2	ipl	fem1	fem
2	32	fem1_d5ucp2os_ipl13	d5ucp2	ipl	fem1	fem
2	33	fem1_d5ucp2os_ipl13	d5ucp2	ipl	fem1	fem
2	34	fem1_d5ucp2os_ipl13	d5ucp2	ipl	fem1	fem
2	35	fem1_d5ucp2os_ipl13	d5ucp2	ipl	fem1	fem
2	36	fem1_d5ucp2os_ipl13	d5ucp2	ipl	fem1	fem
3	37	fem1_d5ucp2os_ipl13	d5ucp2	ipl	fem1	fem
3	38	fem1_d5ucp2os_ipl13	d5ucp2	ipl	fem1	fem
4	39	fem1_d5ucp2os_ipl13	d5ucp2	ipl	fem1	fem
3	40	fem1_d5ucp2os_ipl13	d5ucp2	ipl	fem1	fem
3	41	fem1_d5ucp2os_ipl13	d5ucp2	ipl	fem1	fem
2	42	fem1_d5ucp2os_ipl13	d5ucp2	ipl	fem1	fem
1	43	fem1_d5ucp2os_ipl13	d5ucp2	ipl	fem1	fem
1	44	fem1_d5ucp2os_ipl13	d5ucp2	ipl	fem1	fem
1	45	fem1_d5ucp2os_ipl13	d5ucp2	ipl	fem1	fem
1	46	fem1_d5ucp2os_ipl13	d5ucp2	ipl	fem1	fem
2	47	fem1_d5ucp2os_ipl13	d5ucp2	ipl	fem1	fem
3	48	fem1_d5ucp2os_ipl13	d5ucp2	ipl	fem1	fem
3	49	fem1_d5ucp2os_ipl13	d5ucp2	ipl	fem1	fem
3	50	fem1_d5ucp2os_ipl13	d5ucp2	ipl	fem1	fem
5	51	fem1_d5ucp2os_ipl13	d5ucp2	ipl	fem1	fem
6	52	fem1_d5ucp2os_ipl13	d5ucp2	ipl	fem1	fem
5	53	fem1_d5ucp2os_ipl13	d5ucp2	ipl	fem1	fem
2	54	fem1_d5ucp2os_ipl13	d5ucp2	ipl	fem1	fem
2	55	fem1_d5ucp2os_ipl13	d5ucp2	ipl	fem1	fem
2	56	fem1_d5ucp2os_ipl13	d5ucp2	ipl	fem1	fem
1	57	fem1_d5ucp2os_ipl13	d5ucp2	ipl	fem1	fem
1	58	fem1_d5ucp2os_ipl13	d5ucp2	ipl	fem1	fem
1	59	fem1_d5ucp2os_ipl13	d5ucp2	ipl	fem1	fem
0	0	fem1_d5ucp2os_ipl13	d5ucp2	ipl	fem1	fem
1	1	fem1_d5ucp2os_ipl13	d5ucp2	ipl	fem1	fem
0	2	fem1_d5ucp2os_ipl13	d5ucp2	ipl	fem1	fem
0	0	fem3_naiveucp2os_ipl5	naiveucp2	ipl	fem3	fem
4	1	fem3_naiveucp2os_ipl5	naiveucp2	ipl	fem3	fem
5	2	fem3_naiveucp2os_ipl5	naiveucp2	ipl	fem3	fem
5	3	fem3_naiveucp2os_ipl5	naiveucp2	ipl	fem3	fem
5	4	fem3_naiveucp2os_ipl5	naiveucp2	ipl	fem3	fem
6	5	fem3_naiveucp2os_ipl5	naiveucp2	ipl	fem3	fem
6	6	fem3_naiveucp2os_ipl5	naiveucp2	ipl	fem3	fem
15	7	fem3_naiveucp2os_ipl5	naiveucp2	ipl	fem3	fem
9	8	fem3_naiveucp2os_ipl5	naiveucp2	ipl	fem3	fem
8	9	fem3_naiveucp2os_ipl5	naiveucp2	ipl	fem3	fem
9	10	fem3_naiveucp2os_ipl5	naiveucp2	ipl	fem3	fem
12	11	fem3_naiveucp2os_ipl5	naiveucp2	ipl	fem3	fem
12	12	fem3_naiveucp2os_ipl5	naiveucp2	ipl	fem3	fem
12	13	fem3_naiveucp2os_ipl5	naiveucp2	ipl	fem3	fem
15	14	fem3_naiveucp2os_ipl5	naiveucp2	ipl	fem3	fem
11	15	fem3_naiveucp2os_ipl5	naiveucp2	ipl	fem3	fem
12	16	fem3_naiveucp2os_ipl5	naiveucp2	ipl	fem3	fem
11	17	fem3_naiveucp2os_ipl5	naiveucp2	ipl	fem3	fem
14	18	fem3_naiveucp2os_ipl5	naiveucp2	ipl	fem3	fem
16	19	fem3_naiveucp2os_ipl5	naiveucp2	ipl	fem3	fem
17	20	fem3_naiveucp2os_ipl5	naiveucp2	ipl	fem3	fem
12	21	fem3_naiveucp2os_ipl5	naiveucp2	ipl	fem3	fem
13	22	fem3_naiveucp2os_ipl5	naiveucp2	ipl	fem3	fem
13	23	fem3_naiveucp2os_ipl5	naiveucp2	ipl	fem3	fem
13	24	fem3_naiveucp2os_ipl5	naiveucp2	ipl	fem3	fem
13	25	fem3_naiveucp2os_ipl5	naiveucp2	ipl	fem3	fem
15	26	fem3_naiveucp2os_ipl5	naiveucp2	ipl	fem3	fem
14	27	fem3_naiveucp2os_ipl5	naiveucp2	ipl	fem3	fem
13	28	fem3_naiveucp2os_ipl5	naiveucp2	ipl	fem3	fem
10	29	fem3_naiveucp2os_ipl5	naiveucp2	ipl	fem3	fem
10	30	fem3_naiveucp2os_ipl5	naiveucp2	ipl	fem3	fem
10	31	fem3_naiveucp2os_ipl5	naiveucp2	ipl	fem3	fem
11	32	fem3_naiveucp2os_ipl5	naiveucp2	ipl	fem3	fem
10	33	fem3_naiveucp2os_ipl5	naiveucp2	ipl	fem3	fem
11	34	fem3_naiveucp2os_ipl5	naiveucp2	ipl	fem3	fem
11	35	fem3_naiveucp2os_ipl5	naiveucp2	ipl	fem3	fem
9	36	fem3_naiveucp2os_ipl5	naiveucp2	ipl	fem3	fem
13	37	fem3_naiveucp2os_ipl5	naiveucp2	ipl	fem3	fem
12	38	fem3_naiveucp2os_ipl5	naiveucp2	ipl	fem3	fem
11	39	fem3_naiveucp2os_ipl5	naiveucp2	ipl	fem3	fem
10	40	fem3_naiveucp2os_ipl5	naiveucp2	ipl	fem3	fem
6	41	fem3_naiveucp2os_ipl5	naiveucp2	ipl	fem3	fem
7	42	fem3_naiveucp2os_ipl5	naiveucp2	ipl	fem3	fem
10	43	fem3_naiveucp2os_ipl5	naiveucp2	ipl	fem3	fem
7	44	fem3_naiveucp2os_ipl5	naiveucp2	ipl	fem3	fem
6	45	fem3_naiveucp2os_ipl5	naiveucp2	ipl	fem3	fem
5	46	fem3_naiveucp2os_ipl5	naiveucp2	ipl	fem3	fem
4	47	fem3_naiveucp2os_ipl5	naiveucp2	ipl	fem3	fem
4	48	fem3_naiveucp2os_ipl5	naiveucp2	ipl	fem3	fem
2	49	fem3_naiveucp2os_ipl5	naiveucp2	ipl	fem3	fem
2	50	fem3_naiveucp2os_ipl5	naiveucp2	ipl	fem3	fem
2	51	fem3_naiveucp2os_ipl5	naiveucp2	ipl	fem3	fem
3	52	fem3_naiveucp2os_ipl5	naiveucp2	ipl	fem3	fem
3	53	fem3_naiveucp2os_ipl5	naiveucp2	ipl	fem3	fem
4	54	fem3_naiveucp2os_ipl5	naiveucp2	ipl	fem3	fem
3	55	fem3_naiveucp2os_ipl5	naiveucp2	ipl	fem3	fem
4	56	fem3_naiveucp2os_ipl5	naiveucp2	ipl	fem3	fem
6	57	fem3_naiveucp2os_ipl5	naiveucp2	ipl	fem3	fem
3	58	fem3_naiveucp2os_ipl5	naiveucp2	ipl	fem3	fem
4	59	fem3_naiveucp2os_ipl5	naiveucp2	ipl	fem3	fem
0	0	male2_naiveucp2od_ipl10	naiveucp2	ipl	male2	male
3	1	male2_naiveucp2od_ipl10	naiveucp2	ipl	male2	male
3	2	male2_naiveucp2od_ipl10	naiveucp2	ipl	male2	male
3	3	male2_naiveucp2od_ipl10	naiveucp2	ipl	male2	male
3	4	male2_naiveucp2od_ipl10	naiveucp2	ipl	male2	male
4	5	male2_naiveucp2od_ipl10	naiveucp2	ipl	male2	male
5	6	male2_naiveucp2od_ipl10	naiveucp2	ipl	male2	male
5	7	male2_naiveucp2od_ipl10	naiveucp2	ipl	male2	male
5	8	male2_naiveucp2od_ipl10	naiveucp2	ipl	male2	male
5	9	male2_naiveucp2od_ipl10	naiveucp2	ipl	male2	male
7	10	male2_naiveucp2od_ipl10	naiveucp2	ipl	male2	male
10	11	male2_naiveucp2od_ipl10	naiveucp2	ipl	male2	male
11	12	male2_naiveucp2od_ipl10	naiveucp2	ipl	male2	male
12	13	male2_naiveucp2od_ipl10	naiveucp2	ipl	male2	male
13	14	male2_naiveucp2od_ipl10	naiveucp2	ipl	male2	male
10	15	male2_naiveucp2od_ipl10	naiveucp2	ipl	male2	male
10	16	male2_naiveucp2od_ipl10	naiveucp2	ipl	male2	male
11	17	male2_naiveucp2od_ipl10	naiveucp2	ipl	male2	male
13	18	male2_naiveucp2od_ipl10	naiveucp2	ipl	male2	male
12	19	male2_naiveucp2od_ipl10	naiveucp2	ipl	male2	male
12	20	male2_naiveucp2od_ipl10	naiveucp2	ipl	male2	male
15	21	male2_naiveucp2od_ipl10	naiveucp2	ipl	male2	male
10	22	male2_naiveucp2od_ipl10	naiveucp2	ipl	male2	male
10	23	male2_naiveucp2od_ipl10	naiveucp2	ipl	male2	male
9	24	male2_naiveucp2od_ipl10	naiveucp2	ipl	male2	male
11	25	male2_naiveucp2od_ipl10	naiveucp2	ipl	male2	male
11	26	male2_naiveucp2od_ipl10	naiveucp2	ipl	male2	male
14	27	male2_naiveucp2od_ipl10	naiveucp2	ipl	male2	male
17	28	male2_naiveucp2od_ipl10	naiveucp2	ipl	male2	male
17	29	male2_naiveucp2od_ipl10	naiveucp2	ipl	male2	male
16	30	male2_naiveucp2od_ipl10	naiveucp2	ipl	male2	male
15	31	male2_naiveucp2od_ipl10	naiveucp2	ipl	male2	male
14	32	male2_naiveucp2od_ipl10	naiveucp2	ipl	male2	male
14	33	male2_naiveucp2od_ipl10	naiveucp2	ipl	male2	male
17	34	male2_naiveucp2od_ipl10	naiveucp2	ipl	male2	male
19	35	male2_naiveucp2od_ipl10	naiveucp2	ipl	male2	male
19	36	male2_naiveucp2od_ipl10	naiveucp2	ipl	male2	male
20	37	male2_naiveucp2od_ipl10	naiveucp2	ipl	male2	male
15	38	male2_naiveucp2od_ipl10	naiveucp2	ipl	male2	male
18	39	male2_naiveucp2od_ipl10	naiveucp2	ipl	male2	male
14	40	male2_naiveucp2od_ipl10	naiveucp2	ipl	male2	male
13	41	male2_naiveucp2od_ipl10	naiveucp2	ipl	male2	male
14	42	male2_naiveucp2od_ipl10	naiveucp2	ipl	male2	male
12	43	male2_naiveucp2od_ipl10	naiveucp2	ipl	male2	male
13	44	male2_naiveucp2od_ipl10	naiveucp2	ipl	male2	male
11	45	male2_naiveucp2od_ipl10	naiveucp2	ipl	male2	male
11	46	male2_naiveucp2od_ipl10	naiveucp2	ipl	male2	male
9	47	male2_naiveucp2od_ipl10	naiveucp2	ipl	male2	male
11	48	male2_naiveucp2od_ipl10	naiveucp2	ipl	male2	male
8	49	male2_naiveucp2od_ipl10	naiveucp2	ipl	male2	male
10	50	male2_naiveucp2od_ipl10	naiveucp2	ipl	male2	male
11	51	male2_naiveucp2od_ipl10	naiveucp2	ipl	male2	male
6	52	male2_naiveucp2od_ipl10	naiveucp2	ipl	male2	male
6	53	male2_naiveucp2od_ipl10	naiveucp2	ipl	male2	male
7	54	male2_naiveucp2od_ipl10	naiveucp2	ipl	male2	male
5	55	male2_naiveucp2od_ipl10	naiveucp2	ipl	male2	male
4	56	male2_naiveucp2od_ipl10	naiveucp2	ipl	male2	male
3	57	male2_naiveucp2od_ipl10	naiveucp2	ipl	male2	male
3	58	male2_naiveucp2od_ipl10	naiveucp2	ipl	male2	male
2	59	male2_naiveucp2od_ipl10	naiveucp2	ipl	male2	male
0	0	male3_naiveucp2os_ipl2	naiveucp2	ipl	male3	male
5	1	male3_naiveucp2os_ipl2	naiveucp2	ipl	male3	male
5	2	male3_naiveucp2os_ipl2	naiveucp2	ipl	male3	male
5	3	male3_naiveucp2os_ipl2	naiveucp2	ipl	male3	male
6	4	male3_naiveucp2os_ipl2	naiveucp2	ipl	male3	male
12	5	male3_naiveucp2os_ipl2	naiveucp2	ipl	male3	male
13	6	male3_naiveucp2os_ipl2	naiveucp2	ipl	male3	male
12	7	male3_naiveucp2os_ipl2	naiveucp2	ipl	male3	male
12	8	male3_naiveucp2os_ipl2	naiveucp2	ipl	male3	male
13	9	male3_naiveucp2os_ipl2	naiveucp2	ipl	male3	male
12	10	male3_naiveucp2os_ipl2	naiveucp2	ipl	male3	male
11	11	male3_naiveucp2os_ipl2	naiveucp2	ipl	male3	male
11	12	male3_naiveucp2os_ipl2	naiveucp2	ipl	male3	male
11	13	male3_naiveucp2os_ipl2	naiveucp2	ipl	male3	male
10	14	male3_naiveucp2os_ipl2	naiveucp2	ipl	male3	male
10	15	male3_naiveucp2os_ipl2	naiveucp2	ipl	male3	male
9	16	male3_naiveucp2os_ipl2	naiveucp2	ipl	male3	male
9	17	male3_naiveucp2os_ipl2	naiveucp2	ipl	male3	male
10	18	male3_naiveucp2os_ipl2	naiveucp2	ipl	male3	male
14	19	male3_naiveucp2os_ipl2	naiveucp2	ipl	male3	male
11	20	male3_naiveucp2os_ipl2	naiveucp2	ipl	male3	male
11	21	male3_naiveucp2os_ipl2	naiveucp2	ipl	male3	male
15	22	male3_naiveucp2os_ipl2	naiveucp2	ipl	male3	male
12	23	male3_naiveucp2os_ipl2	naiveucp2	ipl	male3	male
13	24	male3_naiveucp2os_ipl2	naiveucp2	ipl	male3	male
10	25	male3_naiveucp2os_ipl2	naiveucp2	ipl	male3	male
10	26	male3_naiveucp2os_ipl2	naiveucp2	ipl	male3	male
10	27	male3_naiveucp2os_ipl2	naiveucp2	ipl	male3	male
11	28	male3_naiveucp2os_ipl2	naiveucp2	ipl	male3	male
11	29	male3_naiveucp2os_ipl2	naiveucp2	ipl	male3	male
11	30	male3_naiveucp2os_ipl2	naiveucp2	ipl	male3	male
11	31	male3_naiveucp2os_ipl2	naiveucp2	ipl	male3	male
12	32	male3_naiveucp2os_ipl2	naiveucp2	ipl	male3	male
12	33	male3_naiveucp2os_ipl2	naiveucp2	ipl	male3	male
11	34	male3_naiveucp2os_ipl2	naiveucp2	ipl	male3	male
9	35	male3_naiveucp2os_ipl2	naiveucp2	ipl	male3	male
7	36	male3_naiveucp2os_ipl2	naiveucp2	ipl	male3	male
7	37	male3_naiveucp2os_ipl2	naiveucp2	ipl	male3	male
12	38	male3_naiveucp2os_ipl2	naiveucp2	ipl	male3	male
11	39	male3_naiveucp2os_ipl2	naiveucp2	ipl	male3	male
8	40	male3_naiveucp2os_ipl2	naiveucp2	ipl	male3	male
13	41	male3_naiveucp2os_ipl2	naiveucp2	ipl	male3	male
8	42	male3_naiveucp2os_ipl2	naiveucp2	ipl	male3	male
8	43	male3_naiveucp2os_ipl2	naiveucp2	ipl	male3	male
7	44	male3_naiveucp2os_ipl2	naiveucp2	ipl	male3	male
6	45	male3_naiveucp2os_ipl2	naiveucp2	ipl	male3	male
6	46	male3_naiveucp2os_ipl2	naiveucp2	ipl	male3	male
5	47	male3_naiveucp2os_ipl2	naiveucp2	ipl	male3	male
4	48	male3_naiveucp2os_ipl2	naiveucp2	ipl	male3	male
6	49	male3_naiveucp2os_ipl2	naiveucp2	ipl	male3	male
7	50	male3_naiveucp2os_ipl2	naiveucp2	ipl	male3	male
7	51	male3_naiveucp2os_ipl2	naiveucp2	ipl	male3	male
4	52	male3_naiveucp2os_ipl2	naiveucp2	ipl	male3	male
3	53	male3_naiveucp2os_ipl2	naiveucp2	ipl	male3	male
3	54	male3_naiveucp2os_ipl2	naiveucp2	ipl	male3	male
2	55	male3_naiveucp2os_ipl2	naiveucp2	ipl	male3	male
1	56	male3_naiveucp2os_ipl2	naiveucp2	ipl	male3	male
1	57	male3_naiveucp2os_ipl2	naiveucp2	ipl	male3	male
1	58	male3_naiveucp2os_ipl2	naiveucp2	ipl	male3	male
1	59	male3_naiveucp2os_ipl2	naiveucp2	ipl	male3	male
0	0	fem3_d5ucp2os_ipl8	d5ucp2	ipl	fem3	fem
6	1	fem3_d5ucp2os_ipl8	d5ucp2	ipl	fem3	fem
7	2	fem3_d5ucp2os_ipl8	d5ucp2	ipl	fem3	fem
8	3	fem3_d5ucp2os_ipl8	d5ucp2	ipl	fem3	fem
11	4	fem3_d5ucp2os_ipl8	d5ucp2	ipl	fem3	fem
11	5	fem3_d5ucp2os_ipl8	d5ucp2	ipl	fem3	fem
15	6	fem3_d5ucp2os_ipl8	d5ucp2	ipl	fem3	fem
15	7	fem3_d5ucp2os_ipl8	d5ucp2	ipl	fem3	fem
15	8	fem3_d5ucp2os_ipl8	d5ucp2	ipl	fem3	fem
16	9	fem3_d5ucp2os_ipl8	d5ucp2	ipl	fem3	fem
16	10	fem3_d5ucp2os_ipl8	d5ucp2	ipl	fem3	fem
18	11	fem3_d5ucp2os_ipl8	d5ucp2	ipl	fem3	fem
19	12	fem3_d5ucp2os_ipl8	d5ucp2	ipl	fem3	fem
16	13	fem3_d5ucp2os_ipl8	d5ucp2	ipl	fem3	fem
15	14	fem3_d5ucp2os_ipl8	d5ucp2	ipl	fem3	fem
15	15	fem3_d5ucp2os_ipl8	d5ucp2	ipl	fem3	fem
14	16	fem3_d5ucp2os_ipl8	d5ucp2	ipl	fem3	fem
11	17	fem3_d5ucp2os_ipl8	d5ucp2	ipl	fem3	fem
16	18	fem3_d5ucp2os_ipl8	d5ucp2	ipl	fem3	fem
12	19	fem3_d5ucp2os_ipl8	d5ucp2	ipl	fem3	fem
11	20	fem3_d5ucp2os_ipl8	d5ucp2	ipl	fem3	fem
10	21	fem3_d5ucp2os_ipl8	d5ucp2	ipl	fem3	fem
9	22	fem3_d5ucp2os_ipl8	d5ucp2	ipl	fem3	fem
10	23	fem3_d5ucp2os_ipl8	d5ucp2	ipl	fem3	fem
8	24	fem3_d5ucp2os_ipl8	d5ucp2	ipl	fem3	fem
6	25	fem3_d5ucp2os_ipl8	d5ucp2	ipl	fem3	fem
7	26	fem3_d5ucp2os_ipl8	d5ucp2	ipl	fem3	fem
7	27	fem3_d5ucp2os_ipl8	d5ucp2	ipl	fem3	fem
6	28	fem3_d5ucp2os_ipl8	d5ucp2	ipl	fem3	fem
7	29	fem3_d5ucp2os_ipl8	d5ucp2	ipl	fem3	fem
6	30	fem3_d5ucp2os_ipl8	d5ucp2	ipl	fem3	fem
5	31	fem3_d5ucp2os_ipl8	d5ucp2	ipl	fem3	fem
4	32	fem3_d5ucp2os_ipl8	d5ucp2	ipl	fem3	fem
4	33	fem3_d5ucp2os_ipl8	d5ucp2	ipl	fem3	fem
3	34	fem3_d5ucp2os_ipl8	d5ucp2	ipl	fem3	fem
2	35	fem3_d5ucp2os_ipl8	d5ucp2	ipl	fem3	fem
2	36	fem3_d5ucp2os_ipl8	d5ucp2	ipl	fem3	fem
2	37	fem3_d5ucp2os_ipl8	d5ucp2	ipl	fem3	fem
2	38	fem3_d5ucp2os_ipl8	d5ucp2	ipl	fem3	fem
2	39	fem3_d5ucp2os_ipl8	d5ucp2	ipl	fem3	fem
1	40	fem3_d5ucp2os_ipl8	d5ucp2	ipl	fem3	fem
0	41	fem3_d5ucp2os_ipl8	d5ucp2	ipl	fem3	fem
0	0	male3_d5ucp2os_ipl24	d5ucp2	ipl	male3	male
4	1	male3_d5ucp2os_ipl24	d5ucp2	ipl	male3	male
3	2	male3_d5ucp2os_ipl24	d5ucp2	ipl	male3	male
3	3	male3_d5ucp2os_ipl24	d5ucp2	ipl	male3	male
5	4	male3_d5ucp2os_ipl24	d5ucp2	ipl	male3	male
5	5	male3_d5ucp2os_ipl24	d5ucp2	ipl	male3	male
7	6	male3_d5ucp2os_ipl24	d5ucp2	ipl	male3	male
9	7	male3_d5ucp2os_ipl24	d5ucp2	ipl	male3	male
10	8	male3_d5ucp2os_ipl24	d5ucp2	ipl	male3	male
14	9	male3_d5ucp2os_ipl24	d5ucp2	ipl	male3	male
16	10	male3_d5ucp2os_ipl24	d5ucp2	ipl	male3	male
14	11	male3_d5ucp2os_ipl24	d5ucp2	ipl	male3	male
14	12	male3_d5ucp2os_ipl24	d5ucp2	ipl	male3	male
12	13	male3_d5ucp2os_ipl24	d5ucp2	ipl	male3	male
11	14	male3_d5ucp2os_ipl24	d5ucp2	ipl	male3	male
14	15	male3_d5ucp2os_ipl24	d5ucp2	ipl	male3	male
11	16	male3_d5ucp2os_ipl24	d5ucp2	ipl	male3	male
8	17	male3_d5ucp2os_ipl24	d5ucp2	ipl	male3	male
10	18	male3_d5ucp2os_ipl24	d5ucp2	ipl	male3	male
11	19	male3_d5ucp2os_ipl24	d5ucp2	ipl	male3	male
8	20	male3_d5ucp2os_ipl24	d5ucp2	ipl	male3	male
7	21	male3_d5ucp2os_ipl24	d5ucp2	ipl	male3	male
7	22	male3_d5ucp2os_ipl24	d5ucp2	ipl	male3	male
6	23	male3_d5ucp2os_ipl24	d5ucp2	ipl	male3	male
11	24	male3_d5ucp2os_ipl24	d5ucp2	ipl	male3	male
12	25	male3_d5ucp2os_ipl24	d5ucp2	ipl	male3	male
8	26	male3_d5ucp2os_ipl24	d5ucp2	ipl	male3	male
8	27	male3_d5ucp2os_ipl24	d5ucp2	ipl	male3	male
9	28	male3_d5ucp2os_ipl24	d5ucp2	ipl	male3	male
9	29	male3_d5ucp2os_ipl24	d5ucp2	ipl	male3	male
7	30	male3_d5ucp2os_ipl24	d5ucp2	ipl	male3	male
6	31	male3_d5ucp2os_ipl24	d5ucp2	ipl	male3	male
8	32	male3_d5ucp2os_ipl24	d5ucp2	ipl	male3	male
6	33	male3_d5ucp2os_ipl24	d5ucp2	ipl	male3	male
6	34	male3_d5ucp2os_ipl24	d5ucp2	ipl	male3	male
6	35	male3_d5ucp2os_ipl24	d5ucp2	ipl	male3	male
4	36	male3_d5ucp2os_ipl24	d5ucp2	ipl	male3	male
4	37	male3_d5ucp2os_ipl24	d5ucp2	ipl	male3	male
5	38	male3_d5ucp2os_ipl24	d5ucp2	ipl	male3	male
5	39	male3_d5ucp2os_ipl24	d5ucp2	ipl	male3	male
4	40	male3_d5ucp2os_ipl24	d5ucp2	ipl	male3	male
2	41	male3_d5ucp2os_ipl24	d5ucp2	ipl	male3	male
3	42	male3_d5ucp2os_ipl24	d5ucp2	ipl	male3	male
1	43	male3_d5ucp2os_ipl24	d5ucp2	ipl	male3	male
1	44	male3_d5ucp2os_ipl24	d5ucp2	ipl	male3	male
0	45	male3_d5ucp2os_ipl24	d5ucp2	ipl	male3	male
0	0	fem1_naiveucp2od_ipl2	naiveucp2	ipl	fem1	fem
3	1	fem1_naiveucp2od_ipl2	naiveucp2	ipl	fem1	fem
2	2	fem1_naiveucp2od_ipl2	naiveucp2	ipl	fem1	fem
2	3	fem1_naiveucp2od_ipl2	naiveucp2	ipl	fem1	fem
3	4	fem1_naiveucp2od_ipl2	naiveucp2	ipl	fem1	fem
3	5	fem1_naiveucp2od_ipl2	naiveucp2	ipl	fem1	fem
6	6	fem1_naiveucp2od_ipl2	naiveucp2	ipl	fem1	fem
6	7	fem1_naiveucp2od_ipl2	naiveucp2	ipl	fem1	fem
7	8	fem1_naiveucp2od_ipl2	naiveucp2	ipl	fem1	fem
5	9	fem1_naiveucp2od_ipl2	naiveucp2	ipl	fem1	fem
5	10	fem1_naiveucp2od_ipl2	naiveucp2	ipl	fem1	fem
7	11	fem1_naiveucp2od_ipl2	naiveucp2	ipl	fem1	fem
5	12	fem1_naiveucp2od_ipl2	naiveucp2	ipl	fem1	fem
7	13	fem1_naiveucp2od_ipl2	naiveucp2	ipl	fem1	fem
10	14	fem1_naiveucp2od_ipl2	naiveucp2	ipl	fem1	fem
10	15	fem1_naiveucp2od_ipl2	naiveucp2	ipl	fem1	fem
8	16	fem1_naiveucp2od_ipl2	naiveucp2	ipl	fem1	fem
7	17	fem1_naiveucp2od_ipl2	naiveucp2	ipl	fem1	fem
9	18	fem1_naiveucp2od_ipl2	naiveucp2	ipl	fem1	fem
8	19	fem1_naiveucp2od_ipl2	naiveucp2	ipl	fem1	fem
9	20	fem1_naiveucp2od_ipl2	naiveucp2	ipl	fem1	fem
11	21	fem1_naiveucp2od_ipl2	naiveucp2	ipl	fem1	fem
10	22	fem1_naiveucp2od_ipl2	naiveucp2	ipl	fem1	fem
9	23	fem1_naiveucp2od_ipl2	naiveucp2	ipl	fem1	fem
10	24	fem1_naiveucp2od_ipl2	naiveucp2	ipl	fem1	fem
8	25	fem1_naiveucp2od_ipl2	naiveucp2	ipl	fem1	fem
9	26	fem1_naiveucp2od_ipl2	naiveucp2	ipl	fem1	fem
12	27	fem1_naiveucp2od_ipl2	naiveucp2	ipl	fem1	fem
15	28	fem1_naiveucp2od_ipl2	naiveucp2	ipl	fem1	fem
13	29	fem1_naiveucp2od_ipl2	naiveucp2	ipl	fem1	fem
15	30	fem1_naiveucp2od_ipl2	naiveucp2	ipl	fem1	fem
13	31	fem1_naiveucp2od_ipl2	naiveucp2	ipl	fem1	fem
10	32	fem1_naiveucp2od_ipl2	naiveucp2	ipl	fem1	fem
11	33	fem1_naiveucp2od_ipl2	naiveucp2	ipl	fem1	fem
13	34	fem1_naiveucp2od_ipl2	naiveucp2	ipl	fem1	fem
14	35	fem1_naiveucp2od_ipl2	naiveucp2	ipl	fem1	fem
13	36	fem1_naiveucp2od_ipl2	naiveucp2	ipl	fem1	fem
9	37	fem1_naiveucp2od_ipl2	naiveucp2	ipl	fem1	fem
8	38	fem1_naiveucp2od_ipl2	naiveucp2	ipl	fem1	fem
8	39	fem1_naiveucp2od_ipl2	naiveucp2	ipl	fem1	fem
11	40	fem1_naiveucp2od_ipl2	naiveucp2	ipl	fem1	fem
8	41	fem1_naiveucp2od_ipl2	naiveucp2	ipl	fem1	fem
5	42	fem1_naiveucp2od_ipl2	naiveucp2	ipl	fem1	fem
5	43	fem1_naiveucp2od_ipl2	naiveucp2	ipl	fem1	fem
3	44	fem1_naiveucp2od_ipl2	naiveucp2	ipl	fem1	fem
3	45	fem1_naiveucp2od_ipl2	naiveucp2	ipl	fem1	fem
3	46	fem1_naiveucp2od_ipl2	naiveucp2	ipl	fem1	fem
5	47	fem1_naiveucp2od_ipl2	naiveucp2	ipl	fem1	fem
3	48	fem1_naiveucp2od_ipl2	naiveucp2	ipl	fem1	fem
3	49	fem1_naiveucp2od_ipl2	naiveucp2	ipl	fem1	fem
3	50	fem1_naiveucp2od_ipl2	naiveucp2	ipl	fem1	fem
3	51	fem1_naiveucp2od_ipl2	naiveucp2	ipl	fem1	fem
3	52	fem1_naiveucp2od_ipl2	naiveucp2	ipl	fem1	fem
4	53	fem1_naiveucp2od_ipl2	naiveucp2	ipl	fem1	fem
3	54	fem1_naiveucp2od_ipl2	naiveucp2	ipl	fem1	fem
3	55	fem1_naiveucp2od_ipl2	naiveucp2	ipl	fem1	fem
0	56	fem1_naiveucp2od_ipl2	naiveucp2	ipl	fem1	fem
0	0	fem3_naiveucp2os_ipl4	naiveucp2	ipl	fem3	fem
3	1	fem3_naiveucp2os_ipl4	naiveucp2	ipl	fem3	fem
5	2	fem3_naiveucp2os_ipl4	naiveucp2	ipl	fem3	fem
5	3	fem3_naiveucp2os_ipl4	naiveucp2	ipl	fem3	fem
5	4	fem3_naiveucp2os_ipl4	naiveucp2	ipl	fem3	fem
5	5	fem3_naiveucp2os_ipl4	naiveucp2	ipl	fem3	fem
5	6	fem3_naiveucp2os_ipl4	naiveucp2	ipl	fem3	fem
8	7	fem3_naiveucp2os_ipl4	naiveucp2	ipl	fem3	fem
8	8	fem3_naiveucp2os_ipl4	naiveucp2	ipl	fem3	fem
7	9	fem3_naiveucp2os_ipl4	naiveucp2	ipl	fem3	fem
6	10	fem3_naiveucp2os_ipl4	naiveucp2	ipl	fem3	fem
6	11	fem3_naiveucp2os_ipl4	naiveucp2	ipl	fem3	fem
8	12	fem3_naiveucp2os_ipl4	naiveucp2	ipl	fem3	fem
8	13	fem3_naiveucp2os_ipl4	naiveucp2	ipl	fem3	fem
10	14	fem3_naiveucp2os_ipl4	naiveucp2	ipl	fem3	fem
8	15	fem3_naiveucp2os_ipl4	naiveucp2	ipl	fem3	fem
9	16	fem3_naiveucp2os_ipl4	naiveucp2	ipl	fem3	fem
12	17	fem3_naiveucp2os_ipl4	naiveucp2	ipl	fem3	fem
8	18	fem3_naiveucp2os_ipl4	naiveucp2	ipl	fem3	fem
16	19	fem3_naiveucp2os_ipl4	naiveucp2	ipl	fem3	fem
12	20	fem3_naiveucp2os_ipl4	naiveucp2	ipl	fem3	fem
17	21	fem3_naiveucp2os_ipl4	naiveucp2	ipl	fem3	fem
14	22	fem3_naiveucp2os_ipl4	naiveucp2	ipl	fem3	fem
14	23	fem3_naiveucp2os_ipl4	naiveucp2	ipl	fem3	fem
20	24	fem3_naiveucp2os_ipl4	naiveucp2	ipl	fem3	fem
21	25	fem3_naiveucp2os_ipl4	naiveucp2	ipl	fem3	fem
21	26	fem3_naiveucp2os_ipl4	naiveucp2	ipl	fem3	fem
15	27	fem3_naiveucp2os_ipl4	naiveucp2	ipl	fem3	fem
14	28	fem3_naiveucp2os_ipl4	naiveucp2	ipl	fem3	fem
11	29	fem3_naiveucp2os_ipl4	naiveucp2	ipl	fem3	fem
10	30	fem3_naiveucp2os_ipl4	naiveucp2	ipl	fem3	fem
10	31	fem3_naiveucp2os_ipl4	naiveucp2	ipl	fem3	fem
12	32	fem3_naiveucp2os_ipl4	naiveucp2	ipl	fem3	fem
10	33	fem3_naiveucp2os_ipl4	naiveucp2	ipl	fem3	fem
12	34	fem3_naiveucp2os_ipl4	naiveucp2	ipl	fem3	fem
11	35	fem3_naiveucp2os_ipl4	naiveucp2	ipl	fem3	fem
12	36	fem3_naiveucp2os_ipl4	naiveucp2	ipl	fem3	fem
12	37	fem3_naiveucp2os_ipl4	naiveucp2	ipl	fem3	fem
18	38	fem3_naiveucp2os_ipl4	naiveucp2	ipl	fem3	fem
15	39	fem3_naiveucp2os_ipl4	naiveucp2	ipl	fem3	fem
14	40	fem3_naiveucp2os_ipl4	naiveucp2	ipl	fem3	fem
13	41	fem3_naiveucp2os_ipl4	naiveucp2	ipl	fem3	fem
16	42	fem3_naiveucp2os_ipl4	naiveucp2	ipl	fem3	fem
12	43	fem3_naiveucp2os_ipl4	naiveucp2	ipl	fem3	fem
12	44	fem3_naiveucp2os_ipl4	naiveucp2	ipl	fem3	fem
13	45	fem3_naiveucp2os_ipl4	naiveucp2	ipl	fem3	fem
15	46	fem3_naiveucp2os_ipl4	naiveucp2	ipl	fem3	fem
10	47	fem3_naiveucp2os_ipl4	naiveucp2	ipl	fem3	fem
8	48	fem3_naiveucp2os_ipl4	naiveucp2	ipl	fem3	fem
7	49	fem3_naiveucp2os_ipl4	naiveucp2	ipl	fem3	fem
6	50	fem3_naiveucp2os_ipl4	naiveucp2	ipl	fem3	fem
6	51	fem3_naiveucp2os_ipl4	naiveucp2	ipl	fem3	fem
8	52	fem3_naiveucp2os_ipl4	naiveucp2	ipl	fem3	fem
4	53	fem3_naiveucp2os_ipl4	naiveucp2	ipl	fem3	fem
4	54	fem3_naiveucp2os_ipl4	naiveucp2	ipl	fem3	fem
4	55	fem3_naiveucp2os_ipl4	naiveucp2	ipl	fem3	fem
2	56	fem3_naiveucp2os_ipl4	naiveucp2	ipl	fem3	fem
2	57	fem3_naiveucp2os_ipl4	naiveucp2	ipl	fem3	fem
1	58	fem3_naiveucp2os_ipl4	naiveucp2	ipl	fem3	fem
1	59	fem3_naiveucp2os_ipl4	naiveucp2	ipl	fem3	fem
0	0	fem1_d5ucp2os_ipl12	d5ucp2	ipl	fem1	fem
4	1	fem1_d5ucp2os_ipl12	d5ucp2	ipl	fem1	fem
5	2	fem1_d5ucp2os_ipl12	d5ucp2	ipl	fem1	fem
6	3	fem1_d5ucp2os_ipl12	d5ucp2	ipl	fem1	fem
6	4	fem1_d5ucp2os_ipl12	d5ucp2	ipl	fem1	fem
6	5	fem1_d5ucp2os_ipl12	d5ucp2	ipl	fem1	fem
6	6	fem1_d5ucp2os_ipl12	d5ucp2	ipl	fem1	fem
6	7	fem1_d5ucp2os_ipl12	d5ucp2	ipl	fem1	fem
6	8	fem1_d5ucp2os_ipl12	d5ucp2	ipl	fem1	fem
5	9	fem1_d5ucp2os_ipl12	d5ucp2	ipl	fem1	fem
4	10	fem1_d5ucp2os_ipl12	d5ucp2	ipl	fem1	fem
5	11	fem1_d5ucp2os_ipl12	d5ucp2	ipl	fem1	fem
9	12	fem1_d5ucp2os_ipl12	d5ucp2	ipl	fem1	fem
6	13	fem1_d5ucp2os_ipl12	d5ucp2	ipl	fem1	fem
8	14	fem1_d5ucp2os_ipl12	d5ucp2	ipl	fem1	fem
8	15	fem1_d5ucp2os_ipl12	d5ucp2	ipl	fem1	fem
12	16	fem1_d5ucp2os_ipl12	d5ucp2	ipl	fem1	fem
10	17	fem1_d5ucp2os_ipl12	d5ucp2	ipl	fem1	fem
11	18	fem1_d5ucp2os_ipl12	d5ucp2	ipl	fem1	fem
8	19	fem1_d5ucp2os_ipl12	d5ucp2	ipl	fem1	fem
10	20	fem1_d5ucp2os_ipl12	d5ucp2	ipl	fem1	fem
6	21	fem1_d5ucp2os_ipl12	d5ucp2	ipl	fem1	fem
7	22	fem1_d5ucp2os_ipl12	d5ucp2	ipl	fem1	fem
7	23	fem1_d5ucp2os_ipl12	d5ucp2	ipl	fem1	fem
7	24	fem1_d5ucp2os_ipl12	d5ucp2	ipl	fem1	fem
7	25	fem1_d5ucp2os_ipl12	d5ucp2	ipl	fem1	fem
7	26	fem1_d5ucp2os_ipl12	d5ucp2	ipl	fem1	fem
7	27	fem1_d5ucp2os_ipl12	d5ucp2	ipl	fem1	fem
6	28	fem1_d5ucp2os_ipl12	d5ucp2	ipl	fem1	fem
5	29	fem1_d5ucp2os_ipl12	d5ucp2	ipl	fem1	fem
4	30	fem1_d5ucp2os_ipl12	d5ucp2	ipl	fem1	fem
3	31	fem1_d5ucp2os_ipl12	d5ucp2	ipl	fem1	fem
5	32	fem1_d5ucp2os_ipl12	d5ucp2	ipl	fem1	fem
5	33	fem1_d5ucp2os_ipl12	d5ucp2	ipl	fem1	fem
6	34	fem1_d5ucp2os_ipl12	d5ucp2	ipl	fem1	fem
6	35	fem1_d5ucp2os_ipl12	d5ucp2	ipl	fem1	fem
5	36	fem1_d5ucp2os_ipl12	d5ucp2	ipl	fem1	fem
3	37	fem1_d5ucp2os_ipl12	d5ucp2	ipl	fem1	fem
3	38	fem1_d5ucp2os_ipl12	d5ucp2	ipl	fem1	fem
2	39	fem1_d5ucp2os_ipl12	d5ucp2	ipl	fem1	fem
2	40	fem1_d5ucp2os_ipl12	d5ucp2	ipl	fem1	fem
2	41	fem1_d5ucp2os_ipl12	d5ucp2	ipl	fem1	fem
2	42	fem1_d5ucp2os_ipl12	d5ucp2	ipl	fem1	fem
1	43	fem1_d5ucp2os_ipl12	d5ucp2	ipl	fem1	fem
1	44	fem1_d5ucp2os_ipl12	d5ucp2	ipl	fem1	fem
1	45	fem1_d5ucp2os_ipl12	d5ucp2	ipl	fem1	fem
1	46	fem1_d5ucp2os_ipl12	d5ucp2	ipl	fem1	fem
1	47	fem1_d5ucp2os_ipl12	d5ucp2	ipl	fem1	fem
1	48	fem1_d5ucp2os_ipl12	d5ucp2	ipl	fem1	fem
0	49	fem1_d5ucp2os_ipl12	d5ucp2	ipl	fem1	fem
0	0	male3_naiveucp2os_ipl3	naiveucp2	ipl	male3	male
4	1	male3_naiveucp2os_ipl3	naiveucp2	ipl	male3	male
4	2	male3_naiveucp2os_ipl3	naiveucp2	ipl	male3	male
7	3	male3_naiveucp2os_ipl3	naiveucp2	ipl	male3	male
6	4	male3_naiveucp2os_ipl3	naiveucp2	ipl	male3	male
6	5	male3_naiveucp2os_ipl3	naiveucp2	ipl	male3	male
4	6	male3_naiveucp2os_ipl3	naiveucp2	ipl	male3	male
5	7	male3_naiveucp2os_ipl3	naiveucp2	ipl	male3	male
7	8	male3_naiveucp2os_ipl3	naiveucp2	ipl	male3	male
10	9	male3_naiveucp2os_ipl3	naiveucp2	ipl	male3	male
9	10	male3_naiveucp2os_ipl3	naiveucp2	ipl	male3	male
8	11	male3_naiveucp2os_ipl3	naiveucp2	ipl	male3	male
7	12	male3_naiveucp2os_ipl3	naiveucp2	ipl	male3	male
7	13	male3_naiveucp2os_ipl3	naiveucp2	ipl	male3	male
7	14	male3_naiveucp2os_ipl3	naiveucp2	ipl	male3	male
9	15	male3_naiveucp2os_ipl3	naiveucp2	ipl	male3	male
11	16	male3_naiveucp2os_ipl3	naiveucp2	ipl	male3	male
11	17	male3_naiveucp2os_ipl3	naiveucp2	ipl	male3	male
8	18	male3_naiveucp2os_ipl3	naiveucp2	ipl	male3	male
13	19	male3_naiveucp2os_ipl3	naiveucp2	ipl	male3	male
9	20	male3_naiveucp2os_ipl3	naiveucp2	ipl	male3	male
11	21	male3_naiveucp2os_ipl3	naiveucp2	ipl	male3	male
12	22	male3_naiveucp2os_ipl3	naiveucp2	ipl	male3	male
12	23	male3_naiveucp2os_ipl3	naiveucp2	ipl	male3	male
15	24	male3_naiveucp2os_ipl3	naiveucp2	ipl	male3	male
10	25	male3_naiveucp2os_ipl3	naiveucp2	ipl	male3	male
8	26	male3_naiveucp2os_ipl3	naiveucp2	ipl	male3	male
9	27	male3_naiveucp2os_ipl3	naiveucp2	ipl	male3	male
10	28	male3_naiveucp2os_ipl3	naiveucp2	ipl	male3	male
10	29	male3_naiveucp2os_ipl3	naiveucp2	ipl	male3	male
11	30	male3_naiveucp2os_ipl3	naiveucp2	ipl	male3	male
10	31	male3_naiveucp2os_ipl3	naiveucp2	ipl	male3	male
9	32	male3_naiveucp2os_ipl3	naiveucp2	ipl	male3	male
11	33	male3_naiveucp2os_ipl3	naiveucp2	ipl	male3	male
14	34	male3_naiveucp2os_ipl3	naiveucp2	ipl	male3	male
10	35	male3_naiveucp2os_ipl3	naiveucp2	ipl	male3	male
10	36	male3_naiveucp2os_ipl3	naiveucp2	ipl	male3	male
12	37	male3_naiveucp2os_ipl3	naiveucp2	ipl	male3	male
12	38	male3_naiveucp2os_ipl3	naiveucp2	ipl	male3	male
13	39	male3_naiveucp2os_ipl3	naiveucp2	ipl	male3	male
12	40	male3_naiveucp2os_ipl3	naiveucp2	ipl	male3	male
12	41	male3_naiveucp2os_ipl3	naiveucp2	ipl	male3	male
10	42	male3_naiveucp2os_ipl3	naiveucp2	ipl	male3	male
10	43	male3_naiveucp2os_ipl3	naiveucp2	ipl	male3	male
10	44	male3_naiveucp2os_ipl3	naiveucp2	ipl	male3	male
12	45	male3_naiveucp2os_ipl3	naiveucp2	ipl	male3	male
9	46	male3_naiveucp2os_ipl3	naiveucp2	ipl	male3	male
7	47	male3_naiveucp2os_ipl3	naiveucp2	ipl	male3	male
8	48	male3_naiveucp2os_ipl3	naiveucp2	ipl	male3	male
7	49	male3_naiveucp2os_ipl3	naiveucp2	ipl	male3	male
8	50	male3_naiveucp2os_ipl3	naiveucp2	ipl	male3	male
7	51	male3_naiveucp2os_ipl3	naiveucp2	ipl	male3	male
5	52	male3_naiveucp2os_ipl3	naiveucp2	ipl	male3	male
4	53	male3_naiveucp2os_ipl3	naiveucp2	ipl	male3	male
5	54	male3_naiveucp2os_ipl3	naiveucp2	ipl	male3	male
6	55	male3_naiveucp2os_ipl3	naiveucp2	ipl	male3	male
6	56	male3_naiveucp2os_ipl3	naiveucp2	ipl	male3	male
7	57	male3_naiveucp2os_ipl3	naiveucp2	ipl	male3	male
6	58	male3_naiveucp2os_ipl3	naiveucp2	ipl	male3	male
10	59	male3_naiveucp2os_ipl3	naiveucp2	ipl	male3	male
0	0	male3_d5ucp2os_ipl6	d5ucp2	ipl	male3	male
8	1	male3_d5ucp2os_ipl6	d5ucp2	ipl	male3	male
8	2	male3_d5ucp2os_ipl6	d5ucp2	ipl	male3	male
10	3	male3_d5ucp2os_ipl6	d5ucp2	ipl	male3	male
12	4	male3_d5ucp2os_ipl6	d5ucp2	ipl	male3	male
11	5	male3_d5ucp2os_ipl6	d5ucp2	ipl	male3	male
16	6	male3_d5ucp2os_ipl6	d5ucp2	ipl	male3	male
18	7	male3_d5ucp2os_ipl6	d5ucp2	ipl	male3	male
18	8	male3_d5ucp2os_ipl6	d5ucp2	ipl	male3	male
17	9	male3_d5ucp2os_ipl6	d5ucp2	ipl	male3	male
22	10	male3_d5ucp2os_ipl6	d5ucp2	ipl	male3	male
25	11	male3_d5ucp2os_ipl6	d5ucp2	ipl	male3	male
22	12	male3_d5ucp2os_ipl6	d5ucp2	ipl	male3	male
18	13	male3_d5ucp2os_ipl6	d5ucp2	ipl	male3	male
16	14	male3_d5ucp2os_ipl6	d5ucp2	ipl	male3	male
12	15	male3_d5ucp2os_ipl6	d5ucp2	ipl	male3	male
14	16	male3_d5ucp2os_ipl6	d5ucp2	ipl	male3	male
17	17	male3_d5ucp2os_ipl6	d5ucp2	ipl	male3	male
13	18	male3_d5ucp2os_ipl6	d5ucp2	ipl	male3	male
14	19	male3_d5ucp2os_ipl6	d5ucp2	ipl	male3	male
9	20	male3_d5ucp2os_ipl6	d5ucp2	ipl	male3	male
7	21	male3_d5ucp2os_ipl6	d5ucp2	ipl	male3	male
5	22	male3_d5ucp2os_ipl6	d5ucp2	ipl	male3	male
2	23	male3_d5ucp2os_ipl6	d5ucp2	ipl	male3	male
1	24	male3_d5ucp2os_ipl6	d5ucp2	ipl	male3	male
1	25	male3_d5ucp2os_ipl6	d5ucp2	ipl	male3	male
1	26	male3_d5ucp2os_ipl6	d5ucp2	ipl	male3	male
1	27	male3_d5ucp2os_ipl6	d5ucp2	ipl	male3	male
1	28	male3_d5ucp2os_ipl6	d5ucp2	ipl	male3	male
1	29	male3_d5ucp2os_ipl6	d5ucp2	ipl	male3	male
1	30	male3_d5ucp2os_ipl6	d5ucp2	ipl	male3	male
1	31	male3_d5ucp2os_ipl6	d5ucp2	ipl	male3	male
2	32	male3_d5ucp2os_ipl6	d5ucp2	ipl	male3	male
0	33	male3_d5ucp2os_ipl6	d5ucp2	ipl	male3	male
0	0	male2_naiveucp2os_ipl1	naiveucp2	ipl	male2	male
2	1	male2_naiveucp2os_ipl1	naiveucp2	ipl	male2	male
3	2	male2_naiveucp2os_ipl1	naiveucp2	ipl	male2	male
4	3	male2_naiveucp2os_ipl1	naiveucp2	ipl	male2	male
4	4	male2_naiveucp2os_ipl1	naiveucp2	ipl	male2	male
4	5	male2_naiveucp2os_ipl1	naiveucp2	ipl	male2	male
4	6	male2_naiveucp2os_ipl1	naiveucp2	ipl	male2	male
5	7	male2_naiveucp2os_ipl1	naiveucp2	ipl	male2	male
7	8	male2_naiveucp2os_ipl1	naiveucp2	ipl	male2	male
7	9	male2_naiveucp2os_ipl1	naiveucp2	ipl	male2	male
10	10	male2_naiveucp2os_ipl1	naiveucp2	ipl	male2	male
8	11	male2_naiveucp2os_ipl1	naiveucp2	ipl	male2	male
8	12	male2_naiveucp2os_ipl1	naiveucp2	ipl	male2	male
10	13	male2_naiveucp2os_ipl1	naiveucp2	ipl	male2	male
9	14	male2_naiveucp2os_ipl1	naiveucp2	ipl	male2	male
7	15	male2_naiveucp2os_ipl1	naiveucp2	ipl	male2	male
9	16	male2_naiveucp2os_ipl1	naiveucp2	ipl	male2	male
11	17	male2_naiveucp2os_ipl1	naiveucp2	ipl	male2	male
15	18	male2_naiveucp2os_ipl1	naiveucp2	ipl	male2	male
16	19	male2_naiveucp2os_ipl1	naiveucp2	ipl	male2	male
11	20	male2_naiveucp2os_ipl1	naiveucp2	ipl	male2	male
13	21	male2_naiveucp2os_ipl1	naiveucp2	ipl	male2	male
13	22	male2_naiveucp2os_ipl1	naiveucp2	ipl	male2	male
15	23	male2_naiveucp2os_ipl1	naiveucp2	ipl	male2	male
19	24	male2_naiveucp2os_ipl1	naiveucp2	ipl	male2	male
15	25	male2_naiveucp2os_ipl1	naiveucp2	ipl	male2	male
13	26	male2_naiveucp2os_ipl1	naiveucp2	ipl	male2	male
12	27	male2_naiveucp2os_ipl1	naiveucp2	ipl	male2	male
10	28	male2_naiveucp2os_ipl1	naiveucp2	ipl	male2	male
10	29	male2_naiveucp2os_ipl1	naiveucp2	ipl	male2	male
10	30	male2_naiveucp2os_ipl1	naiveucp2	ipl	male2	male
10	31	male2_naiveucp2os_ipl1	naiveucp2	ipl	male2	male
12	32	male2_naiveucp2os_ipl1	naiveucp2	ipl	male2	male
10	33	male2_naiveucp2os_ipl1	naiveucp2	ipl	male2	male
10	34	male2_naiveucp2os_ipl1	naiveucp2	ipl	male2	male
11	35	male2_naiveucp2os_ipl1	naiveucp2	ipl	male2	male
11	36	male2_naiveucp2os_ipl1	naiveucp2	ipl	male2	male
14	37	male2_naiveucp2os_ipl1	naiveucp2	ipl	male2	male
12	38	male2_naiveucp2os_ipl1	naiveucp2	ipl	male2	male
13	39	male2_naiveucp2os_ipl1	naiveucp2	ipl	male2	male
10	40	male2_naiveucp2os_ipl1	naiveucp2	ipl	male2	male
7	41	male2_naiveucp2os_ipl1	naiveucp2	ipl	male2	male
8	42	male2_naiveucp2os_ipl1	naiveucp2	ipl	male2	male
7	43	male2_naiveucp2os_ipl1	naiveucp2	ipl	male2	male
6	44	male2_naiveucp2os_ipl1	naiveucp2	ipl	male2	male
5	45	male2_naiveucp2os_ipl1	naiveucp2	ipl	male2	male
6	46	male2_naiveucp2os_ipl1	naiveucp2	ipl	male2	male
7	47	male2_naiveucp2os_ipl1	naiveucp2	ipl	male2	male
7	48	male2_naiveucp2os_ipl1	naiveucp2	ipl	male2	male
5	49	male2_naiveucp2os_ipl1	naiveucp2	ipl	male2	male
6	50	male2_naiveucp2os_ipl1	naiveucp2	ipl	male2	male
5	51	male2_naiveucp2os_ipl1	naiveucp2	ipl	male2	male
5	52	male2_naiveucp2os_ipl1	naiveucp2	ipl	male2	male
4	53	male2_naiveucp2os_ipl1	naiveucp2	ipl	male2	male
2	54	male2_naiveucp2os_ipl1	naiveucp2	ipl	male2	male
2	55	male2_naiveucp2os_ipl1	naiveucp2	ipl	male2	male
2	56	male2_naiveucp2os_ipl1	naiveucp2	ipl	male2	male
1	57	male2_naiveucp2os_ipl1	naiveucp2	ipl	male2	male
1	58	male2_naiveucp2os_ipl1	naiveucp2	ipl	male2	male
1	59	male2_naiveucp2os_ipl1	naiveucp2	ipl	male2	male
0	0	fem2_d5ucp2os_ipl7	d5ucp2	ipl	fem2	fem
5	1	fem2_d5ucp2os_ipl7	d5ucp2	ipl	fem2	fem
6	2	fem2_d5ucp2os_ipl7	d5ucp2	ipl	fem2	fem
6	3	fem2_d5ucp2os_ipl7	d5ucp2	ipl	fem2	fem
7	4	fem2_d5ucp2os_ipl7	d5ucp2	ipl	fem2	fem
7	5	fem2_d5ucp2os_ipl7	d5ucp2	ipl	fem2	fem
7	6	fem2_d5ucp2os_ipl7	d5ucp2	ipl	fem2	fem
10	7	fem2_d5ucp2os_ipl7	d5ucp2	ipl	fem2	fem
13	8	fem2_d5ucp2os_ipl7	d5ucp2	ipl	fem2	fem
11	9	fem2_d5ucp2os_ipl7	d5ucp2	ipl	fem2	fem
14	10	fem2_d5ucp2os_ipl7	d5ucp2	ipl	fem2	fem
17	11	fem2_d5ucp2os_ipl7	d5ucp2	ipl	fem2	fem
12	12	fem2_d5ucp2os_ipl7	d5ucp2	ipl	fem2	fem
12	13	fem2_d5ucp2os_ipl7	d5ucp2	ipl	fem2	fem
13	14	fem2_d5ucp2os_ipl7	d5ucp2	ipl	fem2	fem
16	15	fem2_d5ucp2os_ipl7	d5ucp2	ipl	fem2	fem
22	16	fem2_d5ucp2os_ipl7	d5ucp2	ipl	fem2	fem
19	17	fem2_d5ucp2os_ipl7	d5ucp2	ipl	fem2	fem
20	18	fem2_d5ucp2os_ipl7	d5ucp2	ipl	fem2	fem
21	19	fem2_d5ucp2os_ipl7	d5ucp2	ipl	fem2	fem
21	20	fem2_d5ucp2os_ipl7	d5ucp2	ipl	fem2	fem
13	21	fem2_d5ucp2os_ipl7	d5ucp2	ipl	fem2	fem
16	22	fem2_d5ucp2os_ipl7	d5ucp2	ipl	fem2	fem
12	23	fem2_d5ucp2os_ipl7	d5ucp2	ipl	fem2	fem
13	24	fem2_d5ucp2os_ipl7	d5ucp2	ipl	fem2	fem
12	25	fem2_d5ucp2os_ipl7	d5ucp2	ipl	fem2	fem
12	26	fem2_d5ucp2os_ipl7	d5ucp2	ipl	fem2	fem
10	27	fem2_d5ucp2os_ipl7	d5ucp2	ipl	fem2	fem
8	28	fem2_d5ucp2os_ipl7	d5ucp2	ipl	fem2	fem
6	29	fem2_d5ucp2os_ipl7	d5ucp2	ipl	fem2	fem
8	30	fem2_d5ucp2os_ipl7	d5ucp2	ipl	fem2	fem
5	31	fem2_d5ucp2os_ipl7	d5ucp2	ipl	fem2	fem
5	32	fem2_d5ucp2os_ipl7	d5ucp2	ipl	fem2	fem
3	33	fem2_d5ucp2os_ipl7	d5ucp2	ipl	fem2	fem
2	34	fem2_d5ucp2os_ipl7	d5ucp2	ipl	fem2	fem
2	35	fem2_d5ucp2os_ipl7	d5ucp2	ipl	fem2	fem
1	36	fem2_d5ucp2os_ipl7	d5ucp2	ipl	fem2	fem
1	37	fem2_d5ucp2os_ipl7	d5ucp2	ipl	fem2	fem
1	38	fem2_d5ucp2os_ipl7	d5ucp2	ipl	fem2	fem
1	39	fem2_d5ucp2os_ipl7	d5ucp2	ipl	fem2	fem
1	40	fem2_d5ucp2os_ipl7	d5ucp2	ipl	fem2	fem
1	41	fem2_d5ucp2os_ipl7	d5ucp2	ipl	fem2	fem
1	42	fem2_d5ucp2os_ipl7	d5ucp2	ipl	fem2	fem
1	43	fem2_d5ucp2os_ipl7	d5ucp2	ipl	fem2	fem
0	44	fem2_d5ucp2os_ipl7	d5ucp2	ipl	fem2	fem
0	0	male2_naiveucp2od_ipl14	naiveucp2	ipl	male2	male
4	1	male2_naiveucp2od_ipl14	naiveucp2	ipl	male2	male
4	2	male2_naiveucp2od_ipl14	naiveucp2	ipl	male2	male
4	3	male2_naiveucp2od_ipl14	naiveucp2	ipl	male2	male
4	4	male2_naiveucp2od_ipl14	naiveucp2	ipl	male2	male
5	5	male2_naiveucp2od_ipl14	naiveucp2	ipl	male2	male
6	6	male2_naiveucp2od_ipl14	naiveucp2	ipl	male2	male
7	7	male2_naiveucp2od_ipl14	naiveucp2	ipl	male2	male
7	8	male2_naiveucp2od_ipl14	naiveucp2	ipl	male2	male
7	9	male2_naiveucp2od_ipl14	naiveucp2	ipl	male2	male
7	10	male2_naiveucp2od_ipl14	naiveucp2	ipl	male2	male
8	11	male2_naiveucp2od_ipl14	naiveucp2	ipl	male2	male
10	12	male2_naiveucp2od_ipl14	naiveucp2	ipl	male2	male
12	13	male2_naiveucp2od_ipl14	naiveucp2	ipl	male2	male
11	14	male2_naiveucp2od_ipl14	naiveucp2	ipl	male2	male
13	15	male2_naiveucp2od_ipl14	naiveucp2	ipl	male2	male
15	16	male2_naiveucp2od_ipl14	naiveucp2	ipl	male2	male
14	17	male2_naiveucp2od_ipl14	naiveucp2	ipl	male2	male
15	18	male2_naiveucp2od_ipl14	naiveucp2	ipl	male2	male
12	19	male2_naiveucp2od_ipl14	naiveucp2	ipl	male2	male
12	20	male2_naiveucp2od_ipl14	naiveucp2	ipl	male2	male
14	21	male2_naiveucp2od_ipl14	naiveucp2	ipl	male2	male
9	22	male2_naiveucp2od_ipl14	naiveucp2	ipl	male2	male
10	23	male2_naiveucp2od_ipl14	naiveucp2	ipl	male2	male
10	24	male2_naiveucp2od_ipl14	naiveucp2	ipl	male2	male
6	25	male2_naiveucp2od_ipl14	naiveucp2	ipl	male2	male
9	26	male2_naiveucp2od_ipl14	naiveucp2	ipl	male2	male
7	27	male2_naiveucp2od_ipl14	naiveucp2	ipl	male2	male
7	28	male2_naiveucp2od_ipl14	naiveucp2	ipl	male2	male
6	29	male2_naiveucp2od_ipl14	naiveucp2	ipl	male2	male
5	30	male2_naiveucp2od_ipl14	naiveucp2	ipl	male2	male
5	31	male2_naiveucp2od_ipl14	naiveucp2	ipl	male2	male
7	32	male2_naiveucp2od_ipl14	naiveucp2	ipl	male2	male
5	33	male2_naiveucp2od_ipl14	naiveucp2	ipl	male2	male
5	34	male2_naiveucp2od_ipl14	naiveucp2	ipl	male2	male
7	35	male2_naiveucp2od_ipl14	naiveucp2	ipl	male2	male
6	36	male2_naiveucp2od_ipl14	naiveucp2	ipl	male2	male
5	37	male2_naiveucp2od_ipl14	naiveucp2	ipl	male2	male
5	38	male2_naiveucp2od_ipl14	naiveucp2	ipl	male2	male
5	39	male2_naiveucp2od_ipl14	naiveucp2	ipl	male2	male
5	40	male2_naiveucp2od_ipl14	naiveucp2	ipl	male2	male
4	41	male2_naiveucp2od_ipl14	naiveucp2	ipl	male2	male
4	42	male2_naiveucp2od_ipl14	naiveucp2	ipl	male2	male
1	43	male2_naiveucp2od_ipl14	naiveucp2	ipl	male2	male
1	44	male2_naiveucp2od_ipl14	naiveucp2	ipl	male2	male
0	45	male2_naiveucp2od_ipl14	naiveucp2	ipl	male2	male
0	0	male2_naiveucp2os_ipl4	naiveucp2	ipl	male2	male
3	1	male2_naiveucp2os_ipl4	naiveucp2	ipl	male2	male
5	2	male2_naiveucp2os_ipl4	naiveucp2	ipl	male2	male
5	3	male2_naiveucp2os_ipl4	naiveucp2	ipl	male2	male
5	4	male2_naiveucp2os_ipl4	naiveucp2	ipl	male2	male
5	5	male2_naiveucp2os_ipl4	naiveucp2	ipl	male2	male
5	6	male2_naiveucp2os_ipl4	naiveucp2	ipl	male2	male
5	7	male2_naiveucp2os_ipl4	naiveucp2	ipl	male2	male
5	8	male2_naiveucp2os_ipl4	naiveucp2	ipl	male2	male
5	9	male2_naiveucp2os_ipl4	naiveucp2	ipl	male2	male
7	10	male2_naiveucp2os_ipl4	naiveucp2	ipl	male2	male
8	11	male2_naiveucp2os_ipl4	naiveucp2	ipl	male2	male
11	12	male2_naiveucp2os_ipl4	naiveucp2	ipl	male2	male
6	13	male2_naiveucp2os_ipl4	naiveucp2	ipl	male2	male
6	14	male2_naiveucp2os_ipl4	naiveucp2	ipl	male2	male
9	15	male2_naiveucp2os_ipl4	naiveucp2	ipl	male2	male
10	16	male2_naiveucp2os_ipl4	naiveucp2	ipl	male2	male
11	17	male2_naiveucp2os_ipl4	naiveucp2	ipl	male2	male
[truncated: 996 more rows]

## Sheet: Fig4E_Stats_Sholl
	Strain	n_cell	n_retina
0	d5ucp2	32	6
1	naiveucp2	29	9
	Chisq	Df	Pr..Chisq.
(Intercept)	7637.58	1	0
Z_Radius	692.079	1	1.57794e-152
Strain	37.8544	1	7.62258e-10
Z_Radius:Strain	418.616	1	4.88265e-93
	Estimate	Std..Error	z.value	Pr...z..
naiveucp2 - d5ucp2	0.288491	0.0468893	6.15259	7.62258e-10

## Sheet: Fig4H_Data_mitovol
	uid	timepoint	Value	parameter
181	male1_d5ucp2os_ipl1	d5ucp2	1.15709	mitovol
182	male1_d5ucp2os_ipl2	d5ucp2	0.746473	mitovol
183	male1_d5ucp2os_ipl3	d5ucp2	0.65292	mitovol
184	fem1_naiveucp2od_ipl1	naiveucp2	1.30728	mitovol
185	fem1_naiveucp2od_ipl2	naiveucp2	1.77931	mitovol
186	fem1_naiveucp2od_ipl3	naiveucp2	1.98057	mitovol
191	fem1_naiveucp2os_ipl2	naiveucp2	1.31425	mitovol
192	fem1_naiveucp2os_ipl3	naiveucp2	1.48223	mitovol
202	fem1_d5ucp2os_ipl10	d5ucp2	0.576089	mitovol
203	fem1_d5ucp2os_ipl11	d5ucp2	0.836628	mitovol
204	fem1_d5ucp2os_ipl12	d5ucp2	0.929427	mitovol
205	fem1_d5ucp2os_ipl13	d5ucp2	0.738208	mitovol
206	fem1_d5ucp2os_ipl2	d5ucp2	0.757429	mitovol
207	fem1_d5ucp2os_ipl3	d5ucp2	0.59927	mitovol
208	fem1_d5ucp2os_ipl4	d5ucp2	0.625493	mitovol
209	fem1_d5ucp2os_ipl5	d5ucp2	1.10925	mitovol
210	fem1_d5ucp2os_ipl6	d5ucp2	0.624597	mitovol
211	fem1_d5ucp2os_ipl7	d5ucp2	0.551828	mitovol
230	male1_naiveucp2os_ipl5	naiveucp2	1.1782	mitovol
232	fem2_naiveucp2os_ipl8	naiveucp2	1.43712	mitovol
233	fem2_naiveucp2os_ipl9	naiveucp2	1.27631	mitovol
261	fem2_d5ucp2os_ipl4	d5ucp2	0.941469	mitovol
262	fem2_d5ucp2os_ipl5	d5ucp2	0.959885	mitovol
263	fem2_naiveucp2od_ipl2	naiveucp2	0.717067	mitovol
264	fem2_naiveucp2od_ipl4	naiveucp2	0.812739	mitovol
265	fem2_naiveucp2od_ipl5	naiveucp2	1.87242	mitovol
266	fem2_naiveucp2os_ipl7	naiveucp2	1.61856	mitovol
270	male2_d5ucp2os_ipl11	d5ucp2	0.982732	mitovol
271	male2_d5ucp2os_ipl12	d5ucp2	1.77591	mitovol
272	male2_d5ucp2os_ipl13	d5ucp2	1.70195	mitovol
273	male2_d5ucp2os_ipl14	d5ucp2	1.00986	mitovol
274	male2_d5ucp2os_ipl5	d5ucp2	0.8236	mitovol
275	male2_d5ucp2os_ipl6	d5ucp2	2.47508	mitovol
276	male2_d5ucp2os_ipl7	d5ucp2	1.1156	mitovol
282	male2_naiveucp2od_ipl10	naiveucp2	2.2512	mitovol
283	male2_naiveucp2od_ipl12	naiveucp2	1.41923	mitovol
284	male2_naiveucp2od_ipl13	naiveucp2	1.03314	mitovol
285	male2_naiveucp2od_ipl14	naiveucp2	0.894319	mitovol
286	male2_naiveucp2od_ipl8	naiveucp2	1.94637	mitovol
287	male2_naiveucp2os_ipl1	naiveucp2	1.46642	mitovol
288	male2_naiveucp2os_ipl3	naiveucp2	1.275	mitovol
289	male2_naiveucp2os_ipl4	naiveucp2	2.53511	mitovol
290	male2_naiveucp2os_ipl6	naiveucp2	2.17002	mitovol
310	fem2_d5ucp2os_ipl7	d5ucp2	0.597425	mitovol
311	fem2_d5ucp2os_ipl9	d5ucp2	0.523447	mitovol
333	fem3_d5ucp2os_ipl14	d5ucp2	0.578676	mitovol
334	fem3_d5ucp2os_ipl8	d5ucp2	0.60383	mitovol
343	fem3_naiveucp2os_ipl2	naiveucp2	0.806907	mitovol
344	fem3_naiveucp2os_ipl3	naiveucp2	1.14238	mitovol
345	fem3_naiveucp2os_ipl4	naiveucp2	0.643114	mitovol
346	fem3_naiveucp2os_ipl5	naiveucp2	1.01435	mitovol
347	male3_d5ucp2os_ipl12	d5ucp2	0.835741	mitovol
348	male3_d5ucp2os_ipl19	d5ucp2	0.751634	mitovol
349	male3_d5ucp2os_ipl24	d5ucp2	0.415401	mitovol
350	male3_d5ucp2os_ipl6	d5ucp2	0.672033	mitovol
351	fem3_d5ucp2os_ipl2	d5ucp2	0.791316	mitovol
352	fem3_d5ucp2os_ipl4	d5ucp2	0.948711	mitovol
353	male3_naiveucp2os_ipl2	naiveucp2	0.932018	mitovol
354	male3_naiveucp2os_ipl3	naiveucp2	0.999449	mitovol
355	male3_naiveucp2os_ipl4	naiveucp2	1.03868	mitovol
356	male3_naiveucp2os_ipl5	naiveucp2	1.11436	mitovol

## Sheet: Fig4H_Stats_mitovol
	timepoint	n_cell	n_retina
0	d5ucp2	32	6
1	naiveucp2	29	9
timepoint	W	pval	normal
d5ucp2	0.763139	8.89069e-06	FALSE
naiveucp2	0.946726	0.150407	TRUE
	W	pval	equal_var
levene	1.92556	0.170464	TRUE
	U-val	alternative	p-val	RBC	CLES
MWU	763	two-sided	1.62612e-05	-0.644397	0.822198

## Sheet: Fig4H_Data_mitonum
	uid	timepoint	Value	parameter
181	male1_d5ucp2os_ipl1	d5ucp2	43	mitonum
182	male1_d5ucp2os_ipl2	d5ucp2	43	mitonum
183	male1_d5ucp2os_ipl3	d5ucp2	74	mitonum
184	fem1_naiveucp2od_ipl1	naiveucp2	42	mitonum
185	fem1_naiveucp2od_ipl2	naiveucp2	38	mitonum
186	fem1_naiveucp2od_ipl3	naiveucp2	31	mitonum
191	fem1_naiveucp2os_ipl2	naiveucp2	51	mitonum
192	fem1_naiveucp2os_ipl3	naiveucp2	44	mitonum
202	fem1_d5ucp2os_ipl10	d5ucp2	48	mitonum
203	fem1_d5ucp2os_ipl11	d5ucp2	41	mitonum
204	fem1_d5ucp2os_ipl12	d5ucp2	35	mitonum
205	fem1_d5ucp2os_ipl13	d5ucp2	50	mitonum
206	fem1_d5ucp2os_ipl2	d5ucp2	73	mitonum
207	fem1_d5ucp2os_ipl3	d5ucp2	25	mitonum
208	fem1_d5ucp2os_ipl4	d5ucp2	86	mitonum
209	fem1_d5ucp2os_ipl5	d5ucp2	27	mitonum
210	fem1_d5ucp2os_ipl6	d5ucp2	58	mitonum
211	fem1_d5ucp2os_ipl7	d5ucp2	77	mitonum
230	male1_naiveucp2os_ipl5	naiveucp2	38	mitonum
232	fem2_naiveucp2os_ipl8	naiveucp2	44	mitonum
233	fem2_naiveucp2os_ipl9	naiveucp2	41	mitonum
261	fem2_d5ucp2os_ipl4	d5ucp2	48	mitonum
262	fem2_d5ucp2os_ipl5	d5ucp2	35	mitonum
263	fem2_naiveucp2od_ipl2	naiveucp2	39	mitonum
264	fem2_naiveucp2od_ipl4	naiveucp2	33	mitonum
265	fem2_naiveucp2od_ipl5	naiveucp2	27	mitonum
266	fem2_naiveucp2os_ipl7	naiveucp2	41	mitonum
270	male2_d5ucp2os_ipl11	d5ucp2	39	mitonum
271	male2_d5ucp2os_ipl12	d5ucp2	21	mitonum
272	male2_d5ucp2os_ipl13	d5ucp2	32	mitonum
273	male2_d5ucp2os_ipl14	d5ucp2	26	mitonum
274	male2_d5ucp2os_ipl5	d5ucp2	41	mitonum
275	male2_d5ucp2os_ipl6	d5ucp2	28	mitonum
276	male2_d5ucp2os_ipl7	d5ucp2	32	mitonum
282	male2_naiveucp2od_ipl10	naiveucp2	31	mitonum
283	male2_naiveucp2od_ipl12	naiveucp2	37	mitonum
284	male2_naiveucp2od_ipl13	naiveucp2	47	mitonum
285	male2_naiveucp2od_ipl14	naiveucp2	28	mitonum
286	male2_naiveucp2od_ipl8	naiveucp2	38	mitonum
287	male2_naiveucp2os_ipl1	naiveucp2	44	mitonum
288	male2_naiveucp2os_ipl3	naiveucp2	37	mitonum
289	male2_naiveucp2os_ipl4	naiveucp2	25	mitonum
290	male2_naiveucp2os_ipl6	naiveucp2	35	mitonum
310	fem2_d5ucp2os_ipl7	d5ucp2	33	mitonum
311	fem2_d5ucp2os_ipl9	d5ucp2	51	mitonum
333	fem3_d5ucp2os_ipl14	d5ucp2	39	mitonum
334	fem3_d5ucp2os_ipl8	d5ucp2	42	mitonum
343	fem3_naiveucp2os_ipl2	naiveucp2	44	mitonum
344	fem3_naiveucp2os_ipl3	naiveucp2	28	mitonum
345	fem3_naiveucp2os_ipl4	naiveucp2	40	mitonum
346	fem3_naiveucp2os_ipl5	naiveucp2	41	mitonum
347	male3_d5ucp2os_ipl12	d5ucp2	24	mitonum
348	male3_d5ucp2os_ipl19	d5ucp2	37	mitonum
349	male3_d5ucp2os_ipl24	d5ucp2	21	mitonum
350	male3_d5ucp2os_ipl6	d5ucp2	30	mitonum
351	fem3_d5ucp2os_ipl2	d5ucp2	34	mitonum
352	fem3_d5ucp2os_ipl4	d5ucp2	29	mitonum
353	male3_naiveucp2os_ipl2	naiveucp2	44	mitonum
354	male3_naiveucp2os_ipl3	naiveucp2	40	mitonum
355	male3_naiveucp2os_ipl4	naiveucp2	27	mitonum
356	male3_naiveucp2os_ipl5	naiveucp2	50	mitonum

## Sheet: Fig4H_Stats_mitonum
	timepoint	n_cell	n_retina
0	d5ucp2	32	6
1	naiveucp2	29	9
timepoint	W	pval	normal
d5ucp2	0.877684	0.00175513	FALSE
naiveucp2	0.956781	0.273212	TRUE
	W	pval	equal_var
levene	7.80461	0.0070169	FALSE
	U-val	alternative	p-val	RBC	CLES
MWU	470.5	two-sided	0.930881	-0.0140086	0.507004

## Sheet: Fig4H_Data_mitosph
	uid	timepoint	Value	parameter
181	male1_d5ucp2os_ipl1	d5ucp2	0.699666	mitosph
182	male1_d5ucp2os_ipl2	d5ucp2	0.738133	mitosph
183	male1_d5ucp2os_ipl3	d5ucp2	0.819219	mitosph
184	fem1_naiveucp2od_ipl1	naiveucp2	0.679669	mitosph
185	fem1_naiveucp2od_ipl2	naiveucp2	0.67468	mitosph
186	fem1_naiveucp2od_ipl3	naiveucp2	0.59663	mitosph
191	fem1_naiveucp2os_ipl2	naiveucp2	0.702161	mitosph
192	fem1_naiveucp2os_ipl3	naiveucp2	0.70382	mitosph
202	fem1_d5ucp2os_ipl10	d5ucp2	0.851622	mitosph
203	fem1_d5ucp2os_ipl11	d5ucp2	0.797005	mitosph
204	fem1_d5ucp2os_ipl12	d5ucp2	0.672152	mitosph
205	fem1_d5ucp2os_ipl13	d5ucp2	0.794284	mitosph
206	fem1_d5ucp2os_ipl2	d5ucp2	0.779095	mitosph
207	fem1_d5ucp2os_ipl3	d5ucp2	0.836507	mitosph
208	fem1_d5ucp2os_ipl4	d5ucp2	0.76137	mitosph
209	fem1_d5ucp2os_ipl5	d5ucp2	0.659113	mitosph
210	fem1_d5ucp2os_ipl6	d5ucp2	0.797881	mitosph
211	fem1_d5ucp2os_ipl7	d5ucp2	0.801221	mitosph
230	male1_naiveucp2os_ipl5	naiveucp2	0.662362	mitosph
232	fem2_naiveucp2os_ipl8	naiveucp2	0.641877	mitosph
233	fem2_naiveucp2os_ipl9	naiveucp2	0.633507	mitosph
261	fem2_d5ucp2os_ipl4	d5ucp2	0.724462	mitosph
262	fem2_d5ucp2os_ipl5	d5ucp2	0.80743	mitosph
263	fem2_naiveucp2od_ipl2	naiveucp2	0.685614	mitosph
264	fem2_naiveucp2od_ipl4	naiveucp2	0.616579	mitosph
265	fem2_naiveucp2od_ipl5	naiveucp2	0.631916	mitosph
266	fem2_naiveucp2os_ipl7	naiveucp2	0.613973	mitosph
270	male2_d5ucp2os_ipl11	d5ucp2	0.688335	mitosph
271	male2_d5ucp2os_ipl12	d5ucp2	0.674615	mitosph
272	male2_d5ucp2os_ipl13	d5ucp2	0.737774	mitosph
273	male2_d5ucp2os_ipl14	d5ucp2	0.705761	mitosph
274	male2_d5ucp2os_ipl5	d5ucp2	0.774522	mitosph
275	male2_d5ucp2os_ipl6	d5ucp2	0.613774	mitosph
276	male2_d5ucp2os_ipl7	d5ucp2	0.759807	mitosph
282	male2_naiveucp2od_ipl10	naiveucp2	0.648445	mitosph
283	male2_naiveucp2od_ipl12	naiveucp2	0.637488	mitosph
284	male2_naiveucp2od_ipl13	naiveucp2	0.732502	mitosph
285	male2_naiveucp2od_ipl14	naiveucp2	0.736036	mitosph
286	male2_naiveucp2od_ipl8	naiveucp2	0.650493	mitosph
287	male2_naiveucp2os_ipl1	naiveucp2	0.737227	mitosph
288	male2_naiveucp2os_ipl3	naiveucp2	0.689183	mitosph
289	male2_naiveucp2os_ipl4	naiveucp2	0.651309	mitosph
290	male2_naiveucp2os_ipl6	naiveucp2	0.660353	mitosph
310	fem2_d5ucp2os_ipl7	d5ucp2	0.777355	mitosph
311	fem2_d5ucp2os_ipl9	d5ucp2	0.778673	mitosph
333	fem3_d5ucp2os_ipl14	d5ucp2	0.822527	mitosph
334	fem3_d5ucp2os_ipl8	d5ucp2	0.803831	mitosph
343	fem3_naiveucp2os_ipl2	naiveucp2	0.732801	mitosph
344	fem3_naiveucp2os_ipl3	naiveucp2	0.717805	mitosph
345	fem3_naiveucp2os_ipl4	naiveucp2	0.76546	mitosph
346	fem3_naiveucp2os_ipl5	naiveucp2	0.708425	mitosph
347	male3_d5ucp2os_ipl12	d5ucp2	0.798045	mitosph
348	male3_d5ucp2os_ipl19	d5ucp2	0.778043	mitosph
349	male3_d5ucp2os_ipl24	d5ucp2	0.82448	mitosph
350	male3_d5ucp2os_ipl6	d5ucp2	0.840259	mitosph
351	fem3_d5ucp2os_ipl2	d5ucp2	0.8024	mitosph
352	fem3_d5ucp2os_ipl4	d5ucp2	0.734412	mitosph
353	male3_naiveucp2os_ipl2	naiveucp2	0.719318	mitosph
354	male3_naiveucp2os_ipl3	naiveucp2	0.695065	mitosph
355	male3_naiveucp2os_ipl4	naiveucp2	0.641005	mitosph
356	male3_naiveucp2os_ipl5	naiveucp2	0.636702	mitosph

[truncated: 5 more sheets: Fig4H_Stats_mitosph, Fig4I_Data_pcntmito, Fig4I_Stats_pcntmito, Fig4J_Data_mitonuc, Fig4J_Stats_mitonuc]
