# Supplementary material for: Mitochondrial network adaptations of microglia reveal sex-specific stress response after injury and UCP2 knockout
Source: iScience. 2023 Aug 29;26(10):107780. doi: 10.1016/j.isci.2023.107780 (PMC10507162; doi:10.1016/j.isci.2023.107780)
Supplement: Table S5. Statistical tests and corresponding data, related to Figure 5 [file mmc6.xlsx]

## Sheet: Abbreviations
Abbrevations	Definition
A	Name of first measurement (ANOVA)
B	Name of second measurement (ANOVA)
CD68 parameter	Cd68 mRNA transcript
Chisq	Chi square
CLES	common language effect size
cond3	Combined Identifier for condition, genotype and sex
conover_holms adj	Conover's posthoc test with Holm's adjustment
d5	ONC WT
d5_fem	ONC WT female
d5_male	ONC WT male
d5os	ONC WT
d5ucp2	ONC UCP2KO
d5ucp2_fem	ONC UCP2KO female
d5ucp2_male	ONC UCP2KO male
d5ucp2_ovar	ONC UCP2KO ovariectomized females
Df	Degree of freedom
DF	degrees of freedom
diff	Mean difference (=mean(A) - mean(B))
dof1	degrees of freedom
f	female
F	F-values
H	Kruskal-Wallis H statistic, corrected for ties
hedges	Hedges effect size
KO_N	Naïve UCP2KO
m	male
mean(A)	Mean of first measurement (ANOVA)
mean(B)	Mean of second measurement (ANOVA)
mitonuc	Percentage of mitochondrial volume in perinuclear region
mitonum	Number of mitochondria
mitosph	Mitochondrial sphericity
mitovol	Median mitochondrial volume
MS	Mean squares
n_cell	Number of cells in experimental group
n_retina	Number of retinas in experimental group
n/a	not applicable
na	Naïve WT
nai	In vitro WT microglia
naïve	Naïve WT, In vivo WT microglia
naïve_fem	Naïve WT female
naïve_male	Naïve WT male
naiveucp2	Naïve UCP2KO
naiveucp2_fem	Naïve UCP2KO female
naiveucp2_male	Naïve UCP2KO male
naiveucp2_ovar	Naïve UCP2KO ovariectomized female
np2	Partial eta-square effect sizes
num_casp_rbpms	Number of Caspase 3+ RBPMS+ cells
p-Tukey	Tukey-HSD corrected p-values
p-unc	uncorrectee p-vale
p-val	P-value
parameter	calculated parameter for comparison
pcnt_cd68	Percentages of CD68 volume per microglia
pcntmito	Mitochondrial content
pham	WT mice
Pr...z..	P-value for the z-test (proportion of the z distribution, which is greater than the absolute value of the z distribution)
Pr..Chisq.	P-value for the Chi-Square test (proportion of the Chi-Square distribution, which is greater than the absolute value of the Chi-Square distribution)
RBC	rank-biserial correlation
se	Standard error
sex_id	identifier for condition and sex of cell
Source	Name of factors
SS	sum of squares
Std..Error	Standard error
Strain	Mouse genotype
T	T-values
timepoint	condition for ONC surgery (naïve, d5, naiveucp2, d5ucp2)
U-val	U-value
ucp2	UCP2KO mice
uid	unique cell identifier
W	Test statistic
WT_N	Naïve WT
Wt_Nf	Naïve WT female
Wt_Nm	Naïve WT male
Wt_ONC_5d_IP	ONC WT
Wt_ONC_5d_IPf	ONC WT female
Wt_ONC_5d_IPm	ONC WT amale
z.value	Value of z distribution
Statistical Test Abbreviation	Definition
normal	Normality test for variables using Shapiro test
Levene	Levene's test for equal variance
MWU	Mann-Whitney U, also named Wilcoxon rank sum test
Welch's t-test	Welch's t-test
ttest	Student's T-test
Anova	One-way ANOVA
Tukey	Tukey's poshoc test
Kruskal	Kruskal-Wallis test
Conover_holm's adj	Conover's posthoc test with Holm's p-adjustment

## Sheet: Fig5G_Data_hyper
	uid	sex_id	Value	parameter
0	male1_d5os_ipl1	d5_male	11.9381	hyper
1	male1_d5os_ipl2	d5_male	5.51793	hyper
2	male1_d5os_ipl3	d5_male	5.03582	hyper
3	male2_d5os_ipl1	d5_male	7.39154	hyper
4	fem1_d5os_ipl1	d5_fem	16.924	hyper
5	fem1_d5os_ipl2	d5_fem	4.82139	hyper
6	fem1_d5os_ipl4	d5_fem	6.86189	hyper
7	fem2_d5os_ipl	d5_fem	3.58269	hyper
8	fem2_d5os_ipl1	d5_fem	5.00475	hyper
9	fem2_d5os_ipl2	d5_fem	6.36507	hyper
10	fem2_d5os_ipl3	d5_fem	4.75665	hyper
11	male5_d5os_ipl	d5_male	10.4561	hyper
12	male2_naiveod_ipl1	naive_male	18.3429	hyper
13	male2_naiveod_ipl2	naive_male	7.99687	hyper
14	male2_naiveod_ipl3	naive_male	8.89677	hyper
15	male2_naiveod_ipl4	naive_male	4.8884	hyper
16	male2_naiveos_ipl2	naive_male	6.53525	hyper
17	male2_naiveos_ipl3	naive_male	10.384	hyper
18	male2_naiveos_ipl4	naive_male	7.43848	hyper
19	male2_naiveos_ipl5	naive_male	22.6818	hyper
20	male6_d5os_ipl1	d5_male	5.79048	hyper
21	male6_d5os_ipl2	d5_male	4.2096	hyper
33	fem2_naiveos_ipl1	naive_fem	8.36993	hyper
34	fem2_naiveos_ipl2	naive_fem	18.214	hyper
35	fem2_naiveod_ipl1	naive_fem	21.5289	hyper
36	fem2_naiveod_ipl2	naive_fem	6.65841	hyper
37	fem3_naiveod_ipl1	naive_fem	12.3423	hyper
38	fem3_naiveos_ipl1	naive_fem	13.4508	hyper
39	fem3_naiveos_ipl2	naive_fem	13.7798	hyper
40	fem4_naiveos_ipl1	naive_fem	11.1043	hyper
41	fem4_naiveos_ipl2	naive_fem	10.7527	hyper
57	male3_naiveod_ipl3	naive_male	9.869	hyper
58	male3_naiveod_ipl4	naive_male	9.66921	hyper
59	male3_naiveos_ipl6	naive_male	13.472	hyper
60	male1_d5ucp2os_ipl1	d5ucp2_male	26.3425	hyper
61	male1_d5ucp2os_ipl2	d5ucp2_male	30.5358	hyper
62	male1_d5ucp2os_ipl3	d5ucp2_male	36.7115	hyper
68	fem1_d5ucp2os_ipl10	d5ucp2_fem	6.95962	hyper
69	fem1_d5ucp2os_ipl11	d5ucp2_fem	14.7661	hyper
70	fem1_d5ucp2os_ipl12	d5ucp2_fem	9.99692	hyper
71	fem1_d5ucp2os_ipl13	d5ucp2_fem	19.4975	hyper
72	fem1_d5ucp2os_ipl2	d5ucp2_fem	17.7215	hyper
73	fem1_d5ucp2os_ipl3	d5ucp2_fem	10.9074	hyper
74	fem1_d5ucp2os_ipl4	d5ucp2_fem	19.8868	hyper
75	fem1_d5ucp2os_ipl5	d5ucp2_fem	28.7164	hyper
76	fem1_d5ucp2os_ipl6	d5ucp2_fem	15.9197	hyper
77	fem1_d5ucp2os_ipl7	d5ucp2_fem	10.508	hyper
101	fem2_d5ucp2os_ipl4	d5ucp2_fem	6.5047	hyper
102	fem2_d5ucp2os_ipl5	d5ucp2_fem	15.6135	hyper
107	male2_d5ucp2os_ipl11	d5ucp2_male	23.3783	hyper
108	male2_d5ucp2os_ipl12	d5ucp2_male	24.4819	hyper
109	male2_d5ucp2os_ipl13	d5ucp2_male	22.802	hyper
110	male2_d5ucp2os_ipl14	d5ucp2_male	13.6803	hyper
111	male2_d5ucp2os_ipl5	d5ucp2_male	18.4676	hyper
112	male2_d5ucp2os_ipl6	d5ucp2_male	32.635	hyper
113	male2_d5ucp2os_ipl7	d5ucp2_male	38.8956	hyper
142	fem2_d5ucp2os_ipl7	d5ucp2_fem	24.4393	hyper
143	fem2_d5ucp2os_ipl9	d5ucp2_fem	19.4177	hyper
165	fem3_d5ucp2os_ipl14	d5ucp2_fem	13.4024	hyper
166	fem3_d5ucp2os_ipl8	d5ucp2_fem	40.7669	hyper
167	fem8_d5os_ipl12	d5_fem	15.898	hyper
168	fem8_d5os_ipl4	d5_fem	29.7567	hyper
169	fem8_d5os_ipl6	d5_fem	25.6064	hyper
170	fem8_d5os_ipl8	d5_fem	14.2998	hyper
171	male7_d5os_ipl1	d5_male	11.0844	hyper
172	male7_d5os_ipl10	d5_male	4.67234	hyper
173	male7_d5os_ipl2	d5_male	34.7131	hyper
174	male7_d5os_ipl9	d5_male	14.8093	hyper
179	male3_d5ucp2os_ipl12	d5ucp2_male	22.8738	hyper
180	male3_d5ucp2os_ipl19	d5ucp2_male	26.396	hyper
181	male3_d5ucp2os_ipl24	d5ucp2_male	27.608	hyper
182	male3_d5ucp2os_ipl6	d5ucp2_male	20.3037	hyper
183	fem3_d5ucp2os_ipl2	d5ucp2_fem	13.7079	hyper
184	fem3_d5ucp2os_ipl4	d5ucp2_fem	21.6832	hyper
189	male4_naiveos_ipl1	naive_male	7.10132	hyper
190	male4_naiveos_ipl3	naive_male	5.48267	hyper
191	male4_naiveos_ipl5	naive_male	6.77803	hyper
192	male4_naiveos_ipl6	naive_male	7.82619	hyper

## Sheet: Fig5G_Stats_hyper
	sex_id	n_cell	n_retina
0	d5_male	11	5
1	d5_fem	11	3
2	naive_male	15	5
3	naive_fem	9	5
4	d5ucp2_male	14	3
5	d5ucp2_fem	18	3
sex_id	W	pval	normal
d5_male	0.697013	0.000428195	FALSE
d5_fem	0.844231	0.0358779	FALSE
naive_male	0.804196	0.00416367	FALSE
naive_fem	0.951286	0.704193	TRUE
d5ucp2_male	0.976051	0.945418	TRUE
d5ucp2_fem	0.905473	0.0716206	TRUE
	W	pval	equal_var
levene	0.870358	0.50539	TRUE
	Source	ddof1	H	p-unc
Kruskal	sex_id	5	31.8494	6.36345e-06
	d5_fem	d5_male	d5ucp2_fem	d5ucp2_male	naive_fem	naive_male	Posthoc
d5_fem	1	1	0.136396	6.6791e-05	1	1	conover_holms adj
d5_male	1	1	0.0252	5.5371e-06	0.91428	1	conover_holms adj
d5ucp2_fem	0.136396	0.0252	1	0.0386786	1	0.018901	conover_holms adj
d5ucp2_male	6.6791e-05	5.5371e-06	0.0386786	1	0.0058211	1.69059e-06	conover_holms adj
naive_fem	1	0.91428	1	0.0058211	1	0.91428	conover_holms adj
naive_male	1	1	0.018901	1.69059e-06	0.91428	1	conover_holms adj

## Sheet: Fig5H_Data_mitosox
	uid	sex	Value	parameter
0	M_ONC_ipl_opl	M	41	mitosox
1	M_ONC_ipl_opl	M	36.5	mitosox
2	F_ONC_ipl_opl	F	42.6	mitosox
3	F_ONC_ipl_opl	F	42.3	mitosox
4	M_ONC_ipl_opl	M	51.5	mitosox
5	F_ONC_ipl_opl	F	37.6	mitosox

## Sheet: Fig5H_Stats_mitosox
	sex	n_retina
0	M	3
1	F	3
sex	W	pval	normal
M	0.949367	0.566534	TRUE
F	0.794828	0.102209	TRUE
	W	pval	equal_var
levene	0.961354	0.382361	TRUE
	0	Test
0	0.458087	ttest
1	0.670671	ttest

## Sheet: Fig5I_Data_SOD1
	uid	sex	Value	parameter
7	f_KO_ONC_5d_IP_ipl_opl	f	3.46333	SOD1
8	m_KO_ONC_5d_IP_ipl_opl	m	2.62	SOD1
9	f_KO_ONC_5d_IP_ipl_opl	f	3.11333	SOD1
10	m_KO_ONC_5d_IP_ipl_opl	m	2.70333	SOD1
11	f_KO_ONC_5d_IP_ipl_opl	f	4.19	SOD1
12	f_KO_ONC_5d_IP_ipl_opl	f	4.13333	SOD1
13	f_KO_ONC_5d_IP_ipl_opl	f	3.2	SOD1
14	m_KO_ONC_5d_IP_ipl_opl	m	3.01	SOD1

## Sheet: Fig5I_Stats_SOD1
	cond3	n_cell	n_retina
0	KO_Nm	3	1
1	KO_Nf	4	1
2	KO_ONC_5d_IPf	5	1
3	KO_ONC_5d_IPm	3	1
	sex	n_retina
0	f	5
1	m	3
sex	W	pval	normal
f	0.846242	0.182929	TRUE
m	0.901462	0.39017	TRUE
	W	pval	equal_var
levene	2.02482	0.204597	TRUE
	0	Test
0	-2.65694	ttest
1	0.0376778	ttest
