# Supplementary material for: Mitochondrial network adaptations of microglia reveal sex-specific stress response after injury and UCP2 knockout
Source: iScience. 2023 Aug 29;26(10):107780. doi: 10.1016/j.isci.2023.107780 (PMC10507162; doi:10.1016/j.isci.2023.107780)
Supplement: Table S6. Statistical tests and corresponding data, related to Figure 6 [file mmc7.xlsx]

## Sheet: Abbreviations
Abbrevations	Definition
A	Name of first measurement (ANOVA)
B	Name of second measurement (ANOVA)
CD68 parameter	Cd68 mRNA transcript
Chisq	Chi square
CLES	common language effect size
cond3	Combined Identifier for condition, genotype and sex
conover_holms adj	Conover's posthoc test with Holm's adjustment
d5	ONC WT
d5_fem	ONC WT female
d5_male	ONC WT male
d5os	ONC WT
d5ucp2	ONC UCP2KO
d5ucp2_fem	ONC UCP2KO female
d5ucp2_male	ONC UCP2KO male
d5ucp2_ovar	ONC UCP2KO ovariectomized females
Df	Degree of freedom
DF	degrees of freedom
diff	Mean difference (=mean(A) - mean(B))
dof1	degrees of freedom
f	female
F	F-values
H	Kruskal-Wallis H statistic, corrected for ties
hedges	Hedges effect size
KO_N	Naïve UCP2KO
m	male
mean(A)	Mean of first measurement (ANOVA)
mean(B)	Mean of second measurement (ANOVA)
mitonuc	Percentage of mitochondrial volume in perinuclear region
mitonum	Number of mitochondria
mitosph	Mitochondrial sphericity
mitovol	Median mitochondrial volume
MS	Mean squares
n_cell	Number of cells in experimental group
n_retina	Number of retinas in experimental group
n/a	not applicable
na	Naïve WT
nai	In vitro WT microglia
naïve	Naïve WT, In vivo WT microglia
naïve_fem	Naïve WT female
naïve_male	Naïve WT male
naiveucp2	Naïve UCP2KO
naiveucp2_fem	Naïve UCP2KO female
naiveucp2_male	Naïve UCP2KO male
naiveucp2_ovar	Naïve UCP2KO ovariectomized female
np2	Partial eta-square effect sizes
num_casp_rbpms	Number of Caspase 3+ RBPMS+ cells
p-Tukey	Tukey-HSD corrected p-values
p-unc	uncorrectee p-vale
p-val	P-value
parameter	calculated parameter for comparison
pcnt_cd68	Percentages of CD68 volume per microglia
pcntmito	Mitochondrial content
pham	WT mice
Pr...z..	P-value for the z-test (proportion of the z distribution, which is greater than the absolute value of the z distribution)
Pr..Chisq.	P-value for the Chi-Square test (proportion of the Chi-Square distribution, which is greater than the absolute value of the Chi-Square distribution)
RBC	rank-biserial correlation
se	Standard error
sex_id	identifier for condition and sex of cell
Source	Name of factors
SS	sum of squares
Std..Error	Standard error
Strain	Mouse genotype
T	T-values
timepoint	condition for ONC surgery (naïve, d5, naiveucp2, d5ucp2)
U-val	U-value
ucp2	UCP2KO mice
uid	unique cell identifier
W	Test statistic
WT_N	Naïve WT
Wt_Nf	Naïve WT female
Wt_Nm	Naïve WT male
Wt_ONC_5d_IP	ONC WT
Wt_ONC_5d_IPf	ONC WT female
Wt_ONC_5d_IPm	ONC WT amale
z.value	Value of z distribution
Statistical Test Abbreviation	Definition
normal	Normality test for variables using Shapiro test
Levene	Levene's test for equal variance
MWU	Mann-Whitney U, also named Wilcoxon rank sum test
Welch's t-test	Welch's t-test
ttest	Student's T-test
Anova	One-way ANOVA
Tukey	Tukey's poshoc test
Kruskal	Kruskal-Wallis test
Conover_holm's adj	Conover's posthoc test with Holm's p-adjustment

## Sheet: Fig6C_Data_mitovol
	uid	timepoint	Value	parameter
291	ovar1_d5ucp2os_ipl1	d5ucp2	0.782569	mitovol
292	ovar1_d5ucp2os_ipl10	d5ucp2	0.633628	mitovol
293	ovar1_d5ucp2os_ipl2	d5ucp2	0.774982	mitovol
294	ovar1_d5ucp2os_ipl3	d5ucp2	0.708572	mitovol
295	ovar1_d5ucp2os_ipl5	d5ucp2	0.805951	mitovol
296	ovar1_d5ucp2os_ipl6	d5ucp2	0.585213	mitovol
297	ovar1_d5ucp2os_ipl7	d5ucp2	0.495322	mitovol
298	ovar1_naiveucp2os_ipl1	naiveucp2	1.2645	mitovol
303	ovar1_naiveucp2os_ipl2	naiveucp2	0.850064	mitovol
312	ovar2_d5ucp2os_ipl1	d5ucp2	0.648737	mitovol
313	ovar2_d5ucp2os_ipl3	d5ucp2	0.822891	mitovol
316	ovar3_d5ucp2os_ipl2	d5ucp2	0.851137	mitovol
317	ovar3_d5ucp2os_ipl4	d5ucp2	0.848192	mitovol
318	ovar3_d5ucp2os_ipl5	d5ucp2	0.658683	mitovol
319	ovar3_d5ucp2os_ipl6	d5ucp2	0.53205	mitovol
320	ovar2_d5ucp2os_ipl11	d5ucp2	0.742272	mitovol
321	ovar2_d5ucp2os_ipl7	d5ucp2	0.534917	mitovol
322	ovar2_naiveucp2os_ipl2	naiveucp2	0.754687	mitovol
323	ovar2_naiveucp2os_ipl3	naiveucp2	0.920578	mitovol
324	ovar2_naiveucp2os_ipl4	naiveucp2	1.26107	mitovol
325	ovar2_naiveucp2os_ipl5	naiveucp2	0.63274	mitovol
330	ovar1_naiveucp2os_ipl3	naiveucp2	0.770756	mitovol
331	ovar1_naiveucp2os_ipl4	naiveucp2	0.763722	mitovol
332	ovar1_naiveucp2os_ipl5	naiveucp2	1.04104	mitovol

## Sheet: Fig6C_Stats_mitovol
	timepoint	n_cell	n_retina
0	d5ucp2	15	3
1	naiveucp2	9	2
timepoint	W	pval	normal
d5ucp2	0.930182	0.274587	TRUE
naiveucp2	0.891386	0.206171	TRUE
	W	pval	equal_var
levene	2.74579	0.111705	TRUE
	0	Test
0	3.15775	ttest
1	0.00456384	ttest

## Sheet: Fig6C_Data_mitonum
	uid	timepoint	Value	parameter
291	ovar1_d5ucp2os_ipl1	d5ucp2	49	mitonum
292	ovar1_d5ucp2os_ipl10	d5ucp2	38	mitonum
293	ovar1_d5ucp2os_ipl2	d5ucp2	32	mitonum
294	ovar1_d5ucp2os_ipl3	d5ucp2	24	mitonum
295	ovar1_d5ucp2os_ipl5	d5ucp2	32	mitonum
296	ovar1_d5ucp2os_ipl6	d5ucp2	19	mitonum
297	ovar1_d5ucp2os_ipl7	d5ucp2	32	mitonum
298	ovar1_naiveucp2os_ipl1	naiveucp2	41	mitonum
303	ovar1_naiveucp2os_ipl2	naiveucp2	33	mitonum
312	ovar2_d5ucp2os_ipl1	d5ucp2	45	mitonum
313	ovar2_d5ucp2os_ipl3	d5ucp2	22	mitonum
316	ovar3_d5ucp2os_ipl2	d5ucp2	23	mitonum
317	ovar3_d5ucp2os_ipl4	d5ucp2	18	mitonum
318	ovar3_d5ucp2os_ipl5	d5ucp2	28	mitonum
319	ovar3_d5ucp2os_ipl6	d5ucp2	14	mitonum
320	ovar2_d5ucp2os_ipl11	d5ucp2	43	mitonum
321	ovar2_d5ucp2os_ipl7	d5ucp2	56	mitonum
322	ovar2_naiveucp2os_ipl2	naiveucp2	29	mitonum
323	ovar2_naiveucp2os_ipl3	naiveucp2	27	mitonum
324	ovar2_naiveucp2os_ipl4	naiveucp2	33	mitonum
325	ovar2_naiveucp2os_ipl5	naiveucp2	50	mitonum
330	ovar1_naiveucp2os_ipl3	naiveucp2	51	mitonum
331	ovar1_naiveucp2os_ipl4	naiveucp2	48	mitonum
332	ovar1_naiveucp2os_ipl5	naiveucp2	31	mitonum

## Sheet: Fig6C_Stats_mitonum
	timepoint	n_cell	n_retina
0	d5ucp2	15	3
1	naiveucp2	9	2
timepoint	W	pval	normal
d5ucp2	0.955715	0.618445	TRUE
naiveucp2	0.869263	0.120737	TRUE
	W	pval	equal_var
levene	0.454292	0.507325	TRUE
	0	Test
0	1.34	ttest
1	0.193921	ttest

## Sheet: Fig6C_Data_mitosph
	uid	timepoint	Value	parameter
291	ovar1_d5ucp2os_ipl1	d5ucp2	0.808353	mitosph
292	ovar1_d5ucp2os_ipl10	d5ucp2	0.767795	mitosph
293	ovar1_d5ucp2os_ipl2	d5ucp2	0.789918	mitosph
294	ovar1_d5ucp2os_ipl3	d5ucp2	0.805125	mitosph
295	ovar1_d5ucp2os_ipl5	d5ucp2	0.737173	mitosph
296	ovar1_d5ucp2os_ipl6	d5ucp2	0.785638	mitosph
297	ovar1_d5ucp2os_ipl7	d5ucp2	0.740307	mitosph
298	ovar1_naiveucp2os_ipl1	naiveucp2	0.638894	mitosph
303	ovar1_naiveucp2os_ipl2	naiveucp2	0.616807	mitosph
312	ovar2_d5ucp2os_ipl1	d5ucp2	0.856587	mitosph
313	ovar2_d5ucp2os_ipl3	d5ucp2	0.779127	mitosph
316	ovar3_d5ucp2os_ipl2	d5ucp2	0.71751	mitosph
317	ovar3_d5ucp2os_ipl4	d5ucp2	0.755391	mitosph
318	ovar3_d5ucp2os_ipl5	d5ucp2	0.849908	mitosph
319	ovar3_d5ucp2os_ipl6	d5ucp2	0.855662	mitosph
320	ovar2_d5ucp2os_ipl11	d5ucp2	0.762992	mitosph
321	ovar2_d5ucp2os_ipl7	d5ucp2	0.866375	mitosph
322	ovar2_naiveucp2os_ipl2	naiveucp2	0.712352	mitosph
323	ovar2_naiveucp2os_ipl3	naiveucp2	0.699748	mitosph
324	ovar2_naiveucp2os_ipl4	naiveucp2	0.638596	mitosph
325	ovar2_naiveucp2os_ipl5	naiveucp2	0.912809	mitosph
330	ovar1_naiveucp2os_ipl3	naiveucp2	0.724052	mitosph
331	ovar1_naiveucp2os_ipl4	naiveucp2	0.706056	mitosph
332	ovar1_naiveucp2os_ipl5	naiveucp2	0.623582	mitosph

## Sheet: Fig6C_Stats_mitosph
	timepoint	n_cell	n_retina
0	d5ucp2	15	3
1	naiveucp2	9	2
timepoint	W	pval	normal
d5ucp2	0.937733	0.354724	TRUE
naiveucp2	0.783625	0.0132578	FALSE
	W	pval	equal_var
levene	1.28978	0.268309	TRUE
	U-val	alternative	p-val	RBC	CLES
MWU	16	two-sided	0.00235753	0.762963	0.118519

## Sheet: Fig6D_Data_pcntmito
	uid	timepoint	Value	parameter
291	ovar1_d5ucp2os_ipl1	d5ucp2	7.28236	pcntmito
292	ovar1_d5ucp2os_ipl10	d5ucp2	5.90657	pcntmito
293	ovar1_d5ucp2os_ipl2	d5ucp2	8.40482	pcntmito
294	ovar1_d5ucp2os_ipl3	d5ucp2	5.13293	pcntmito
295	ovar1_d5ucp2os_ipl5	d5ucp2	6.11484	pcntmito
296	ovar1_d5ucp2os_ipl6	d5ucp2	7.43085	pcntmito
297	ovar1_d5ucp2os_ipl7	d5ucp2	5.1155	pcntmito
298	ovar1_naiveucp2os_ipl1	naiveucp2	4.21957	pcntmito
303	ovar1_naiveucp2os_ipl2	naiveucp2	2.81722	pcntmito
312	ovar2_d5ucp2os_ipl1	d5ucp2	6.6114	pcntmito
313	ovar2_d5ucp2os_ipl3	d5ucp2	9.83855	pcntmito
316	ovar3_d5ucp2os_ipl2	d5ucp2	5.6054	pcntmito
317	ovar3_d5ucp2os_ipl4	d5ucp2	7.94538	pcntmito
318	ovar3_d5ucp2os_ipl5	d5ucp2	8.8139	pcntmito
319	ovar3_d5ucp2os_ipl6	d5ucp2	3.61883	pcntmito
320	ovar2_d5ucp2os_ipl11	d5ucp2	9.28646	pcntmito
321	ovar2_d5ucp2os_ipl7	d5ucp2	8.4279	pcntmito
322	ovar2_naiveucp2os_ipl2	naiveucp2	4.70286	pcntmito
323	ovar2_naiveucp2os_ipl3	naiveucp2	3.7652	pcntmito
324	ovar2_naiveucp2os_ipl4	naiveucp2	4.88733	pcntmito
325	ovar2_naiveucp2os_ipl5	naiveucp2	6.35026	pcntmito
330	ovar1_naiveucp2os_ipl3	naiveucp2	4.88681	pcntmito
331	ovar1_naiveucp2os_ipl4	naiveucp2	3.20888	pcntmito
332	ovar1_naiveucp2os_ipl5	naiveucp2	3.68857	pcntmito

## Sheet: Fig6D_Stats_pcntmito
	timepoint	n_cell	n_retina
0	d5ucp2	15	3
1	naiveucp2	9	2
timepoint	W	pval	normal
d5ucp2	0.973626	0.907645	TRUE
naiveucp2	0.956001	0.755677	TRUE
	W	pval	equal_var
levene	3.31229	0.0823978	TRUE
	0	Test
0	-4.1947	ttest
1	0.000375027	ttest

## Sheet: Fig6E_Data_mitonuc
	uid	timepoint	Value	parameter
320	ovar1_d5ucp2os_ipl1	d5ucp2	71.7525	mitonuc
321	ovar1_d5ucp2os_ipl10	d5ucp2	35.559	mitonuc
322	ovar1_d5ucp2os_ipl2	d5ucp2	27.6645	mitonuc
323	ovar1_d5ucp2os_ipl3	d5ucp2	28.6104	mitonuc
324	ovar1_d5ucp2os_ipl5	d5ucp2	49.9173	mitonuc
325	ovar1_d5ucp2os_ipl6	d5ucp2	65.7297	mitonuc
326	ovar1_d5ucp2os_ipl7	d5ucp2	70.054	mitonuc
327	ovar1_naiveucp2os_ipl1	naiveucp2	13.4144	mitonuc
332	ovar1_naiveucp2os_ipl2	naiveucp2	33.752	mitonuc
339	ovar2_d5ucp2os_ipl1	d5ucp2	55.0241	mitonuc
340	ovar2_d5ucp2os_ipl3	d5ucp2	69.5441	mitonuc
343	ovar3_d5ucp2os_ipl2	d5ucp2	5.73874	mitonuc
344	ovar3_d5ucp2os_ipl4	d5ucp2	51.1297	mitonuc
345	ovar3_d5ucp2os_ipl5	d5ucp2	64.1508	mitonuc
346	ovar3_d5ucp2os_ipl6	d5ucp2	83.3067	mitonuc
347	ovar2_d5ucp2os_ipl11	d5ucp2	57.2437	mitonuc
348	ovar2_d5ucp2os_ipl7	d5ucp2	58.5532	mitonuc
349	ovar2_naiveucp2os_ipl2	naiveucp2	44.9653	mitonuc
350	ovar2_naiveucp2os_ipl3	naiveucp2	51.8357	mitonuc
351	ovar2_naiveucp2os_ipl4	naiveucp2	28.5333	mitonuc
352	ovar2_naiveucp2os_ipl5	naiveucp2	47.9206	mitonuc
357	ovar1_naiveucp2os_ipl3	naiveucp2	24.573	mitonuc
358	ovar1_naiveucp2os_ipl4	naiveucp2	40.1483	mitonuc
359	ovar1_naiveucp2os_ipl5	naiveucp2	34.5974	mitonuc

[truncated: 7 more sheets: Fig6E_Stats_mitonuc, Fig6F_Data_hyper, Fig6F_Stats_hyper, Fig6J_Data_pcnt_cd68, Fig6J_Stats_pcnt_cd68, FigS6L_Data_Sholl, FIgS6L_Stats_Sholl]
