# Supplementary material for: Mitochondrial network adaptations of microglia reveal sex-specific stress response after injury and UCP2 knockout
Source: iScience. 2023 Aug 29;26(10):107780. doi: 10.1016/j.isci.2023.107780 (PMC10507162; doi:10.1016/j.isci.2023.107780)
Supplement: Table S7. Statistical tests and corresponding data, related to Figure S2 and STAR Methods [file mmc8.xlsx]

## Sheet: Abbreviations
Abbrevations	Definition
A	Name of first measurement (ANOVA)
B	Name of second measurement (ANOVA)
CD68 parameter	Cd68 mRNA transcript
Chisq	Chi square
CLES	common language effect size
cond3	Combined Identifier for condition, genotype and sex
conover_holms adj	Conover's posthoc test with Holm's adjustment
d5	ONC WT
d5_fem	ONC WT female
d5_male	ONC WT male
d5os	ONC WT
d5ucp2	ONC UCP2KO
d5ucp2_fem	ONC UCP2KO female
d5ucp2_male	ONC UCP2KO male
d5ucp2_ovar	ONC UCP2KO ovariectomized females
Df	Degree of freedom
DF	degrees of freedom
diff	Mean difference (=mean(A) - mean(B))
dof1	degrees of freedom
f	female
F	F-values
H	Kruskal-Wallis H statistic, corrected for ties
hedges	Hedges effect size
KO_N	Naïve UCP2KO
m	male
mean(A)	Mean of first measurement (ANOVA)
mean(B)	Mean of second measurement (ANOVA)
mitonuc	Percentage of mitochondrial volume in perinuclear region
mitonum	Number of mitochondria
mitosph	Mitochondrial sphericity
mitovol	Median mitochondrial volume
MS	Mean squares
n_cell	Number of cells in experimental group
n_retina	Number of retinas in experimental group
n/a	not applicable
na	Naïve WT
nai	In vitro WT microglia
naïve	Naïve WT, In vivo WT microglia
naïve_fem	Naïve WT female
naïve_male	Naïve WT male
naiveucp2	Naïve UCP2KO
naiveucp2_fem	Naïve UCP2KO female
naiveucp2_male	Naïve UCP2KO male
naiveucp2_ovar	Naïve UCP2KO ovariectomized female
np2	Partial eta-square effect sizes
num_casp_rbpms	Number of Caspase 3+ RBPMS+ cells
p-Tukey	Tukey-HSD corrected p-values
p-unc	uncorrectee p-vale
p-val	P-value
parameter	calculated parameter for comparison
pcnt_cd68	Percentages of CD68 volume per microglia
pcntmito	Mitochondrial content
pham	WT mice
Pr...z..	P-value for the z-test (proportion of the z distribution, which is greater than the absolute value of the z distribution)
Pr..Chisq.	P-value for the Chi-Square test (proportion of the Chi-Square distribution, which is greater than the absolute value of the Chi-Square distribution)
RBC	rank-biserial correlation
se	Standard error
sex_id	identifier for condition and sex of cell
Source	Name of factors
SS	sum of squares
Std..Error	Standard error
Strain	Mouse genotype
T	T-values
timepoint	condition for ONC surgery (naïve, d5, naiveucp2, d5ucp2)
U-val	U-value
ucp2	UCP2KO mice
uid	unique cell identifier
W	Test statistic
WT_N	Naïve WT
Wt_Nf	Naïve WT female
Wt_Nm	Naïve WT male
Wt_ONC_5d_IP	ONC WT
Wt_ONC_5d_IPf	ONC WT female
Wt_ONC_5d_IPm	ONC WT amale
z.value	Value of z distribution
Statistical Test Abbreviation	Definition
normal	Normality test for variables using Shapiro test
Levene	Levene's test for equal variance
MWU	Mann-Whitney U, also named Wilcoxon rank sum test
Welch's t-test	Welch's t-test
ttest	Student's T-test
Anova	One-way ANOVA
Tukey	Tukey's poshoc test
Kruskal	Kruskal-Wallis test
Conover_holm's adj	Conover's posthoc test with Holm's p-adjustment

## Sheet: FigS2_Data_pcnt_cd68
	uid	timepoint	Value	parameter
37	male2_naiveod_ipl1	naive	0.723235	pcnt_cd68
38	male2_naiveod_ipl2	naive	0.876409	pcnt_cd68
39	male2_naiveod_ipl3	naive	1.05383	pcnt_cd68
40	male2_naiveod_ipl4	naive	1.0919	pcnt_cd68
42	male2_naiveos_ipl2	naive	0.324685	pcnt_cd68
43	male2_naiveos_ipl3	naive	1.39513	pcnt_cd68
44	male2_naiveos_ipl4	naive	4.27731	pcnt_cd68
45	male2_naiveos_ipl5	naive	0.559066	pcnt_cd68
102	fem2_naiveos_ipl1	naive	0.357078	pcnt_cd68
103	fem2_naiveos_ipl2	naive	0.898004	pcnt_cd68
104	fem2_naiveod_ipl1	naive	0.289975	pcnt_cd68
105	fem2_naiveod_ipl2	naive	0.202938	pcnt_cd68
107	fem3_naiveod_ipl1	naive	0.150531	pcnt_cd68
109	fem3_naiveos_ipl1	naive	0.61547	pcnt_cd68
110	fem3_naiveos_ipl2	naive	0.636811	pcnt_cd68
113	fem4_naiveos_ipl1	naive	0.574726	pcnt_cd68
114	fem4_naiveos_ipl2	naive	0.528564	pcnt_cd68
163	male3_naiveod_ipl3	naive	0.84192	pcnt_cd68
164	male3_naiveod_ipl4	naive	0.645832	pcnt_cd68
168	male3_naiveos_ipl6	naive	0.173789	pcnt_cd68
357	male4_naiveos_ipl1	naive	0.410622	pcnt_cd68
358	male4_naiveos_ipl3	naive	0.814817	pcnt_cd68
359	male4_naiveos_ipl5	naive	1.31257	pcnt_cd68
360	male4_naiveos_ipl6	naive	0.839085	pcnt_cd68
0	p1w3_naive_prm2	nai	10.4971	pcnt_cd68
1	p1w3_naive_prm3	nai	7.14181	pcnt_cd68
2	p1w7_naive_prm1	nai	20.9652	pcnt_cd68
3	p2w3_naive_prm4	nai	13.7722	pcnt_cd68
4	p2w6_naive_prm3	nai	11.0718	pcnt_cd68
5	p2w7_naive_prm	nai	24.5527	pcnt_cd68
6	p2w7_naive_prm1	nai	16.4689	pcnt_cd68
7	p2w7_naive_prm2	nai	10.1547	pcnt_cd68
8	p3w3_naive_prm2	nai	5.97453	pcnt_cd68
9	p3w3_naive_prm3	nai	13.5175	pcnt_cd68
10	p3w6_naive_prm1	nai	18.5827	pcnt_cd68
11	p3w6_naive_prm4	nai	13.9053	pcnt_cd68
12	p3w7_naive_prm1	nai	21.071	pcnt_cd68

## Sheet: FigS2_Stats_pcnt_cd68
	timepoint	n_cell	n_retina
0	naive	24	10
1	nai	13	8
timepoint	W	pval	normal
naive	0.603887	6.82822e-07	FALSE
nai	0.964233	0.817307	TRUE
	W	pval	equal_var
levene	31.7097	2.3661e-06	FALSE
	U-val	alternative	p-val	RBC	CLES
MWU	0	two-sided	7.53219e-07	1	0
