# Supplementary material for: Mitochondrial network adaptations of microglia reveal sex-specific stress response after injury and UCP2 knockout
Source: iScience. 2023 Aug 29;26(10):107780. doi: 10.1016/j.isci.2023.107780 (PMC10507162; doi:10.1016/j.isci.2023.107780)
Supplement: Table S8. Statistical tests and corresponding data, related to Figure S3 and STAR Methods [file mmc9.xlsx]

## Sheet: Abbreviations
Abbrevations	Definition
A	Name of first measurement (ANOVA)
B	Name of second measurement (ANOVA)
CD68 parameter	Cd68 mRNA transcript
Chisq	Chi square
CLES	common language effect size
cond3	Combined Identifier for condition, genotype and sex
conover_holms adj	Conover's posthoc test with Holm's adjustment
d5	ONC WT
d5_fem	ONC WT female
d5_male	ONC WT male
d5os	ONC WT
d5ucp2	ONC UCP2KO
d5ucp2_fem	ONC UCP2KO female
d5ucp2_male	ONC UCP2KO male
d5ucp2_ovar	ONC UCP2KO ovariectomized females
Df	Degree of freedom
DF	degrees of freedom
diff	Mean difference (=mean(A) - mean(B))
dof1	degrees of freedom
f	female
F	F-values
H	Kruskal-Wallis H statistic, corrected for ties
hedges	Hedges effect size
KO_N	Naïve UCP2KO
m	male
mean(A)	Mean of first measurement (ANOVA)
mean(B)	Mean of second measurement (ANOVA)
mitonuc	Percentage of mitochondrial volume in perinuclear region
mitonum	Number of mitochondria
mitosph	Mitochondrial sphericity
mitovol	Median mitochondrial volume
MS	Mean squares
n_cell	Number of cells in experimental group
n_retina	Number of retinas in experimental group
n/a	not applicable
na	Naïve WT
nai	In vitro WT microglia
naïve	Naïve WT, In vivo WT microglia
naïve_fem	Naïve WT female
naïve_male	Naïve WT male
naiveucp2	Naïve UCP2KO
naiveucp2_fem	Naïve UCP2KO female
naiveucp2_male	Naïve UCP2KO male
naiveucp2_ovar	Naïve UCP2KO ovariectomized female
np2	Partial eta-square effect sizes
num_casp_rbpms	Number of Caspase 3+ RBPMS+ cells
p-Tukey	Tukey-HSD corrected p-values
p-unc	uncorrectee p-vale
p-val	P-value
parameter	calculated parameter for comparison
pcnt_cd68	Percentages of CD68 volume per microglia
pcntmito	Mitochondrial content
pham	WT mice
Pr...z..	P-value for the z-test (proportion of the z distribution, which is greater than the absolute value of the z distribution)
Pr..Chisq.	P-value for the Chi-Square test (proportion of the Chi-Square distribution, which is greater than the absolute value of the Chi-Square distribution)
RBC	rank-biserial correlation
se	Standard error
sex_id	identifier for condition and sex of cell
Source	Name of factors
SS	sum of squares
Std..Error	Standard error
Strain	Mouse genotype
T	T-values
timepoint	condition for ONC surgery (naïve, d5, naiveucp2, d5ucp2)
U-val	U-value
ucp2	UCP2KO mice
uid	unique cell identifier
W	Test statistic
WT_N	Naïve WT
Wt_Nf	Naïve WT female
Wt_Nm	Naïve WT male
Wt_ONC_5d_IP	ONC WT
Wt_ONC_5d_IPf	ONC WT female
Wt_ONC_5d_IPm	ONC WT amale
z.value	Value of z distribution
Statistical Test Abbreviation	Definition
normal	Normality test for variables using Shapiro test
Levene	Levene's test for equal variance
MWU	Mann-Whitney U, also named Wilcoxon rank sum test
Welch's t-test	Welch's t-test
ttest	Student's T-test
Anova	One-way ANOVA
Tukey	Tukey's poshoc test
Kruskal	Kruskal-Wallis test
Conover_holm's adj	Conover's posthoc test with Holm's p-adjustment

## Sheet: FigS3C_Data_pcnt_cd68
	uid	timepoint	Value	parameter
3	male1_d5os_ipl1	d5	2.87147	pcnt_cd68
4	male1_d5os_ipl2	d5	10.9363	pcnt_cd68
5	male1_d5os_ipl3	d5	6.03309	pcnt_cd68
7	male2_d5os_ipl1	d5	2.76493	pcnt_cd68
11	fem1_d5os_ipl1	d5	9.61009	pcnt_cd68
12	fem1_d5os_ipl2	d5	9.60197	pcnt_cd68
13	fem1_d5os_ipl4	d5	8.0805	pcnt_cd68
19	fem2_d5os_ipl	d5	5.403	pcnt_cd68
20	fem2_d5os_ipl1	d5	2.22519	pcnt_cd68
21	fem2_d5os_ipl2	d5	5.57026	pcnt_cd68
22	fem2_d5os_ipl3	d5	2.78036	pcnt_cd68
28	male5_d5os_ipl	d5	5.08263	pcnt_cd68
37	male2_naiveod_ipl1	naive	0.723235	pcnt_cd68
38	male2_naiveod_ipl2	naive	0.876409	pcnt_cd68
39	male2_naiveod_ipl3	naive	1.05383	pcnt_cd68
40	male2_naiveod_ipl4	naive	1.0919	pcnt_cd68
42	male2_naiveos_ipl2	naive	0.324685	pcnt_cd68
43	male2_naiveos_ipl3	naive	1.39513	pcnt_cd68
44	male2_naiveos_ipl4	naive	4.27731	pcnt_cd68
45	male2_naiveos_ipl5	naive	0.559066	pcnt_cd68
54	male6_d5os_ipl1	d5	4.32809	pcnt_cd68
55	male6_d5os_ipl2	d5	5.07066	pcnt_cd68
102	fem2_naiveos_ipl1	naive	0.357078	pcnt_cd68
103	fem2_naiveos_ipl2	naive	0.898004	pcnt_cd68
104	fem2_naiveod_ipl1	naive	0.289975	pcnt_cd68
105	fem2_naiveod_ipl2	naive	0.202938	pcnt_cd68
107	fem3_naiveod_ipl1	naive	0.150531	pcnt_cd68
109	fem3_naiveos_ipl1	naive	0.61547	pcnt_cd68
110	fem3_naiveos_ipl2	naive	0.636811	pcnt_cd68
113	fem4_naiveos_ipl1	naive	0.574726	pcnt_cd68
114	fem4_naiveos_ipl2	naive	0.528564	pcnt_cd68
163	male3_naiveod_ipl3	naive	0.84192	pcnt_cd68
164	male3_naiveod_ipl4	naive	0.645832	pcnt_cd68
168	male3_naiveos_ipl6	naive	0.173789	pcnt_cd68
335	fem8_d5os_ipl12	d5	0.42908	pcnt_cd68
336	fem8_d5os_ipl4	d5	4.26273	pcnt_cd68
337	fem8_d5os_ipl6	d5	0.965555	pcnt_cd68
338	fem8_d5os_ipl8	d5	3.06553	pcnt_cd68
339	male7_d5os_ipl1	d5	0.652199	pcnt_cd68
340	male7_d5os_ipl10	d5	1.2018	pcnt_cd68
341	male7_d5os_ipl2	d5	1.61427	pcnt_cd68
342	male7_d5os_ipl9	d5	2.33486	pcnt_cd68
357	male4_naiveos_ipl1	naive	0.410622	pcnt_cd68
358	male4_naiveos_ipl3	naive	0.814817	pcnt_cd68
359	male4_naiveos_ipl5	naive	1.31257	pcnt_cd68
360	male4_naiveos_ipl6	naive	0.839085	pcnt_cd68

## Sheet: FigS3C_Stats_pcnt_cd68
	timepoint	n_cell	n_retina
0	d5	22	8
1	naive	24	10
timepoint	W	pval	normal
d5	0.918725	0.0715375	TRUE
naive	0.603887	6.82822e-07	FALSE
	W	pval	equal_var
levene	23.1005	1.8231e-05	FALSE
	U-val	alternative	p-val	RBC	CLES
MWU	44	two-sided	1.38745e-06	0.833333	0.0833333

## Sheet: FigS3E_Data_Cd68
	uid	condition	Value	parameter
0	m_Wt_N_ipl_opl	Wt_N	4.43	CD68
1	f_Wt_N_ipl_opl	Wt_N	3.22	CD68
2	f_Wt_N_ipl_opl	Wt_N	2.76667	CD68
3	m_Wt_N_ipl_opl	Wt_N	5.49667	CD68
4	m_Wt_N_ipl_opl	Wt_N	4.16333	CD68
5	f_Wt_N_ipl_opl	Wt_N	2.51	CD68
6	m_Wt_ONC_5d_IP_ipl_opl	Wt_ONC_5d_IP	1.44	CD68
7	m_Wt_ONC_5d_IP_ipl_opl	Wt_ONC_5d_IP	1.76667	CD68
8	m_Wt_ONC_5d_IP_ipl_opl	Wt_ONC_5d_IP	2.34	CD68
9	f_Wt_ONC_5d_IP_ipl_opl	Wt_ONC_5d_IP	2.20667	CD68
10	f_Wt_ONC_5d_IP_ipl_opl	Wt_ONC_5d_IP	2.17667	CD68
11	f_Wt_ONC_5d_IP_ipl_opl	Wt_ONC_5d_IP	2.53667	CD68
12	m_Wt_ONC_5d_IP_ipl_opl	Wt_ONC_5d_IP	2.11667	CD68

## Sheet: FigS3E_Stats_Cd68
	condition	n_cell	n_retina
0	Wt_N	6	2
1	Wt_ONC_5d_IP	7	2
condition	W	pval	normal
Wt_N	0.943593	0.688261	TRUE
Wt_ONC_5d_IP	0.933292	0.579232	TRUE
	W	pval	equal_var
levene	9.60501	0.0101187	FALSE
	0	Test
0	3.46854	Welchs t-test
1	0.0137075	Welchs t-test

## Sheet: FigS3F_Data_Sholl
Intersections	Radius	Cell	Strain	Region	Animal	Sex
0	0	fem3_naiveos_ipl2	naive	ipl	fem3	fem
3	1	fem3_naiveos_ipl2	naive	ipl	fem3	fem
5	2	fem3_naiveos_ipl2	naive	ipl	fem3	fem
5	3	fem3_naiveos_ipl2	naive	ipl	fem3	fem
5	4	fem3_naiveos_ipl2	naive	ipl	fem3	fem
5	5	fem3_naiveos_ipl2	naive	ipl	fem3	fem
5	6	fem3_naiveos_ipl2	naive	ipl	fem3	fem
7	7	fem3_naiveos_ipl2	naive	ipl	fem3	fem
7	8	fem3_naiveos_ipl2	naive	ipl	fem3	fem
7	9	fem3_naiveos_ipl2	naive	ipl	fem3	fem
10	10	fem3_naiveos_ipl2	naive	ipl	fem3	fem
9	11	fem3_naiveos_ipl2	naive	ipl	fem3	fem
9	12	fem3_naiveos_ipl2	naive	ipl	fem3	fem
11	13	fem3_naiveos_ipl2	naive	ipl	fem3	fem
12	14	fem3_naiveos_ipl2	naive	ipl	fem3	fem
12	15	fem3_naiveos_ipl2	naive	ipl	fem3	fem
13	16	fem3_naiveos_ipl2	naive	ipl	fem3	fem
10	17	fem3_naiveos_ipl2	naive	ipl	fem3	fem
10	18	fem3_naiveos_ipl2	naive	ipl	fem3	fem
10	19	fem3_naiveos_ipl2	naive	ipl	fem3	fem
9	20	fem3_naiveos_ipl2	naive	ipl	fem3	fem
7	21	fem3_naiveos_ipl2	naive	ipl	fem3	fem
7	22	fem3_naiveos_ipl2	naive	ipl	fem3	fem
7	23	fem3_naiveos_ipl2	naive	ipl	fem3	fem
8	24	fem3_naiveos_ipl2	naive	ipl	fem3	fem
7	25	fem3_naiveos_ipl2	naive	ipl	fem3	fem
8	26	fem3_naiveos_ipl2	naive	ipl	fem3	fem
9	27	fem3_naiveos_ipl2	naive	ipl	fem3	fem
8	28	fem3_naiveos_ipl2	naive	ipl	fem3	fem
7	29	fem3_naiveos_ipl2	naive	ipl	fem3	fem
7	30	fem3_naiveos_ipl2	naive	ipl	fem3	fem
9	31	fem3_naiveos_ipl2	naive	ipl	fem3	fem
8	32	fem3_naiveos_ipl2	naive	ipl	fem3	fem
11	33	fem3_naiveos_ipl2	naive	ipl	fem3	fem
9	34	fem3_naiveos_ipl2	naive	ipl	fem3	fem
10	35	fem3_naiveos_ipl2	naive	ipl	fem3	fem
8	36	fem3_naiveos_ipl2	naive	ipl	fem3	fem
8	37	fem3_naiveos_ipl2	naive	ipl	fem3	fem
7	38	fem3_naiveos_ipl2	naive	ipl	fem3	fem
6	39	fem3_naiveos_ipl2	naive	ipl	fem3	fem
10	40	fem3_naiveos_ipl2	naive	ipl	fem3	fem
7	41	fem3_naiveos_ipl2	naive	ipl	fem3	fem
8	42	fem3_naiveos_ipl2	naive	ipl	fem3	fem
12	43	fem3_naiveos_ipl2	naive	ipl	fem3	fem
11	44	fem3_naiveos_ipl2	naive	ipl	fem3	fem
9	45	fem3_naiveos_ipl2	naive	ipl	fem3	fem
10	46	fem3_naiveos_ipl2	naive	ipl	fem3	fem
9	47	fem3_naiveos_ipl2	naive	ipl	fem3	fem
9	48	fem3_naiveos_ipl2	naive	ipl	fem3	fem
11	49	fem3_naiveos_ipl2	naive	ipl	fem3	fem
9	50	fem3_naiveos_ipl2	naive	ipl	fem3	fem
10	51	fem3_naiveos_ipl2	naive	ipl	fem3	fem
11	52	fem3_naiveos_ipl2	naive	ipl	fem3	fem
13	53	fem3_naiveos_ipl2	naive	ipl	fem3	fem
15	54	fem3_naiveos_ipl2	naive	ipl	fem3	fem
14	55	fem3_naiveos_ipl2	naive	ipl	fem3	fem
16	56	fem3_naiveos_ipl2	naive	ipl	fem3	fem
14	57	fem3_naiveos_ipl2	naive	ipl	fem3	fem
14	58	fem3_naiveos_ipl2	naive	ipl	fem3	fem
16	59	fem3_naiveos_ipl2	naive	ipl	fem3	fem
0	0	fem2_naiveos_ipl2	naive	ipl	fem2	fem
6	1	fem2_naiveos_ipl2	naive	ipl	fem2	fem
7	2	fem2_naiveos_ipl2	naive	ipl	fem2	fem
9	3	fem2_naiveos_ipl2	naive	ipl	fem2	fem
10	4	fem2_naiveos_ipl2	naive	ipl	fem2	fem
10	5	fem2_naiveos_ipl2	naive	ipl	fem2	fem
9	6	fem2_naiveos_ipl2	naive	ipl	fem2	fem
9	7	fem2_naiveos_ipl2	naive	ipl	fem2	fem
8	8	fem2_naiveos_ipl2	naive	ipl	fem2	fem
11	9	fem2_naiveos_ipl2	naive	ipl	fem2	fem
11	10	fem2_naiveos_ipl2	naive	ipl	fem2	fem
12	11	fem2_naiveos_ipl2	naive	ipl	fem2	fem
13	12	fem2_naiveos_ipl2	naive	ipl	fem2	fem
12	13	fem2_naiveos_ipl2	naive	ipl	fem2	fem
12	14	fem2_naiveos_ipl2	naive	ipl	fem2	fem
13	15	fem2_naiveos_ipl2	naive	ipl	fem2	fem
14	16	fem2_naiveos_ipl2	naive	ipl	fem2	fem
14	17	fem2_naiveos_ipl2	naive	ipl	fem2	fem
15	18	fem2_naiveos_ipl2	naive	ipl	fem2	fem
14	19	fem2_naiveos_ipl2	naive	ipl	fem2	fem
14	20	fem2_naiveos_ipl2	naive	ipl	fem2	fem
14	21	fem2_naiveos_ipl2	naive	ipl	fem2	fem
16	22	fem2_naiveos_ipl2	naive	ipl	fem2	fem
15	23	fem2_naiveos_ipl2	naive	ipl	fem2	fem
18	24	fem2_naiveos_ipl2	naive	ipl	fem2	fem
16	25	fem2_naiveos_ipl2	naive	ipl	fem2	fem
17	26	fem2_naiveos_ipl2	naive	ipl	fem2	fem
17	27	fem2_naiveos_ipl2	naive	ipl	fem2	fem
21	28	fem2_naiveos_ipl2	naive	ipl	fem2	fem
21	29	fem2_naiveos_ipl2	naive	ipl	fem2	fem
15	30	fem2_naiveos_ipl2	naive	ipl	fem2	fem
14	31	fem2_naiveos_ipl2	naive	ipl	fem2	fem
17	32	fem2_naiveos_ipl2	naive	ipl	fem2	fem
14	33	fem2_naiveos_ipl2	naive	ipl	fem2	fem
17	34	fem2_naiveos_ipl2	naive	ipl	fem2	fem
17	35	fem2_naiveos_ipl2	naive	ipl	fem2	fem
13	36	fem2_naiveos_ipl2	naive	ipl	fem2	fem
15	37	fem2_naiveos_ipl2	naive	ipl	fem2	fem
13	38	fem2_naiveos_ipl2	naive	ipl	fem2	fem
14	39	fem2_naiveos_ipl2	naive	ipl	fem2	fem
13	40	fem2_naiveos_ipl2	naive	ipl	fem2	fem
12	41	fem2_naiveos_ipl2	naive	ipl	fem2	fem
13	42	fem2_naiveos_ipl2	naive	ipl	fem2	fem
11	43	fem2_naiveos_ipl2	naive	ipl	fem2	fem
9	44	fem2_naiveos_ipl2	naive	ipl	fem2	fem
8	45	fem2_naiveos_ipl2	naive	ipl	fem2	fem
6	46	fem2_naiveos_ipl2	naive	ipl	fem2	fem
6	47	fem2_naiveos_ipl2	naive	ipl	fem2	fem
6	48	fem2_naiveos_ipl2	naive	ipl	fem2	fem
7	49	fem2_naiveos_ipl2	naive	ipl	fem2	fem
7	50	fem2_naiveos_ipl2	naive	ipl	fem2	fem
3	51	fem2_naiveos_ipl2	naive	ipl	fem2	fem
3	52	fem2_naiveos_ipl2	naive	ipl	fem2	fem
3	53	fem2_naiveos_ipl2	naive	ipl	fem2	fem
4	54	fem2_naiveos_ipl2	naive	ipl	fem2	fem
4	55	fem2_naiveos_ipl2	naive	ipl	fem2	fem
3	56	fem2_naiveos_ipl2	naive	ipl	fem2	fem
2	57	fem2_naiveos_ipl2	naive	ipl	fem2	fem
3	58	fem2_naiveos_ipl2	naive	ipl	fem2	fem
3	59	fem2_naiveos_ipl2	naive	ipl	fem2	fem
0	0	male5_d5os_ipl	d5	ipl	male5	male
4	1	male5_d5os_ipl	d5	ipl	male5	male
5	2	male5_d5os_ipl	d5	ipl	male5	male
5	3	male5_d5os_ipl	d5	ipl	male5	male
9	4	male5_d5os_ipl	d5	ipl	male5	male
13	5	male5_d5os_ipl	d5	ipl	male5	male
14	6	male5_d5os_ipl	d5	ipl	male5	male
15	7	male5_d5os_ipl	d5	ipl	male5	male
18	8	male5_d5os_ipl	d5	ipl	male5	male
19	9	male5_d5os_ipl	d5	ipl	male5	male
16	10	male5_d5os_ipl	d5	ipl	male5	male
20	11	male5_d5os_ipl	d5	ipl	male5	male
18	12	male5_d5os_ipl	d5	ipl	male5	male
14	13	male5_d5os_ipl	d5	ipl	male5	male
18	14	male5_d5os_ipl	d5	ipl	male5	male
23	15	male5_d5os_ipl	d5	ipl	male5	male
18	16	male5_d5os_ipl	d5	ipl	male5	male
16	17	male5_d5os_ipl	d5	ipl	male5	male
11	18	male5_d5os_ipl	d5	ipl	male5	male
14	19	male5_d5os_ipl	d5	ipl	male5	male
14	20	male5_d5os_ipl	d5	ipl	male5	male
13	21	male5_d5os_ipl	d5	ipl	male5	male
14	22	male5_d5os_ipl	d5	ipl	male5	male
11	23	male5_d5os_ipl	d5	ipl	male5	male
14	24	male5_d5os_ipl	d5	ipl	male5	male
10	25	male5_d5os_ipl	d5	ipl	male5	male
9	26	male5_d5os_ipl	d5	ipl	male5	male
10	27	male5_d5os_ipl	d5	ipl	male5	male
9	28	male5_d5os_ipl	d5	ipl	male5	male
8	29	male5_d5os_ipl	d5	ipl	male5	male
11	30	male5_d5os_ipl	d5	ipl	male5	male
7	31	male5_d5os_ipl	d5	ipl	male5	male
8	32	male5_d5os_ipl	d5	ipl	male5	male
7	33	male5_d5os_ipl	d5	ipl	male5	male
6	34	male5_d5os_ipl	d5	ipl	male5	male
8	35	male5_d5os_ipl	d5	ipl	male5	male
7	36	male5_d5os_ipl	d5	ipl	male5	male
6	37	male5_d5os_ipl	d5	ipl	male5	male
4	38	male5_d5os_ipl	d5	ipl	male5	male
2	39	male5_d5os_ipl	d5	ipl	male5	male
2	40	male5_d5os_ipl	d5	ipl	male5	male
2	41	male5_d5os_ipl	d5	ipl	male5	male
2	42	male5_d5os_ipl	d5	ipl	male5	male
2	43	male5_d5os_ipl	d5	ipl	male5	male
2	44	male5_d5os_ipl	d5	ipl	male5	male
2	45	male5_d5os_ipl	d5	ipl	male5	male
2	46	male5_d5os_ipl	d5	ipl	male5	male
1	47	male5_d5os_ipl	d5	ipl	male5	male
0	48	male5_d5os_ipl	d5	ipl	male5	male
0	0	male3_naiveod_ipl3	naive	ipl	male3	male
4	1	male3_naiveod_ipl3	naive	ipl	male3	male
4	2	male3_naiveod_ipl3	naive	ipl	male3	male
4	3	male3_naiveod_ipl3	naive	ipl	male3	male
4	4	male3_naiveod_ipl3	naive	ipl	male3	male
5	5	male3_naiveod_ipl3	naive	ipl	male3	male
5	6	male3_naiveod_ipl3	naive	ipl	male3	male
5	7	male3_naiveod_ipl3	naive	ipl	male3	male
6	8	male3_naiveod_ipl3	naive	ipl	male3	male
7	9	male3_naiveod_ipl3	naive	ipl	male3	male
7	10	male3_naiveod_ipl3	naive	ipl	male3	male
7	11	male3_naiveod_ipl3	naive	ipl	male3	male
8	12	male3_naiveod_ipl3	naive	ipl	male3	male
10	13	male3_naiveod_ipl3	naive	ipl	male3	male
10	14	male3_naiveod_ipl3	naive	ipl	male3	male
10	15	male3_naiveod_ipl3	naive	ipl	male3	male
10	16	male3_naiveod_ipl3	naive	ipl	male3	male
13	17	male3_naiveod_ipl3	naive	ipl	male3	male
14	18	male3_naiveod_ipl3	naive	ipl	male3	male
10	19	male3_naiveod_ipl3	naive	ipl	male3	male
11	20	male3_naiveod_ipl3	naive	ipl	male3	male
13	21	male3_naiveod_ipl3	naive	ipl	male3	male
13	22	male3_naiveod_ipl3	naive	ipl	male3	male
13	23	male3_naiveod_ipl3	naive	ipl	male3	male
15	24	male3_naiveod_ipl3	naive	ipl	male3	male
18	25	male3_naiveod_ipl3	naive	ipl	male3	male
17	26	male3_naiveod_ipl3	naive	ipl	male3	male
14	27	male3_naiveod_ipl3	naive	ipl	male3	male
13	28	male3_naiveod_ipl3	naive	ipl	male3	male
13	29	male3_naiveod_ipl3	naive	ipl	male3	male
14	30	male3_naiveod_ipl3	naive	ipl	male3	male
14	31	male3_naiveod_ipl3	naive	ipl	male3	male
10	32	male3_naiveod_ipl3	naive	ipl	male3	male
10	33	male3_naiveod_ipl3	naive	ipl	male3	male
10	34	male3_naiveod_ipl3	naive	ipl	male3	male
8	35	male3_naiveod_ipl3	naive	ipl	male3	male
8	36	male3_naiveod_ipl3	naive	ipl	male3	male
11	37	male3_naiveod_ipl3	naive	ipl	male3	male
7	38	male3_naiveod_ipl3	naive	ipl	male3	male
6	39	male3_naiveod_ipl3	naive	ipl	male3	male
6	40	male3_naiveod_ipl3	naive	ipl	male3	male
5	41	male3_naiveod_ipl3	naive	ipl	male3	male
5	42	male3_naiveod_ipl3	naive	ipl	male3	male
6	43	male3_naiveod_ipl3	naive	ipl	male3	male
6	44	male3_naiveod_ipl3	naive	ipl	male3	male
6	45	male3_naiveod_ipl3	naive	ipl	male3	male
5	46	male3_naiveod_ipl3	naive	ipl	male3	male
5	47	male3_naiveod_ipl3	naive	ipl	male3	male
6	48	male3_naiveod_ipl3	naive	ipl	male3	male
6	49	male3_naiveod_ipl3	naive	ipl	male3	male
6	50	male3_naiveod_ipl3	naive	ipl	male3	male
8	51	male3_naiveod_ipl3	naive	ipl	male3	male
6	52	male3_naiveod_ipl3	naive	ipl	male3	male
6	53	male3_naiveod_ipl3	naive	ipl	male3	male
4	54	male3_naiveod_ipl3	naive	ipl	male3	male
3	55	male3_naiveod_ipl3	naive	ipl	male3	male
4	56	male3_naiveod_ipl3	naive	ipl	male3	male
3	57	male3_naiveod_ipl3	naive	ipl	male3	male
3	58	male3_naiveod_ipl3	naive	ipl	male3	male
2	59	male3_naiveod_ipl3	naive	ipl	male3	male
0	0	male2_naiveos_ipl2	naive	ipl	male2	male
3	1	male2_naiveos_ipl2	naive	ipl	male2	male
3	2	male2_naiveos_ipl2	naive	ipl	male2	male
3	3	male2_naiveos_ipl2	naive	ipl	male2	male
3	4	male2_naiveos_ipl2	naive	ipl	male2	male
3	5	male2_naiveos_ipl2	naive	ipl	male2	male
3	6	male2_naiveos_ipl2	naive	ipl	male2	male
3	7	male2_naiveos_ipl2	naive	ipl	male2	male
5	8	male2_naiveos_ipl2	naive	ipl	male2	male
6	9	male2_naiveos_ipl2	naive	ipl	male2	male
6	10	male2_naiveos_ipl2	naive	ipl	male2	male
7	11	male2_naiveos_ipl2	naive	ipl	male2	male
7	12	male2_naiveos_ipl2	naive	ipl	male2	male
7	13	male2_naiveos_ipl2	naive	ipl	male2	male
8	14	male2_naiveos_ipl2	naive	ipl	male2	male
10	15	male2_naiveos_ipl2	naive	ipl	male2	male
10	16	male2_naiveos_ipl2	naive	ipl	male2	male
10	17	male2_naiveos_ipl2	naive	ipl	male2	male
8	18	male2_naiveos_ipl2	naive	ipl	male2	male
8	19	male2_naiveos_ipl2	naive	ipl	male2	male
9	20	male2_naiveos_ipl2	naive	ipl	male2	male
9	21	male2_naiveos_ipl2	naive	ipl	male2	male
12	22	male2_naiveos_ipl2	naive	ipl	male2	male
13	23	male2_naiveos_ipl2	naive	ipl	male2	male
15	24	male2_naiveos_ipl2	naive	ipl	male2	male
14	25	male2_naiveos_ipl2	naive	ipl	male2	male
15	26	male2_naiveos_ipl2	naive	ipl	male2	male
18	27	male2_naiveos_ipl2	naive	ipl	male2	male
19	28	male2_naiveos_ipl2	naive	ipl	male2	male
14	29	male2_naiveos_ipl2	naive	ipl	male2	male
13	30	male2_naiveos_ipl2	naive	ipl	male2	male
10	31	male2_naiveos_ipl2	naive	ipl	male2	male
7	32	male2_naiveos_ipl2	naive	ipl	male2	male
8	33	male2_naiveos_ipl2	naive	ipl	male2	male
9	34	male2_naiveos_ipl2	naive	ipl	male2	male
11	35	male2_naiveos_ipl2	naive	ipl	male2	male
11	36	male2_naiveos_ipl2	naive	ipl	male2	male
12	37	male2_naiveos_ipl2	naive	ipl	male2	male
15	38	male2_naiveos_ipl2	naive	ipl	male2	male
11	39	male2_naiveos_ipl2	naive	ipl	male2	male
14	40	male2_naiveos_ipl2	naive	ipl	male2	male
11	41	male2_naiveos_ipl2	naive	ipl	male2	male
9	42	male2_naiveos_ipl2	naive	ipl	male2	male
9	43	male2_naiveos_ipl2	naive	ipl	male2	male
10	44	male2_naiveos_ipl2	naive	ipl	male2	male
7	45	male2_naiveos_ipl2	naive	ipl	male2	male
8	46	male2_naiveos_ipl2	naive	ipl	male2	male
8	47	male2_naiveos_ipl2	naive	ipl	male2	male
7	48	male2_naiveos_ipl2	naive	ipl	male2	male
7	49	male2_naiveos_ipl2	naive	ipl	male2	male
7	50	male2_naiveos_ipl2	naive	ipl	male2	male
7	51	male2_naiveos_ipl2	naive	ipl	male2	male
8	52	male2_naiveos_ipl2	naive	ipl	male2	male
8	53	male2_naiveos_ipl2	naive	ipl	male2	male
9	54	male2_naiveos_ipl2	naive	ipl	male2	male
9	55	male2_naiveos_ipl2	naive	ipl	male2	male
9	56	male2_naiveos_ipl2	naive	ipl	male2	male
9	57	male2_naiveos_ipl2	naive	ipl	male2	male
9	58	male2_naiveos_ipl2	naive	ipl	male2	male
10	59	male2_naiveos_ipl2	naive	ipl	male2	male
0	0	fem1_d5os_ipl1	d5	ipl	fem1	fem
5	1	fem1_d5os_ipl1	d5	ipl	fem1	fem
6	2	fem1_d5os_ipl1	d5	ipl	fem1	fem
7	3	fem1_d5os_ipl1	d5	ipl	fem1	fem
8	4	fem1_d5os_ipl1	d5	ipl	fem1	fem
9	5	fem1_d5os_ipl1	d5	ipl	fem1	fem
9	6	fem1_d5os_ipl1	d5	ipl	fem1	fem
9	7	fem1_d5os_ipl1	d5	ipl	fem1	fem
10	8	fem1_d5os_ipl1	d5	ipl	fem1	fem
11	9	fem1_d5os_ipl1	d5	ipl	fem1	fem
15	10	fem1_d5os_ipl1	d5	ipl	fem1	fem
15	11	fem1_d5os_ipl1	d5	ipl	fem1	fem
17	12	fem1_d5os_ipl1	d5	ipl	fem1	fem
16	13	fem1_d5os_ipl1	d5	ipl	fem1	fem
21	14	fem1_d5os_ipl1	d5	ipl	fem1	fem
20	15	fem1_d5os_ipl1	d5	ipl	fem1	fem
18	16	fem1_d5os_ipl1	d5	ipl	fem1	fem
16	17	fem1_d5os_ipl1	d5	ipl	fem1	fem
16	18	fem1_d5os_ipl1	d5	ipl	fem1	fem
20	19	fem1_d5os_ipl1	d5	ipl	fem1	fem
16	20	fem1_d5os_ipl1	d5	ipl	fem1	fem
13	21	fem1_d5os_ipl1	d5	ipl	fem1	fem
14	22	fem1_d5os_ipl1	d5	ipl	fem1	fem
11	23	fem1_d5os_ipl1	d5	ipl	fem1	fem
10	24	fem1_d5os_ipl1	d5	ipl	fem1	fem
8	25	fem1_d5os_ipl1	d5	ipl	fem1	fem
8	26	fem1_d5os_ipl1	d5	ipl	fem1	fem
10	27	fem1_d5os_ipl1	d5	ipl	fem1	fem
10	28	fem1_d5os_ipl1	d5	ipl	fem1	fem
8	29	fem1_d5os_ipl1	d5	ipl	fem1	fem
7	30	fem1_d5os_ipl1	d5	ipl	fem1	fem
11	31	fem1_d5os_ipl1	d5	ipl	fem1	fem
8	32	fem1_d5os_ipl1	d5	ipl	fem1	fem
8	33	fem1_d5os_ipl1	d5	ipl	fem1	fem
10	34	fem1_d5os_ipl1	d5	ipl	fem1	fem
8	35	fem1_d5os_ipl1	d5	ipl	fem1	fem
9	36	fem1_d5os_ipl1	d5	ipl	fem1	fem
12	37	fem1_d5os_ipl1	d5	ipl	fem1	fem
9	38	fem1_d5os_ipl1	d5	ipl	fem1	fem
9	39	fem1_d5os_ipl1	d5	ipl	fem1	fem
6	40	fem1_d5os_ipl1	d5	ipl	fem1	fem
7	41	fem1_d5os_ipl1	d5	ipl	fem1	fem
4	42	fem1_d5os_ipl1	d5	ipl	fem1	fem
4	43	fem1_d5os_ipl1	d5	ipl	fem1	fem
3	44	fem1_d5os_ipl1	d5	ipl	fem1	fem
2	45	fem1_d5os_ipl1	d5	ipl	fem1	fem
1	46	fem1_d5os_ipl1	d5	ipl	fem1	fem
1	47	fem1_d5os_ipl1	d5	ipl	fem1	fem
1	48	fem1_d5os_ipl1	d5	ipl	fem1	fem
1	49	fem1_d5os_ipl1	d5	ipl	fem1	fem
1	50	fem1_d5os_ipl1	d5	ipl	fem1	fem
0	51	fem1_d5os_ipl1	d5	ipl	fem1	fem
0	0	fem4_naiveos_ipl1	naive	ipl	fem4	fem
3	1	fem4_naiveos_ipl1	naive	ipl	fem4	fem
5	2	fem4_naiveos_ipl1	naive	ipl	fem4	fem
5	3	fem4_naiveos_ipl1	naive	ipl	fem4	fem
5	4	fem4_naiveos_ipl1	naive	ipl	fem4	fem
6	5	fem4_naiveos_ipl1	naive	ipl	fem4	fem
6	6	fem4_naiveos_ipl1	naive	ipl	fem4	fem
9	7	fem4_naiveos_ipl1	naive	ipl	fem4	fem
7	8	fem4_naiveos_ipl1	naive	ipl	fem4	fem
7	9	fem4_naiveos_ipl1	naive	ipl	fem4	fem
8	10	fem4_naiveos_ipl1	naive	ipl	fem4	fem
8	11	fem4_naiveos_ipl1	naive	ipl	fem4	fem
9	12	fem4_naiveos_ipl1	naive	ipl	fem4	fem
10	13	fem4_naiveos_ipl1	naive	ipl	fem4	fem
9	14	fem4_naiveos_ipl1	naive	ipl	fem4	fem
7	15	fem4_naiveos_ipl1	naive	ipl	fem4	fem
7	16	fem4_naiveos_ipl1	naive	ipl	fem4	fem
7	17	fem4_naiveos_ipl1	naive	ipl	fem4	fem
7	18	fem4_naiveos_ipl1	naive	ipl	fem4	fem
7	19	fem4_naiveos_ipl1	naive	ipl	fem4	fem
7	20	fem4_naiveos_ipl1	naive	ipl	fem4	fem
8	21	fem4_naiveos_ipl1	naive	ipl	fem4	fem
8	22	fem4_naiveos_ipl1	naive	ipl	fem4	fem
10	23	fem4_naiveos_ipl1	naive	ipl	fem4	fem
8	24	fem4_naiveos_ipl1	naive	ipl	fem4	fem
10	25	fem4_naiveos_ipl1	naive	ipl	fem4	fem
8	26	fem4_naiveos_ipl1	naive	ipl	fem4	fem
8	27	fem4_naiveos_ipl1	naive	ipl	fem4	fem
8	28	fem4_naiveos_ipl1	naive	ipl	fem4	fem
8	29	fem4_naiveos_ipl1	naive	ipl	fem4	fem
9	30	fem4_naiveos_ipl1	naive	ipl	fem4	fem
10	31	fem4_naiveos_ipl1	naive	ipl	fem4	fem
9	32	fem4_naiveos_ipl1	naive	ipl	fem4	fem
9	33	fem4_naiveos_ipl1	naive	ipl	fem4	fem
8	34	fem4_naiveos_ipl1	naive	ipl	fem4	fem
9	35	fem4_naiveos_ipl1	naive	ipl	fem4	fem
9	36	fem4_naiveos_ipl1	naive	ipl	fem4	fem
9	37	fem4_naiveos_ipl1	naive	ipl	fem4	fem
9	38	fem4_naiveos_ipl1	naive	ipl	fem4	fem
11	39	fem4_naiveos_ipl1	naive	ipl	fem4	fem
12	40	fem4_naiveos_ipl1	naive	ipl	fem4	fem
15	41	fem4_naiveos_ipl1	naive	ipl	fem4	fem
12	42	fem4_naiveos_ipl1	naive	ipl	fem4	fem
11	43	fem4_naiveos_ipl1	naive	ipl	fem4	fem
12	44	fem4_naiveos_ipl1	naive	ipl	fem4	fem
14	45	fem4_naiveos_ipl1	naive	ipl	fem4	fem
13	46	fem4_naiveos_ipl1	naive	ipl	fem4	fem
9	47	fem4_naiveos_ipl1	naive	ipl	fem4	fem
7	48	fem4_naiveos_ipl1	naive	ipl	fem4	fem
6	49	fem4_naiveos_ipl1	naive	ipl	fem4	fem
10	50	fem4_naiveos_ipl1	naive	ipl	fem4	fem
8	51	fem4_naiveos_ipl1	naive	ipl	fem4	fem
7	52	fem4_naiveos_ipl1	naive	ipl	fem4	fem
8	53	fem4_naiveos_ipl1	naive	ipl	fem4	fem
9	54	fem4_naiveos_ipl1	naive	ipl	fem4	fem
11	55	fem4_naiveos_ipl1	naive	ipl	fem4	fem
12	56	fem4_naiveos_ipl1	naive	ipl	fem4	fem
15	57	fem4_naiveos_ipl1	naive	ipl	fem4	fem
13	58	fem4_naiveos_ipl1	naive	ipl	fem4	fem
9	59	fem4_naiveos_ipl1	naive	ipl	fem4	fem
0	0	male7_d5os_ipl9	d5	ipl	male7	male
7	1	male7_d5os_ipl9	d5	ipl	male7	male
11	2	male7_d5os_ipl9	d5	ipl	male7	male
13	3	male7_d5os_ipl9	d5	ipl	male7	male
14	4	male7_d5os_ipl9	d5	ipl	male7	male
20	5	male7_d5os_ipl9	d5	ipl	male7	male
20	6	male7_d5os_ipl9	d5	ipl	male7	male
20	7	male7_d5os_ipl9	d5	ipl	male7	male
18	8	male7_d5os_ipl9	d5	ipl	male7	male
21	9	male7_d5os_ipl9	d5	ipl	male7	male
18	10	male7_d5os_ipl9	d5	ipl	male7	male
12	11	male7_d5os_ipl9	d5	ipl	male7	male
15	12	male7_d5os_ipl9	d5	ipl	male7	male
14	13	male7_d5os_ipl9	d5	ipl	male7	male
14	14	male7_d5os_ipl9	d5	ipl	male7	male
14	15	male7_d5os_ipl9	d5	ipl	male7	male
15	16	male7_d5os_ipl9	d5	ipl	male7	male
11	17	male7_d5os_ipl9	d5	ipl	male7	male
11	18	male7_d5os_ipl9	d5	ipl	male7	male
14	19	male7_d5os_ipl9	d5	ipl	male7	male
10	20	male7_d5os_ipl9	d5	ipl	male7	male
12	21	male7_d5os_ipl9	d5	ipl	male7	male
10	22	male7_d5os_ipl9	d5	ipl	male7	male
6	23	male7_d5os_ipl9	d5	ipl	male7	male
5	24	male7_d5os_ipl9	d5	ipl	male7	male
7	25	male7_d5os_ipl9	d5	ipl	male7	male
6	26	male7_d5os_ipl9	d5	ipl	male7	male
4	27	male7_d5os_ipl9	d5	ipl	male7	male
5	28	male7_d5os_ipl9	d5	ipl	male7	male
5	29	male7_d5os_ipl9	d5	ipl	male7	male
5	30	male7_d5os_ipl9	d5	ipl	male7	male
4	31	male7_d5os_ipl9	d5	ipl	male7	male
4	32	male7_d5os_ipl9	d5	ipl	male7	male
4	33	male7_d5os_ipl9	d5	ipl	male7	male
3	34	male7_d5os_ipl9	d5	ipl	male7	male
2	35	male7_d5os_ipl9	d5	ipl	male7	male
2	36	male7_d5os_ipl9	d5	ipl	male7	male
1	37	male7_d5os_ipl9	d5	ipl	male7	male
1	38	male7_d5os_ipl9	d5	ipl	male7	male
0	39	male7_d5os_ipl9	d5	ipl	male7	male
0	0	fem1_d5os_ipl2	d5	ipl	fem1	fem
3	1	fem1_d5os_ipl2	d5	ipl	fem1	fem
4	2	fem1_d5os_ipl2	d5	ipl	fem1	fem
4	3	fem1_d5os_ipl2	d5	ipl	fem1	fem
4	4	fem1_d5os_ipl2	d5	ipl	fem1	fem
5	5	fem1_d5os_ipl2	d5	ipl	fem1	fem
5	6	fem1_d5os_ipl2	d5	ipl	fem1	fem
5	7	fem1_d5os_ipl2	d5	ipl	fem1	fem
5	8	fem1_d5os_ipl2	d5	ipl	fem1	fem
10	9	fem1_d5os_ipl2	d5	ipl	fem1	fem
13	10	fem1_d5os_ipl2	d5	ipl	fem1	fem
15	11	fem1_d5os_ipl2	d5	ipl	fem1	fem
16	12	fem1_d5os_ipl2	d5	ipl	fem1	fem
11	13	fem1_d5os_ipl2	d5	ipl	fem1	fem
11	14	fem1_d5os_ipl2	d5	ipl	fem1	fem
11	15	fem1_d5os_ipl2	d5	ipl	fem1	fem
15	16	fem1_d5os_ipl2	d5	ipl	fem1	fem
10	17	fem1_d5os_ipl2	d5	ipl	fem1	fem
15	18	fem1_d5os_ipl2	d5	ipl	fem1	fem
7	19	fem1_d5os_ipl2	d5	ipl	fem1	fem
5	20	fem1_d5os_ipl2	d5	ipl	fem1	fem
5	21	fem1_d5os_ipl2	d5	ipl	fem1	fem
7	22	fem1_d5os_ipl2	d5	ipl	fem1	fem
6	23	fem1_d5os_ipl2	d5	ipl	fem1	fem
4	24	fem1_d5os_ipl2	d5	ipl	fem1	fem
7	25	fem1_d5os_ipl2	d5	ipl	fem1	fem
6	26	fem1_d5os_ipl2	d5	ipl	fem1	fem
7	27	fem1_d5os_ipl2	d5	ipl	fem1	fem
8	28	fem1_d5os_ipl2	d5	ipl	fem1	fem
7	29	fem1_d5os_ipl2	d5	ipl	fem1	fem
6	30	fem1_d5os_ipl2	d5	ipl	fem1	fem
6	31	fem1_d5os_ipl2	d5	ipl	fem1	fem
4	32	fem1_d5os_ipl2	d5	ipl	fem1	fem
4	33	fem1_d5os_ipl2	d5	ipl	fem1	fem
4	34	fem1_d5os_ipl2	d5	ipl	fem1	fem
4	35	fem1_d5os_ipl2	d5	ipl	fem1	fem
4	36	fem1_d5os_ipl2	d5	ipl	fem1	fem
2	37	fem1_d5os_ipl2	d5	ipl	fem1	fem
0	38	fem1_d5os_ipl2	d5	ipl	fem1	fem
0	0	male7_d5os_ipl10	d5	ipl	male7	male
2	1	male7_d5os_ipl10	d5	ipl	male7	male
7	2	male7_d5os_ipl10	d5	ipl	male7	male
9	3	male7_d5os_ipl10	d5	ipl	male7	male
11	4	male7_d5os_ipl10	d5	ipl	male7	male
15	5	male7_d5os_ipl10	d5	ipl	male7	male
16	6	male7_d5os_ipl10	d5	ipl	male7	male
14	7	male7_d5os_ipl10	d5	ipl	male7	male
12	8	male7_d5os_ipl10	d5	ipl	male7	male
12	9	male7_d5os_ipl10	d5	ipl	male7	male
11	10	male7_d5os_ipl10	d5	ipl	male7	male
10	11	male7_d5os_ipl10	d5	ipl	male7	male
13	12	male7_d5os_ipl10	d5	ipl	male7	male
13	13	male7_d5os_ipl10	d5	ipl	male7	male
11	14	male7_d5os_ipl10	d5	ipl	male7	male
13	15	male7_d5os_ipl10	d5	ipl	male7	male
8	16	male7_d5os_ipl10	d5	ipl	male7	male
14	17	male7_d5os_ipl10	d5	ipl	male7	male
12	18	male7_d5os_ipl10	d5	ipl	male7	male
12	19	male7_d5os_ipl10	d5	ipl	male7	male
10	20	male7_d5os_ipl10	d5	ipl	male7	male
6	21	male7_d5os_ipl10	d5	ipl	male7	male
4	22	male7_d5os_ipl10	d5	ipl	male7	male
5	23	male7_d5os_ipl10	d5	ipl	male7	male
5	24	male7_d5os_ipl10	d5	ipl	male7	male
5	25	male7_d5os_ipl10	d5	ipl	male7	male
5	26	male7_d5os_ipl10	d5	ipl	male7	male
4	27	male7_d5os_ipl10	d5	ipl	male7	male
3	28	male7_d5os_ipl10	d5	ipl	male7	male
5	29	male7_d5os_ipl10	d5	ipl	male7	male
5	30	male7_d5os_ipl10	d5	ipl	male7	male
3	31	male7_d5os_ipl10	d5	ipl	male7	male
2	32	male7_d5os_ipl10	d5	ipl	male7	male
2	33	male7_d5os_ipl10	d5	ipl	male7	male
1	34	male7_d5os_ipl10	d5	ipl	male7	male
1	35	male7_d5os_ipl10	d5	ipl	male7	male
1	36	male7_d5os_ipl10	d5	ipl	male7	male
1	37	male7_d5os_ipl10	d5	ipl	male7	male
0	38	male7_d5os_ipl10	d5	ipl	male7	male
0	0	male2_d5os_ipl1	d5	ipl	male2	male
4	1	male2_d5os_ipl1	d5	ipl	male2	male
7	2	male2_d5os_ipl1	d5	ipl	male2	male
11	3	male2_d5os_ipl1	d5	ipl	male2	male
15	4	male2_d5os_ipl1	d5	ipl	male2	male
16	5	male2_d5os_ipl1	d5	ipl	male2	male
17	6	male2_d5os_ipl1	d5	ipl	male2	male
18	7	male2_d5os_ipl1	d5	ipl	male2	male
16	8	male2_d5os_ipl1	d5	ipl	male2	male
17	9	male2_d5os_ipl1	d5	ipl	male2	male
18	10	male2_d5os_ipl1	d5	ipl	male2	male
22	11	male2_d5os_ipl1	d5	ipl	male2	male
23	12	male2_d5os_ipl1	d5	ipl	male2	male
21	13	male2_d5os_ipl1	d5	ipl	male2	male
19	14	male2_d5os_ipl1	d5	ipl	male2	male
13	15	male2_d5os_ipl1	d5	ipl	male2	male
13	16	male2_d5os_ipl1	d5	ipl	male2	male
12	17	male2_d5os_ipl1	d5	ipl	male2	male
10	18	male2_d5os_ipl1	d5	ipl	male2	male
10	19	male2_d5os_ipl1	d5	ipl	male2	male
13	20	male2_d5os_ipl1	d5	ipl	male2	male
12	21	male2_d5os_ipl1	d5	ipl	male2	male
9	22	male2_d5os_ipl1	d5	ipl	male2	male
5	23	male2_d5os_ipl1	d5	ipl	male2	male
5	24	male2_d5os_ipl1	d5	ipl	male2	male
6	25	male2_d5os_ipl1	d5	ipl	male2	male
5	26	male2_d5os_ipl1	d5	ipl	male2	male
5	27	male2_d5os_ipl1	d5	ipl	male2	male
4	28	male2_d5os_ipl1	d5	ipl	male2	male
6	29	male2_d5os_ipl1	d5	ipl	male2	male
1	30	male2_d5os_ipl1	d5	ipl	male2	male
1	31	male2_d5os_ipl1	d5	ipl	male2	male
1	32	male2_d5os_ipl1	d5	ipl	male2	male
0	33	male2_d5os_ipl1	d5	ipl	male2	male
0	0	fem8_d5os_ipl4	d5	ipl	fem8	fem
7	1	fem8_d5os_ipl4	d5	ipl	fem8	fem
8	2	fem8_d5os_ipl4	d5	ipl	fem8	fem
8	3	fem8_d5os_ipl4	d5	ipl	fem8	fem
8	4	fem8_d5os_ipl4	d5	ipl	fem8	fem
9	5	fem8_d5os_ipl4	d5	ipl	fem8	fem
12	6	fem8_d5os_ipl4	d5	ipl	fem8	fem
13	7	fem8_d5os_ipl4	d5	ipl	fem8	fem
11	8	fem8_d5os_ipl4	d5	ipl	fem8	fem
11	9	fem8_d5os_ipl4	d5	ipl	fem8	fem
11	10	fem8_d5os_ipl4	d5	ipl	fem8	fem
9	11	fem8_d5os_ipl4	d5	ipl	fem8	fem
11	12	fem8_d5os_ipl4	d5	ipl	fem8	fem
13	13	fem8_d5os_ipl4	d5	ipl	fem8	fem
11	14	fem8_d5os_ipl4	d5	ipl	fem8	fem
14	15	fem8_d5os_ipl4	d5	ipl	fem8	fem
13	16	fem8_d5os_ipl4	d5	ipl	fem8	fem
14	17	fem8_d5os_ipl4	d5	ipl	fem8	fem
13	18	fem8_d5os_ipl4	d5	ipl	fem8	fem
18	19	fem8_d5os_ipl4	d5	ipl	fem8	fem
23	20	fem8_d5os_ipl4	d5	ipl	fem8	fem
23	21	fem8_d5os_ipl4	d5	ipl	fem8	fem
18	22	fem8_d5os_ipl4	d5	ipl	fem8	fem
13	23	fem8_d5os_ipl4	d5	ipl	fem8	fem
13	24	fem8_d5os_ipl4	d5	ipl	fem8	fem
12	25	fem8_d5os_ipl4	d5	ipl	fem8	fem
9	26	fem8_d5os_ipl4	d5	ipl	fem8	fem
8	27	fem8_d5os_ipl4	d5	ipl	fem8	fem
9	28	fem8_d5os_ipl4	d5	ipl	fem8	fem
7	29	fem8_d5os_ipl4	d5	ipl	fem8	fem
8	30	fem8_d5os_ipl4	d5	ipl	fem8	fem
5	31	fem8_d5os_ipl4	d5	ipl	fem8	fem
6	32	fem8_d5os_ipl4	d5	ipl	fem8	fem
6	33	fem8_d5os_ipl4	d5	ipl	fem8	fem
3	34	fem8_d5os_ipl4	d5	ipl	fem8	fem
3	35	fem8_d5os_ipl4	d5	ipl	fem8	fem
2	36	fem8_d5os_ipl4	d5	ipl	fem8	fem
2	37	fem8_d5os_ipl4	d5	ipl	fem8	fem
1	38	fem8_d5os_ipl4	d5	ipl	fem8	fem
0	39	fem8_d5os_ipl4	d5	ipl	fem8	fem
0	0	male2_naiveos_ipl3	naive	ipl	male2	male
3	1	male2_naiveos_ipl3	naive	ipl	male2	male
3	2	male2_naiveos_ipl3	naive	ipl	male2	male
3	3	male2_naiveos_ipl3	naive	ipl	male2	male
3	4	male2_naiveos_ipl3	naive	ipl	male2	male
3	5	male2_naiveos_ipl3	naive	ipl	male2	male
5	6	male2_naiveos_ipl3	naive	ipl	male2	male
4	7	male2_naiveos_ipl3	naive	ipl	male2	male
3	8	male2_naiveos_ipl3	naive	ipl	male2	male
3	9	male2_naiveos_ipl3	naive	ipl	male2	male
4	10	male2_naiveos_ipl3	naive	ipl	male2	male
4	11	male2_naiveos_ipl3	naive	ipl	male2	male
5	12	male2_naiveos_ipl3	naive	ipl	male2	male
6	13	male2_naiveos_ipl3	naive	ipl	male2	male
6	14	male2_naiveos_ipl3	naive	ipl	male2	male
6	15	male2_naiveos_ipl3	naive	ipl	male2	male
7	16	male2_naiveos_ipl3	naive	ipl	male2	male
5	17	male2_naiveos_ipl3	naive	ipl	male2	male
5	18	male2_naiveos_ipl3	naive	ipl	male2	male
7	19	male2_naiveos_ipl3	naive	ipl	male2	male
7	20	male2_naiveos_ipl3	naive	ipl	male2	male
9	21	male2_naiveos_ipl3	naive	ipl	male2	male
12	22	male2_naiveos_ipl3	naive	ipl	male2	male
12	23	male2_naiveos_ipl3	naive	ipl	male2	male
12	24	male2_naiveos_ipl3	naive	ipl	male2	male
16	25	male2_naiveos_ipl3	naive	ipl	male2	male
9	26	male2_naiveos_ipl3	naive	ipl	male2	male
10	27	male2_naiveos_ipl3	naive	ipl	male2	male
11	28	male2_naiveos_ipl3	naive	ipl	male2	male
10	29	male2_naiveos_ipl3	naive	ipl	male2	male
13	30	male2_naiveos_ipl3	naive	ipl	male2	male
12	31	male2_naiveos_ipl3	naive	ipl	male2	male
10	32	male2_naiveos_ipl3	naive	ipl	male2	male
7	33	male2_naiveos_ipl3	naive	ipl	male2	male
7	34	male2_naiveos_ipl3	naive	ipl	male2	male
9	35	male2_naiveos_ipl3	naive	ipl	male2	male
14	36	male2_naiveos_ipl3	naive	ipl	male2	male
12	37	male2_naiveos_ipl3	naive	ipl	male2	male
11	38	male2_naiveos_ipl3	naive	ipl	male2	male
9	39	male2_naiveos_ipl3	naive	ipl	male2	male
11	40	male2_naiveos_ipl3	naive	ipl	male2	male
8	41	male2_naiveos_ipl3	naive	ipl	male2	male
10	42	male2_naiveos_ipl3	naive	ipl	male2	male
10	43	male2_naiveos_ipl3	naive	ipl	male2	male
9	44	male2_naiveos_ipl3	naive	ipl	male2	male
7	45	male2_naiveos_ipl3	naive	ipl	male2	male
7	46	male2_naiveos_ipl3	naive	ipl	male2	male
6	47	male2_naiveos_ipl3	naive	ipl	male2	male
7	48	male2_naiveos_ipl3	naive	ipl	male2	male
5	49	male2_naiveos_ipl3	naive	ipl	male2	male
5	50	male2_naiveos_ipl3	naive	ipl	male2	male
4	51	male2_naiveos_ipl3	naive	ipl	male2	male
4	52	male2_naiveos_ipl3	naive	ipl	male2	male
4	53	male2_naiveos_ipl3	naive	ipl	male2	male
4	54	male2_naiveos_ipl3	naive	ipl	male2	male
3	55	male2_naiveos_ipl3	naive	ipl	male2	male
3	56	male2_naiveos_ipl3	naive	ipl	male2	male
3	57	male2_naiveos_ipl3	naive	ipl	male2	male
1	58	male2_naiveos_ipl3	naive	ipl	male2	male
1	59	male2_naiveos_ipl3	naive	ipl	male2	male
0	0	male3_naiveod_ipl4	naive	ipl	male3	male
3	1	male3_naiveod_ipl4	naive	ipl	male3	male
3	2	male3_naiveod_ipl4	naive	ipl	male3	male
3	3	male3_naiveod_ipl4	naive	ipl	male3	male
3	4	male3_naiveod_ipl4	naive	ipl	male3	male
4	5	male3_naiveod_ipl4	naive	ipl	male3	male
3	6	male3_naiveod_ipl4	naive	ipl	male3	male
4	7	male3_naiveod_ipl4	naive	ipl	male3	male
3	8	male3_naiveod_ipl4	naive	ipl	male3	male
3	9	male3_naiveod_ipl4	naive	ipl	male3	male
3	10	male3_naiveod_ipl4	naive	ipl	male3	male
3	11	male3_naiveod_ipl4	naive	ipl	male3	male
3	12	male3_naiveod_ipl4	naive	ipl	male3	male
3	13	male3_naiveod_ipl4	naive	ipl	male3	male
3	14	male3_naiveod_ipl4	naive	ipl	male3	male
3	15	male3_naiveod_ipl4	naive	ipl	male3	male
4	16	male3_naiveod_ipl4	naive	ipl	male3	male
5	17	male3_naiveod_ipl4	naive	ipl	male3	male
6	18	male3_naiveod_ipl4	naive	ipl	male3	male
6	19	male3_naiveod_ipl4	naive	ipl	male3	male
6	20	male3_naiveod_ipl4	naive	ipl	male3	male
10	21	male3_naiveod_ipl4	naive	ipl	male3	male
8	22	male3_naiveod_ipl4	naive	ipl	male3	male
12	23	male3_naiveod_ipl4	naive	ipl	male3	male
7	24	male3_naiveod_ipl4	naive	ipl	male3	male
9	25	male3_naiveod_ipl4	naive	ipl	male3	male
11	26	male3_naiveod_ipl4	naive	ipl	male3	male
13	27	male3_naiveod_ipl4	naive	ipl	male3	male
12	28	male3_naiveod_ipl4	naive	ipl	male3	male
13	29	male3_naiveod_ipl4	naive	ipl	male3	male
14	30	male3_naiveod_ipl4	naive	ipl	male3	male
18	31	male3_naiveod_ipl4	naive	ipl	male3	male
18	32	male3_naiveod_ipl4	naive	ipl	male3	male
15	33	male3_naiveod_ipl4	naive	ipl	male3	male
15	34	male3_naiveod_ipl4	naive	ipl	male3	male
10	35	male3_naiveod_ipl4	naive	ipl	male3	male
11	36	male3_naiveod_ipl4	naive	ipl	male3	male
7	37	male3_naiveod_ipl4	naive	ipl	male3	male
11	38	male3_naiveod_ipl4	naive	ipl	male3	male
11	39	male3_naiveod_ipl4	naive	ipl	male3	male
11	40	male3_naiveod_ipl4	naive	ipl	male3	male
12	41	male3_naiveod_ipl4	naive	ipl	male3	male
12	42	male3_naiveod_ipl4	naive	ipl	male3	male
13	43	male3_naiveod_ipl4	naive	ipl	male3	male
11	44	male3_naiveod_ipl4	naive	ipl	male3	male
11	45	male3_naiveod_ipl4	naive	ipl	male3	male
12	46	male3_naiveod_ipl4	naive	ipl	male3	male
13	47	male3_naiveod_ipl4	naive	ipl	male3	male
12	48	male3_naiveod_ipl4	naive	ipl	male3	male
8	49	male3_naiveod_ipl4	naive	ipl	male3	male
7	50	male3_naiveod_ipl4	naive	ipl	male3	male
6	51	male3_naiveod_ipl4	naive	ipl	male3	male
4	52	male3_naiveod_ipl4	naive	ipl	male3	male
4	53	male3_naiveod_ipl4	naive	ipl	male3	male
4	54	male3_naiveod_ipl4	naive	ipl	male3	male
4	55	male3_naiveod_ipl4	naive	ipl	male3	male
4	56	male3_naiveod_ipl4	naive	ipl	male3	male
4	57	male3_naiveod_ipl4	naive	ipl	male3	male
4	58	male3_naiveod_ipl4	naive	ipl	male3	male
7	59	male3_naiveod_ipl4	naive	ipl	male3	male
0	0	male2_naiveos_ipl5	naive	ipl	male2	male
3	1	male2_naiveos_ipl5	naive	ipl	male2	male
3	2	male2_naiveos_ipl5	naive	ipl	male2	male
5	3	male2_naiveos_ipl5	naive	ipl	male2	male
5	4	male2_naiveos_ipl5	naive	ipl	male2	male
6	5	male2_naiveos_ipl5	naive	ipl	male2	male
7	6	male2_naiveos_ipl5	naive	ipl	male2	male
7	7	male2_naiveos_ipl5	naive	ipl	male2	male
6	8	male2_naiveos_ipl5	naive	ipl	male2	male
7	9	male2_naiveos_ipl5	naive	ipl	male2	male
7	10	male2_naiveos_ipl5	naive	ipl	male2	male
6	11	male2_naiveos_ipl5	naive	ipl	male2	male
10	12	male2_naiveos_ipl5	naive	ipl	male2	male
12	13	male2_naiveos_ipl5	naive	ipl	male2	male
8	14	male2_naiveos_ipl5	naive	ipl	male2	male
8	15	male2_naiveos_ipl5	naive	ipl	male2	male
9	16	male2_naiveos_ipl5	naive	ipl	male2	male
10	17	male2_naiveos_ipl5	naive	ipl	male2	male
10	18	male2_naiveos_ipl5	naive	ipl	male2	male
10	19	male2_naiveos_ipl5	naive	ipl	male2	male
14	20	male2_naiveos_ipl5	naive	ipl	male2	male
10	21	male2_naiveos_ipl5	naive	ipl	male2	male
12	22	male2_naiveos_ipl5	naive	ipl	male2	male
12	23	male2_naiveos_ipl5	naive	ipl	male2	male
12	24	male2_naiveos_ipl5	naive	ipl	male2	male
13	25	male2_naiveos_ipl5	naive	ipl	male2	male
13	26	male2_naiveos_ipl5	naive	ipl	male2	male
18	27	male2_naiveos_ipl5	naive	ipl	male2	male
14	28	male2_naiveos_ipl5	naive	ipl	male2	male
13	29	male2_naiveos_ipl5	naive	ipl	male2	male
9	30	male2_naiveos_ipl5	naive	ipl	male2	male
9	31	male2_naiveos_ipl5	naive	ipl	male2	male
9	32	male2_naiveos_ipl5	naive	ipl	male2	male
7	33	male2_naiveos_ipl5	naive	ipl	male2	male
7	34	male2_naiveos_ipl5	naive	ipl	male2	male
13	35	male2_naiveos_ipl5	naive	ipl	male2	male
10	36	male2_naiveos_ipl5	naive	ipl	male2	male
12	37	male2_naiveos_ipl5	naive	ipl	male2	male
10	38	male2_naiveos_ipl5	naive	ipl	male2	male
6	39	male2_naiveos_ipl5	naive	ipl	male2	male
7	40	male2_naiveos_ipl5	naive	ipl	male2	male
8	41	male2_naiveos_ipl5	naive	ipl	male2	male
5	42	male2_naiveos_ipl5	naive	ipl	male2	male
7	43	male2_naiveos_ipl5	naive	ipl	male2	male
4	44	male2_naiveos_ipl5	naive	ipl	male2	male
4	45	male2_naiveos_ipl5	naive	ipl	male2	male
8	46	male2_naiveos_ipl5	naive	ipl	male2	male
9	47	male2_naiveos_ipl5	naive	ipl	male2	male
8	48	male2_naiveos_ipl5	naive	ipl	male2	male
7	49	male2_naiveos_ipl5	naive	ipl	male2	male
6	50	male2_naiveos_ipl5	naive	ipl	male2	male
6	51	male2_naiveos_ipl5	naive	ipl	male2	male
6	52	male2_naiveos_ipl5	naive	ipl	male2	male
7	53	male2_naiveos_ipl5	naive	ipl	male2	male
5	54	male2_naiveos_ipl5	naive	ipl	male2	male
5	55	male2_naiveos_ipl5	naive	ipl	male2	male
5	56	male2_naiveos_ipl5	naive	ipl	male2	male
5	57	male2_naiveos_ipl5	naive	ipl	male2	male
5	58	male2_naiveos_ipl5	naive	ipl	male2	male
6	59	male2_naiveos_ipl5	naive	ipl	male2	male
0	0	fem4_naiveos_ipl2	naive	ipl	fem4	fem
5	1	fem4_naiveos_ipl2	naive	ipl	fem4	fem
5	2	fem4_naiveos_ipl2	naive	ipl	fem4	fem
5	3	fem4_naiveos_ipl2	naive	ipl	fem4	fem
5	4	fem4_naiveos_ipl2	naive	ipl	fem4	fem
5	5	fem4_naiveos_ipl2	naive	ipl	fem4	fem
8	6	fem4_naiveos_ipl2	naive	ipl	fem4	fem
8	7	fem4_naiveos_ipl2	naive	ipl	fem4	fem
9	8	fem4_naiveos_ipl2	naive	ipl	fem4	fem
9	9	fem4_naiveos_ipl2	naive	ipl	fem4	fem
8	10	fem4_naiveos_ipl2	naive	ipl	fem4	fem
7	11	fem4_naiveos_ipl2	naive	ipl	fem4	fem
7	12	fem4_naiveos_ipl2	naive	ipl	fem4	fem
11	13	fem4_naiveos_ipl2	naive	ipl	fem4	fem
11	14	fem4_naiveos_ipl2	naive	ipl	fem4	fem
9	15	fem4_naiveos_ipl2	naive	ipl	fem4	fem
11	16	fem4_naiveos_ipl2	naive	ipl	fem4	fem
8	17	fem4_naiveos_ipl2	naive	ipl	fem4	fem
9	18	fem4_naiveos_ipl2	naive	ipl	fem4	fem
10	19	fem4_naiveos_ipl2	naive	ipl	fem4	fem
10	20	fem4_naiveos_ipl2	naive	ipl	fem4	fem
10	21	fem4_naiveos_ipl2	naive	ipl	fem4	fem
14	22	fem4_naiveos_ipl2	naive	ipl	fem4	fem
11	23	fem4_naiveos_ipl2	naive	ipl	fem4	fem
17	24	fem4_naiveos_ipl2	naive	ipl	fem4	fem
14	25	fem4_naiveos_ipl2	naive	ipl	fem4	fem
16	26	fem4_naiveos_ipl2	naive	ipl	fem4	fem
15	27	fem4_naiveos_ipl2	naive	ipl	fem4	fem
15	28	fem4_naiveos_ipl2	naive	ipl	fem4	fem
14	29	fem4_naiveos_ipl2	naive	ipl	fem4	fem
11	30	fem4_naiveos_ipl2	naive	ipl	fem4	fem
11	31	fem4_naiveos_ipl2	naive	ipl	fem4	fem
11	32	fem4_naiveos_ipl2	naive	ipl	fem4	fem
11	33	fem4_naiveos_ipl2	naive	ipl	fem4	fem
11	34	fem4_naiveos_ipl2	naive	ipl	fem4	fem
16	35	fem4_naiveos_ipl2	naive	ipl	fem4	fem
9	36	fem4_naiveos_ipl2	naive	ipl	fem4	fem
10	37	fem4_naiveos_ipl2	naive	ipl	fem4	fem
9	38	fem4_naiveos_ipl2	naive	ipl	fem4	fem
7	39	fem4_naiveos_ipl2	naive	ipl	fem4	fem
8	40	fem4_naiveos_ipl2	naive	ipl	fem4	fem
10	41	fem4_naiveos_ipl2	naive	ipl	fem4	fem
9	42	fem4_naiveos_ipl2	naive	ipl	fem4	fem
13	43	fem4_naiveos_ipl2	naive	ipl	fem4	fem
14	44	fem4_naiveos_ipl2	naive	ipl	fem4	fem
10	45	fem4_naiveos_ipl2	naive	ipl	fem4	fem
11	46	fem4_naiveos_ipl2	naive	ipl	fem4	fem
11	47	fem4_naiveos_ipl2	naive	ipl	fem4	fem
10	48	fem4_naiveos_ipl2	naive	ipl	fem4	fem
7	49	fem4_naiveos_ipl2	naive	ipl	fem4	fem
5	50	fem4_naiveos_ipl2	naive	ipl	fem4	fem
6	51	fem4_naiveos_ipl2	naive	ipl	fem4	fem
5	52	fem4_naiveos_ipl2	naive	ipl	fem4	fem
5	53	fem4_naiveos_ipl2	naive	ipl	fem4	fem
5	54	fem4_naiveos_ipl2	naive	ipl	fem4	fem
4	55	fem4_naiveos_ipl2	naive	ipl	fem4	fem
6	56	fem4_naiveos_ipl2	naive	ipl	fem4	fem
4	57	fem4_naiveos_ipl2	naive	ipl	fem4	fem
5	58	fem4_naiveos_ipl2	naive	ipl	fem4	fem
5	59	fem4_naiveos_ipl2	naive	ipl	fem4	fem
0	0	fem2_d5os_ipl2	d5	ipl	fem2	fem
6	1	fem2_d5os_ipl2	d5	ipl	fem2	fem
10	2	fem2_d5os_ipl2	d5	ipl	fem2	fem
14	3	fem2_d5os_ipl2	d5	ipl	fem2	fem
19	4	fem2_d5os_ipl2	d5	ipl	fem2	fem
20	5	fem2_d5os_ipl2	d5	ipl	fem2	fem
22	6	fem2_d5os_ipl2	d5	ipl	fem2	fem
21	7	fem2_d5os_ipl2	d5	ipl	fem2	fem
19	8	fem2_d5os_ipl2	d5	ipl	fem2	fem
19	9	fem2_d5os_ipl2	d5	ipl	fem2	fem
19	10	fem2_d5os_ipl2	d5	ipl	fem2	fem
22	11	fem2_d5os_ipl2	d5	ipl	fem2	fem
20	12	fem2_d5os_ipl2	d5	ipl	fem2	fem
19	13	fem2_d5os_ipl2	d5	ipl	fem2	fem
19	14	fem2_d5os_ipl2	d5	ipl	fem2	fem
24	15	fem2_d5os_ipl2	d5	ipl	fem2	fem
24	16	fem2_d5os_ipl2	d5	ipl	fem2	fem
20	17	fem2_d5os_ipl2	d5	ipl	fem2	fem
19	18	fem2_d5os_ipl2	d5	ipl	fem2	fem
17	19	fem2_d5os_ipl2	d5	ipl	fem2	fem
13	20	fem2_d5os_ipl2	d5	ipl	fem2	fem
12	21	fem2_d5os_ipl2	d5	ipl	fem2	fem
11	22	fem2_d5os_ipl2	d5	ipl	fem2	fem
15	23	fem2_d5os_ipl2	d5	ipl	fem2	fem
9	24	fem2_d5os_ipl2	d5	ipl	fem2	fem
8	25	fem2_d5os_ipl2	d5	ipl	fem2	fem
7	26	fem2_d5os_ipl2	d5	ipl	fem2	fem
6	27	fem2_d5os_ipl2	d5	ipl	fem2	fem
5	28	fem2_d5os_ipl2	d5	ipl	fem2	fem
4	29	fem2_d5os_ipl2	d5	ipl	fem2	fem
4	30	fem2_d5os_ipl2	d5	ipl	fem2	fem
4	31	fem2_d5os_ipl2	d5	ipl	fem2	fem
4	32	fem2_d5os_ipl2	d5	ipl	fem2	fem
1	33	fem2_d5os_ipl2	d5	ipl	fem2	fem
1	34	fem2_d5os_ipl2	d5	ipl	fem2	fem
1	35	fem2_d5os_ipl2	d5	ipl	fem2	fem
1	36	fem2_d5os_ipl2	d5	ipl	fem2	fem
1	37	fem2_d5os_ipl2	d5	ipl	fem2	fem
1	38	fem2_d5os_ipl2	d5	ipl	fem2	fem
2	39	fem2_d5os_ipl2	d5	ipl	fem2	fem
0	40	fem2_d5os_ipl2	d5	ipl	fem2	fem
0	0	male1_d5os_ipl1	d5	ipl	male1	male
5	1	male1_d5os_ipl1	d5	ipl	male1	male
7	2	male1_d5os_ipl1	d5	ipl	male1	male
8	3	male1_d5os_ipl1	d5	ipl	male1	male
10	4	male1_d5os_ipl1	d5	ipl	male1	male
12	5	male1_d5os_ipl1	d5	ipl	male1	male
18	6	male1_d5os_ipl1	d5	ipl	male1	male
18	7	male1_d5os_ipl1	d5	ipl	male1	male
18	8	male1_d5os_ipl1	d5	ipl	male1	male
22	9	male1_d5os_ipl1	d5	ipl	male1	male
21	10	male1_d5os_ipl1	d5	ipl	male1	male
20	11	male1_d5os_ipl1	d5	ipl	male1	male
18	12	male1_d5os_ipl1	d5	ipl	male1	male
19	13	male1_d5os_ipl1	d5	ipl	male1	male
21	14	male1_d5os_ipl1	d5	ipl	male1	male
23	15	male1_d5os_ipl1	d5	ipl	male1	male
23	16	male1_d5os_ipl1	d5	ipl	male1	male
23	17	male1_d5os_ipl1	d5	ipl	male1	male
24	18	male1_d5os_ipl1	d5	ipl	male1	male
22	19	male1_d5os_ipl1	d5	ipl	male1	male
23	20	male1_d5os_ipl1	d5	ipl	male1	male
21	21	male1_d5os_ipl1	d5	ipl	male1	male
23	22	male1_d5os_ipl1	d5	ipl	male1	male
21	23	male1_d5os_ipl1	d5	ipl	male1	male
21	24	male1_d5os_ipl1	d5	ipl	male1	male
18	25	male1_d5os_ipl1	d5	ipl	male1	male
17	26	male1_d5os_ipl1	d5	ipl	male1	male
20	27	male1_d5os_ipl1	d5	ipl	male1	male
14	28	male1_d5os_ipl1	d5	ipl	male1	male
13	29	male1_d5os_ipl1	d5	ipl	male1	male
15	30	male1_d5os_ipl1	d5	ipl	male1	male
9	31	male1_d5os_ipl1	d5	ipl	male1	male
9	32	male1_d5os_ipl1	d5	ipl	male1	male
6	33	male1_d5os_ipl1	d5	ipl	male1	male
5	34	male1_d5os_ipl1	d5	ipl	male1	male
7	35	male1_d5os_ipl1	d5	ipl	male1	male
7	36	male1_d5os_ipl1	d5	ipl	male1	male
5	37	male1_d5os_ipl1	d5	ipl	male1	male
5	38	male1_d5os_ipl1	d5	ipl	male1	male
5	39	male1_d5os_ipl1	d5	ipl	male1	male
3	40	male1_d5os_ipl1	d5	ipl	male1	male
5	41	male1_d5os_ipl1	d5	ipl	male1	male
3	42	male1_d5os_ipl1	d5	ipl	male1	male
3	43	male1_d5os_ipl1	d5	ipl	male1	male
3	44	male1_d5os_ipl1	d5	ipl	male1	male
1	45	male1_d5os_ipl1	d5	ipl	male1	male
1	46	male1_d5os_ipl1	d5	ipl	male1	male
1	47	male1_d5os_ipl1	d5	ipl	male1	male
0	48	male1_d5os_ipl1	d5	ipl	male1	male
0	0	fem3_naiveos_ipl1	naive	ipl	fem3	fem
4	1	fem3_naiveos_ipl1	naive	ipl	fem3	fem
4	2	fem3_naiveos_ipl1	naive	ipl	fem3	fem
6	3	fem3_naiveos_ipl1	naive	ipl	fem3	fem
7	4	fem3_naiveos_ipl1	naive	ipl	fem3	fem
8	5	fem3_naiveos_ipl1	naive	ipl	fem3	fem
8	6	fem3_naiveos_ipl1	naive	ipl	fem3	fem
8	7	fem3_naiveos_ipl1	naive	ipl	fem3	fem
8	8	fem3_naiveos_ipl1	naive	ipl	fem3	fem
7	9	fem3_naiveos_ipl1	naive	ipl	fem3	fem
8	10	fem3_naiveos_ipl1	naive	ipl	fem3	fem
8	11	fem3_naiveos_ipl1	naive	ipl	fem3	fem
8	12	fem3_naiveos_ipl1	naive	ipl	fem3	fem
9	13	fem3_naiveos_ipl1	naive	ipl	fem3	fem
13	14	fem3_naiveos_ipl1	naive	ipl	fem3	fem
12	15	fem3_naiveos_ipl1	naive	ipl	fem3	fem
10	16	fem3_naiveos_ipl1	naive	ipl	fem3	fem
13	17	fem3_naiveos_ipl1	naive	ipl	fem3	fem
13	18	fem3_naiveos_ipl1	naive	ipl	fem3	fem
14	19	fem3_naiveos_ipl1	naive	ipl	fem3	fem
19	20	fem3_naiveos_ipl1	naive	ipl	fem3	fem
14	21	fem3_naiveos_ipl1	naive	ipl	fem3	fem
12	22	fem3_naiveos_ipl1	naive	ipl	fem3	fem
10	23	fem3_naiveos_ipl1	naive	ipl	fem3	fem
11	24	fem3_naiveos_ipl1	naive	ipl	fem3	fem
10	25	fem3_naiveos_ipl1	naive	ipl	fem3	fem
9	26	fem3_naiveos_ipl1	naive	ipl	fem3	fem
12	27	fem3_naiveos_ipl1	naive	ipl	fem3	fem
13	28	fem3_naiveos_ipl1	naive	ipl	fem3	fem
13	29	fem3_naiveos_ipl1	naive	ipl	fem3	fem
9	30	fem3_naiveos_ipl1	naive	ipl	fem3	fem
10	31	fem3_naiveos_ipl1	naive	ipl	fem3	fem
8	32	fem3_naiveos_ipl1	naive	ipl	fem3	fem
7	33	fem3_naiveos_ipl1	naive	ipl	fem3	fem
6	34	fem3_naiveos_ipl1	naive	ipl	fem3	fem
8	35	fem3_naiveos_ipl1	naive	ipl	fem3	fem
6	36	fem3_naiveos_ipl1	naive	ipl	fem3	fem
7	37	fem3_naiveos_ipl1	naive	ipl	fem3	fem
8	38	fem3_naiveos_ipl1	naive	ipl	fem3	fem
10	39	fem3_naiveos_ipl1	naive	ipl	fem3	fem
10	40	fem3_naiveos_ipl1	naive	ipl	fem3	fem
11	41	fem3_naiveos_ipl1	naive	ipl	fem3	fem
8	42	fem3_naiveos_ipl1	naive	ipl	fem3	fem
9	43	fem3_naiveos_ipl1	naive	ipl	fem3	fem
11	44	fem3_naiveos_ipl1	naive	ipl	fem3	fem
9	45	fem3_naiveos_ipl1	naive	ipl	fem3	fem
11	46	fem3_naiveos_ipl1	naive	ipl	fem3	fem
8	47	fem3_naiveos_ipl1	naive	ipl	fem3	fem
8	48	fem3_naiveos_ipl1	naive	ipl	fem3	fem
11	49	fem3_naiveos_ipl1	naive	ipl	fem3	fem
9	50	fem3_naiveos_ipl1	naive	ipl	fem3	fem
13	51	fem3_naiveos_ipl1	naive	ipl	fem3	fem
15	52	fem3_naiveos_ipl1	naive	ipl	fem3	fem
15	53	fem3_naiveos_ipl1	naive	ipl	fem3	fem
15	54	fem3_naiveos_ipl1	naive	ipl	fem3	fem
11	55	fem3_naiveos_ipl1	naive	ipl	fem3	fem
13	56	fem3_naiveos_ipl1	naive	ipl	fem3	fem
11	57	fem3_naiveos_ipl1	naive	ipl	fem3	fem
14	58	fem3_naiveos_ipl1	naive	ipl	fem3	fem
12	59	fem3_naiveos_ipl1	naive	ipl	fem3	fem
0	0	male2_naiveos_ipl4	naive	ipl	male2	male
3	1	male2_naiveos_ipl4	naive	ipl	male2	male
4	2	male2_naiveos_ipl4	naive	ipl	male2	male
4	3	male2_naiveos_ipl4	naive	ipl	male2	male
4	4	male2_naiveos_ipl4	naive	ipl	male2	male
4	5	male2_naiveos_ipl4	naive	ipl	male2	male
4	6	male2_naiveos_ipl4	naive	ipl	male2	male
4	7	male2_naiveos_ipl4	naive	ipl	male2	male
4	8	male2_naiveos_ipl4	naive	ipl	male2	male
4	9	male2_naiveos_ipl4	naive	ipl	male2	male
4	10	male2_naiveos_ipl4	naive	ipl	male2	male
5	11	male2_naiveos_ipl4	naive	ipl	male2	male
9	12	male2_naiveos_ipl4	naive	ipl	male2	male
7	13	male2_naiveos_ipl4	naive	ipl	male2	male
6	14	male2_naiveos_ipl4	naive	ipl	male2	male
8	15	male2_naiveos_ipl4	naive	ipl	male2	male
8	16	male2_naiveos_ipl4	naive	ipl	male2	male
8	17	male2_naiveos_ipl4	naive	ipl	male2	male
9	18	male2_naiveos_ipl4	naive	ipl	male2	male
9	19	male2_naiveos_ipl4	naive	ipl	male2	male
9	20	male2_naiveos_ipl4	naive	ipl	male2	male
7	21	male2_naiveos_ipl4	naive	ipl	male2	male
11	22	male2_naiveos_ipl4	naive	ipl	male2	male
8	23	male2_naiveos_ipl4	naive	ipl	male2	male
8	24	male2_naiveos_ipl4	naive	ipl	male2	male
9	25	male2_naiveos_ipl4	naive	ipl	male2	male
9	26	male2_naiveos_ipl4	naive	ipl	male2	male
8	27	male2_naiveos_ipl4	naive	ipl	male2	male
7	28	male2_naiveos_ipl4	naive	ipl	male2	male
7	29	male2_naiveos_ipl4	naive	ipl	male2	male
6	30	male2_naiveos_ipl4	naive	ipl	male2	male
4	31	male2_naiveos_ipl4	naive	ipl	male2	male
4	32	male2_naiveos_ipl4	naive	ipl	male2	male
4	33	male2_naiveos_ipl4	naive	ipl	male2	male
8	34	male2_naiveos_ipl4	naive	ipl	male2	male
5	35	male2_naiveos_ipl4	naive	ipl	male2	male
7	36	male2_naiveos_ipl4	naive	ipl	male2	male
6	37	male2_naiveos_ipl4	naive	ipl	male2	male
5	38	male2_naiveos_ipl4	naive	ipl	male2	male
4	39	male2_naiveos_ipl4	naive	ipl	male2	male
2	40	male2_naiveos_ipl4	naive	ipl	male2	male
1	41	male2_naiveos_ipl4	naive	ipl	male2	male
1	42	male2_naiveos_ipl4	naive	ipl	male2	male
1	43	male2_naiveos_ipl4	naive	ipl	male2	male
2	44	male2_naiveos_ipl4	naive	ipl	male2	male
2	45	male2_naiveos_ipl4	naive	ipl	male2	male
2	46	male2_naiveos_ipl4	naive	ipl	male2	male
1	47	male2_naiveos_ipl4	naive	ipl	male2	male
1	48	male2_naiveos_ipl4	naive	ipl	male2	male
1	49	male2_naiveos_ipl4	naive	ipl	male2	male
1	50	male2_naiveos_ipl4	naive	ipl	male2	male
1	51	male2_naiveos_ipl4	naive	ipl	male2	male
1	52	male2_naiveos_ipl4	naive	ipl	male2	male
0	53	male2_naiveos_ipl4	naive	ipl	male2	male
0	0	fem2_naiveos_ipl1	naive	ipl	fem2	fem
2	1	fem2_naiveos_ipl1	naive	ipl	fem2	fem
2	2	fem2_naiveos_ipl1	naive	ipl	fem2	fem
2	3	fem2_naiveos_ipl1	naive	ipl	fem2	fem
3	4	fem2_naiveos_ipl1	naive	ipl	fem2	fem
3	5	fem2_naiveos_ipl1	naive	ipl	fem2	fem
3	6	fem2_naiveos_ipl1	naive	ipl	fem2	fem
3	7	fem2_naiveos_ipl1	naive	ipl	fem2	fem
4	8	fem2_naiveos_ipl1	naive	ipl	fem2	fem
6	9	fem2_naiveos_ipl1	naive	ipl	fem2	fem
8	10	fem2_naiveos_ipl1	naive	ipl	fem2	fem
9	11	fem2_naiveos_ipl1	naive	ipl	fem2	fem
13	12	fem2_naiveos_ipl1	naive	ipl	fem2	fem
10	13	fem2_naiveos_ipl1	naive	ipl	fem2	fem
10	14	fem2_naiveos_ipl1	naive	ipl	fem2	fem
10	15	fem2_naiveos_ipl1	naive	ipl	fem2	fem
10	16	fem2_naiveos_ipl1	naive	ipl	fem2	fem
10	17	fem2_naiveos_ipl1	naive	ipl	fem2	fem
10	18	fem2_naiveos_ipl1	naive	ipl	fem2	fem
9	19	fem2_naiveos_ipl1	naive	ipl	fem2	fem
9	20	fem2_naiveos_ipl1	naive	ipl	fem2	fem
10	21	fem2_naiveos_ipl1	naive	ipl	fem2	fem
11	22	fem2_naiveos_ipl1	naive	ipl	fem2	fem
12	23	fem2_naiveos_ipl1	naive	ipl	fem2	fem
14	24	fem2_naiveos_ipl1	naive	ipl	fem2	fem
11	25	fem2_naiveos_ipl1	naive	ipl	fem2	fem
11	26	fem2_naiveos_ipl1	naive	ipl	fem2	fem
10	27	fem2_naiveos_ipl1	naive	ipl	fem2	fem
11	28	fem2_naiveos_ipl1	naive	ipl	fem2	fem
10	29	fem2_naiveos_ipl1	naive	ipl	fem2	fem
11	30	fem2_naiveos_ipl1	naive	ipl	fem2	fem
11	31	fem2_naiveos_ipl1	naive	ipl	fem2	fem
14	32	fem2_naiveos_ipl1	naive	ipl	fem2	fem
13	33	fem2_naiveos_ipl1	naive	ipl	fem2	fem
15	34	fem2_naiveos_ipl1	naive	ipl	fem2	fem
14	35	fem2_naiveos_ipl1	naive	ipl	fem2	fem
12	36	fem2_naiveos_ipl1	naive	ipl	fem2	fem
13	37	fem2_naiveos_ipl1	naive	ipl	fem2	fem
14	38	fem2_naiveos_ipl1	naive	ipl	fem2	fem
14	39	fem2_naiveos_ipl1	naive	ipl	fem2	fem
16	40	fem2_naiveos_ipl1	naive	ipl	fem2	fem
21	41	fem2_naiveos_ipl1	naive	ipl	fem2	fem
14	42	fem2_naiveos_ipl1	naive	ipl	fem2	fem
18	43	fem2_naiveos_ipl1	naive	ipl	fem2	fem
16	44	fem2_naiveos_ipl1	naive	ipl	fem2	fem
18	45	fem2_naiveos_ipl1	naive	ipl	fem2	fem
17	46	fem2_naiveos_ipl1	naive	ipl	fem2	fem
14	47	fem2_naiveos_ipl1	naive	ipl	fem2	fem
15	48	fem2_naiveos_ipl1	naive	ipl	fem2	fem
16	49	fem2_naiveos_ipl1	naive	ipl	fem2	fem
13	50	fem2_naiveos_ipl1	naive	ipl	fem2	fem
11	51	fem2_naiveos_ipl1	naive	ipl	fem2	fem
12	52	fem2_naiveos_ipl1	naive	ipl	fem2	fem
13	53	fem2_naiveos_ipl1	naive	ipl	fem2	fem
14	54	fem2_naiveos_ipl1	naive	ipl	fem2	fem
10	55	fem2_naiveos_ipl1	naive	ipl	fem2	fem
8	56	fem2_naiveos_ipl1	naive	ipl	fem2	fem
10	57	fem2_naiveos_ipl1	naive	ipl	fem2	fem
8	58	fem2_naiveos_ipl1	naive	ipl	fem2	fem
8	59	fem2_naiveos_ipl1	naive	ipl	fem2	fem
0	0	fem2_d5os_ipl1	d5	ipl	fem2	fem
8	1	fem2_d5os_ipl1	d5	ipl	fem2	fem
11	2	fem2_d5os_ipl1	d5	ipl	fem2	fem
11	3	fem2_d5os_ipl1	d5	ipl	fem2	fem
12	4	fem2_d5os_ipl1	d5	ipl	fem2	fem
16	5	fem2_d5os_ipl1	d5	ipl	fem2	fem
22	6	fem2_d5os_ipl1	d5	ipl	fem2	fem
28	7	fem2_d5os_ipl1	d5	ipl	fem2	fem
26	8	fem2_d5os_ipl1	d5	ipl	fem2	fem
28	9	fem2_d5os_ipl1	d5	ipl	fem2	fem
31	10	fem2_d5os_ipl1	d5	ipl	fem2	fem
35	11	fem2_d5os_ipl1	d5	ipl	fem2	fem
32	12	fem2_d5os_ipl1	d5	ipl	fem2	fem
30	13	fem2_d5os_ipl1	d5	ipl	fem2	fem
29	14	fem2_d5os_ipl1	d5	ipl	fem2	fem
31	15	fem2_d5os_ipl1	d5	ipl	fem2	fem
30	16	fem2_d5os_ipl1	d5	ipl	fem2	fem
22	17	fem2_d5os_ipl1	d5	ipl	fem2	fem
20	18	fem2_d5os_ipl1	d5	ipl	fem2	fem
18	19	fem2_d5os_ipl1	d5	ipl	fem2	fem
22	20	fem2_d5os_ipl1	d5	ipl	fem2	fem
23	21	fem2_d5os_ipl1	d5	ipl	fem2	fem
26	22	fem2_d5os_ipl1	d5	ipl	fem2	fem
28	23	fem2_d5os_ipl1	d5	ipl	fem2	fem
25	24	fem2_d5os_ipl1	d5	ipl	fem2	fem
25	25	fem2_d5os_ipl1	d5	ipl	fem2	fem
26	26	fem2_d5os_ipl1	d5	ipl	fem2	fem
24	27	fem2_d5os_ipl1	d5	ipl	fem2	fem
27	28	fem2_d5os_ipl1	d5	ipl	fem2	fem
18	29	fem2_d5os_ipl1	d5	ipl	fem2	fem
16	30	fem2_d5os_ipl1	d5	ipl	fem2	fem
14	31	fem2_d5os_ipl1	d5	ipl	fem2	fem
13	32	fem2_d5os_ipl1	d5	ipl	fem2	fem
11	33	fem2_d5os_ipl1	d5	ipl	fem2	fem
9	34	fem2_d5os_ipl1	d5	ipl	fem2	fem
9	35	fem2_d5os_ipl1	d5	ipl	fem2	fem
7	36	fem2_d5os_ipl1	d5	ipl	fem2	fem
6	37	fem2_d5os_ipl1	d5	ipl	fem2	fem
5	38	fem2_d5os_ipl1	d5	ipl	fem2	fem
4	39	fem2_d5os_ipl1	d5	ipl	fem2	fem
4	40	fem2_d5os_ipl1	d5	ipl	fem2	fem
3	41	fem2_d5os_ipl1	d5	ipl	fem2	fem
4	42	fem2_d5os_ipl1	d5	ipl	fem2	fem
4	43	fem2_d5os_ipl1	d5	ipl	fem2	fem
4	44	fem2_d5os_ipl1	d5	ipl	fem2	fem
5	45	fem2_d5os_ipl1	d5	ipl	fem2	fem
1	46	fem2_d5os_ipl1	d5	ipl	fem2	fem
1	47	fem2_d5os_ipl1	d5	ipl	fem2	fem
1	48	fem2_d5os_ipl1	d5	ipl	fem2	fem
1	49	fem2_d5os_ipl1	d5	ipl	fem2	fem
1	50	fem2_d5os_ipl1	d5	ipl	fem2	fem
1	51	fem2_d5os_ipl1	d5	ipl	fem2	fem
1	52	fem2_d5os_ipl1	d5	ipl	fem2	fem
1	53	fem2_d5os_ipl1	d5	ipl	fem2	fem
1	54	fem2_d5os_ipl1	d5	ipl	fem2	fem
1	55	fem2_d5os_ipl1	d5	ipl	fem2	fem
1	56	fem2_d5os_ipl1	d5	ipl	fem2	fem
0	57	fem2_d5os_ipl1	d5	ipl	fem2	fem
0	0	male1_d5os_ipl2	d5	ipl	male1	male
4	1	male1_d5os_ipl2	d5	ipl	male1	male
4	2	male1_d5os_ipl2	d5	ipl	male1	male
5	3	male1_d5os_ipl2	d5	ipl	male1	male
6	4	male1_d5os_ipl2	d5	ipl	male1	male
9	5	male1_d5os_ipl2	d5	ipl	male1	male
11	6	male1_d5os_ipl2	d5	ipl	male1	male
13	7	male1_d5os_ipl2	d5	ipl	male1	male
14	8	male1_d5os_ipl2	d5	ipl	male1	male
14	9	male1_d5os_ipl2	d5	ipl	male1	male
15	10	male1_d5os_ipl2	d5	ipl	male1	male
15	11	male1_d5os_ipl2	d5	ipl	male1	male
15	12	male1_d5os_ipl2	d5	ipl	male1	male
15	13	male1_d5os_ipl2	d5	ipl	male1	male
12	14	male1_d5os_ipl2	d5	ipl	male1	male
10	15	male1_d5os_ipl2	d5	ipl	male1	male
9	16	male1_d5os_ipl2	d5	ipl	male1	male
10	17	male1_d5os_ipl2	d5	ipl	male1	male
11	18	male1_d5os_ipl2	d5	ipl	male1	male
9	19	male1_d5os_ipl2	d5	ipl	male1	male
6	20	male1_d5os_ipl2	d5	ipl	male1	male
6	21	male1_d5os_ipl2	d5	ipl	male1	male
6	22	male1_d5os_ipl2	d5	ipl	male1	male
6	23	male1_d5os_ipl2	d5	ipl	male1	male
5	24	male1_d5os_ipl2	d5	ipl	male1	male
3	25	male1_d5os_ipl2	d5	ipl	male1	male
2	26	male1_d5os_ipl2	d5	ipl	male1	male
2	27	male1_d5os_ipl2	d5	ipl	male1	male
2	28	male1_d5os_ipl2	d5	ipl	male1	male
2	29	male1_d5os_ipl2	d5	ipl	male1	male
2	30	male1_d5os_ipl2	d5	ipl	male1	male
0	31	male1_d5os_ipl2	d5	ipl	male1	male
0	0	fem8_d5os_ipl6	d5	ipl	fem8	fem
6	1	fem8_d5os_ipl6	d5	ipl	fem8	fem
8	2	fem8_d5os_ipl6	d5	ipl	fem8	fem
10	3	fem8_d5os_ipl6	d5	ipl	fem8	fem
11	4	fem8_d5os_ipl6	d5	ipl	fem8	fem
15	5	fem8_d5os_ipl6	d5	ipl	fem8	fem
17	6	fem8_d5os_ipl6	d5	ipl	fem8	fem
19	7	fem8_d5os_ipl6	d5	ipl	fem8	fem
21	8	fem8_d5os_ipl6	d5	ipl	fem8	fem
19	9	fem8_d5os_ipl6	d5	ipl	fem8	fem
17	10	fem8_d5os_ipl6	d5	ipl	fem8	fem
17	11	fem8_d5os_ipl6	d5	ipl	fem8	fem
14	12	fem8_d5os_ipl6	d5	ipl	fem8	fem
19	13	fem8_d5os_ipl6	d5	ipl	fem8	fem
19	14	fem8_d5os_ipl6	d5	ipl	fem8	fem
19	15	fem8_d5os_ipl6	d5	ipl	fem8	fem
14	16	fem8_d5os_ipl6	d5	ipl	fem8	fem
13	17	fem8_d5os_ipl6	d5	ipl	fem8	fem
10	18	fem8_d5os_ipl6	d5	ipl	fem8	fem
12	19	fem8_d5os_ipl6	d5	ipl	fem8	fem
13	20	fem8_d5os_ipl6	d5	ipl	fem8	fem
17	21	fem8_d5os_ipl6	d5	ipl	fem8	fem
12	22	fem8_d5os_ipl6	d5	ipl	fem8	fem
12	23	fem8_d5os_ipl6	d5	ipl	fem8	fem
11	24	fem8_d5os_ipl6	d5	ipl	fem8	fem
11	25	fem8_d5os_ipl6	d5	ipl	fem8	fem
9	26	fem8_d5os_ipl6	d5	ipl	fem8	fem
8	27	fem8_d5os_ipl6	d5	ipl	fem8	fem
9	28	fem8_d5os_ipl6	d5	ipl	fem8	fem
13	29	fem8_d5os_ipl6	d5	ipl	fem8	fem
9	30	fem8_d5os_ipl6	d5	ipl	fem8	fem
10	31	fem8_d5os_ipl6	d5	ipl	fem8	fem
7	32	fem8_d5os_ipl6	d5	ipl	fem8	fem
7	33	fem8_d5os_ipl6	d5	ipl	fem8	fem
6	34	fem8_d5os_ipl6	d5	ipl	fem8	fem
11	35	fem8_d5os_ipl6	d5	ipl	fem8	fem
11	36	fem8_d5os_ipl6	d5	ipl	fem8	fem
16	37	fem8_d5os_ipl6	d5	ipl	fem8	fem
11	38	fem8_d5os_ipl6	d5	ipl	fem8	fem
9	39	fem8_d5os_ipl6	d5	ipl	fem8	fem
7	40	fem8_d5os_ipl6	d5	ipl	fem8	fem
8	41	fem8_d5os_ipl6	d5	ipl	fem8	fem
9	42	fem8_d5os_ipl6	d5	ipl	fem8	fem
9	43	fem8_d5os_ipl6	d5	ipl	fem8	fem
4	44	fem8_d5os_ipl6	d5	ipl	fem8	fem
4	45	fem8_d5os_ipl6	d5	ipl	fem8	fem
4	46	fem8_d5os_ipl6	d5	ipl	fem8	fem
6	47	fem8_d5os_ipl6	d5	ipl	fem8	fem
7	48	fem8_d5os_ipl6	d5	ipl	fem8	fem
5	49	fem8_d5os_ipl6	d5	ipl	fem8	fem
3	50	fem8_d5os_ipl6	d5	ipl	fem8	fem
3	51	fem8_d5os_ipl6	d5	ipl	fem8	fem
1	52	fem8_d5os_ipl6	d5	ipl	fem8	fem
2	53	fem8_d5os_ipl6	d5	ipl	fem8	fem
3	54	fem8_d5os_ipl6	d5	ipl	fem8	fem
3	55	fem8_d5os_ipl6	d5	ipl	fem8	fem
3	56	fem8_d5os_ipl6	d5	ipl	fem8	fem
1	57	fem8_d5os_ipl6	d5	ipl	fem8	fem
0	58	fem8_d5os_ipl6	d5	ipl	fem8	fem
0	0	male1_d5os_ipl3	d5	ipl	male1	male
5	1	male1_d5os_ipl3	d5	ipl	male1	male
6	2	male1_d5os_ipl3	d5	ipl	male1	male
7	3	male1_d5os_ipl3	d5	ipl	male1	male
11	4	male1_d5os_ipl3	d5	ipl	male1	male
12	5	male1_d5os_ipl3	d5	ipl	male1	male
12	6	male1_d5os_ipl3	d5	ipl	male1	male
19	7	male1_d5os_ipl3	d5	ipl	male1	male
23	8	male1_d5os_ipl3	d5	ipl	male1	male
21	9	male1_d5os_ipl3	d5	ipl	male1	male
19	10	male1_d5os_ipl3	d5	ipl	male1	male
18	11	male1_d5os_ipl3	d5	ipl	male1	male
15	12	male1_d5os_ipl3	d5	ipl	male1	male
15	13	male1_d5os_ipl3	d5	ipl	male1	male
16	14	male1_d5os_ipl3	d5	ipl	male1	male
18	15	male1_d5os_ipl3	d5	ipl	male1	male
13	16	male1_d5os_ipl3	d5	ipl	male1	male
13	17	male1_d5os_ipl3	d5	ipl	male1	male
12	18	male1_d5os_ipl3	d5	ipl	male1	male
11	19	male1_d5os_ipl3	d5	ipl	male1	male
9	20	male1_d5os_ipl3	d5	ipl	male1	male
9	21	male1_d5os_ipl3	d5	ipl	male1	male
9	22	male1_d5os_ipl3	d5	ipl	male1	male
10	23	male1_d5os_ipl3	d5	ipl	male1	male
9	24	male1_d5os_ipl3	d5	ipl	male1	male
9	25	male1_d5os_ipl3	d5	ipl	male1	male
7	26	male1_d5os_ipl3	d5	ipl	male1	male
3	27	male1_d5os_ipl3	d5	ipl	male1	male
2	28	male1_d5os_ipl3	d5	ipl	male1	male
1	29	male1_d5os_ipl3	d5	ipl	male1	male
1	30	male1_d5os_ipl3	d5	ipl	male1	male
0	31	male1_d5os_ipl3	d5	ipl	male1	male
0	0	male3_naiveos_ipl6	naive	ipl	male3	male
3	1	male3_naiveos_ipl6	naive	ipl	male3	male
3	2	male3_naiveos_ipl6	naive	ipl	male3	male
4	3	male3_naiveos_ipl6	naive	ipl	male3	male
4	4	male3_naiveos_ipl6	naive	ipl	male3	male
4	5	male3_naiveos_ipl6	naive	ipl	male3	male
4	6	male3_naiveos_ipl6	naive	ipl	male3	male
4	7	male3_naiveos_ipl6	naive	ipl	male3	male
4	8	male3_naiveos_ipl6	naive	ipl	male3	male
6	9	male3_naiveos_ipl6	naive	ipl	male3	male
5	10	male3_naiveos_ipl6	naive	ipl	male3	male
5	11	male3_naiveos_ipl6	naive	ipl	male3	male
6	12	male3_naiveos_ipl6	naive	ipl	male3	male
6	13	male3_naiveos_ipl6	naive	ipl	male3	male
9	14	male3_naiveos_ipl6	naive	ipl	male3	male
10	15	male3_naiveos_ipl6	naive	ipl	male3	male
9	16	male3_naiveos_ipl6	naive	ipl	male3	male
7	17	male3_naiveos_ipl6	naive	ipl	male3	male
5	18	male3_naiveos_ipl6	naive	ipl	male3	male
7	19	male3_naiveos_ipl6	naive	ipl	male3	male
8	20	male3_naiveos_ipl6	naive	ipl	male3	male
9	21	male3_naiveos_ipl6	naive	ipl	male3	male
18	22	male3_naiveos_ipl6	naive	ipl	male3	male
14	23	male3_naiveos_ipl6	naive	ipl	male3	male
17	24	male3_naiveos_ipl6	naive	ipl	male3	male
11	25	male3_naiveos_ipl6	naive	ipl	male3	male
11	26	male3_naiveos_ipl6	naive	ipl	male3	male
12	27	male3_naiveos_ipl6	naive	ipl	male3	male
12	28	male3_naiveos_ipl6	naive	ipl	male3	male
10	29	male3_naiveos_ipl6	naive	ipl	male3	male
10	30	male3_naiveos_ipl6	naive	ipl	male3	male
8	31	male3_naiveos_ipl6	naive	ipl	male3	male
8	32	male3_naiveos_ipl6	naive	ipl	male3	male
9	33	male3_naiveos_ipl6	naive	ipl	male3	male
12	34	male3_naiveos_ipl6	naive	ipl	male3	male
13	35	male3_naiveos_ipl6	naive	ipl	male3	male
12	36	male3_naiveos_ipl6	naive	ipl	male3	male
15	37	male3_naiveos_ipl6	naive	ipl	male3	male
9	38	male3_naiveos_ipl6	naive	ipl	male3	male
8	39	male3_naiveos_ipl6	naive	ipl	male3	male
7	40	male3_naiveos_ipl6	naive	ipl	male3	male
7	41	male3_naiveos_ipl6	naive	ipl	male3	male
8	42	male3_naiveos_ipl6	naive	ipl	male3	male
10	43	male3_naiveos_ipl6	naive	ipl	male3	male
7	44	male3_naiveos_ipl6	naive	ipl	male3	male
10	45	male3_naiveos_ipl6	naive	ipl	male3	male
10	46	male3_naiveos_ipl6	naive	ipl	male3	male
12	47	male3_naiveos_ipl6	naive	ipl	male3	male
11	48	male3_naiveos_ipl6	naive	ipl	male3	male
11	49	male3_naiveos_ipl6	naive	ipl	male3	male
11	50	male3_naiveos_ipl6	naive	ipl	male3	male
12	51	male3_naiveos_ipl6	naive	ipl	male3	male
14	52	male3_naiveos_ipl6	naive	ipl	male3	male
8	53	male3_naiveos_ipl6	naive	ipl	male3	male
9	54	male3_naiveos_ipl6	naive	ipl	male3	male
9	55	male3_naiveos_ipl6	naive	ipl	male3	male
5	56	male3_naiveos_ipl6	naive	ipl	male3	male
5	57	male3_naiveos_ipl6	naive	ipl	male3	male
5	58	male3_naiveos_ipl6	naive	ipl	male3	male
5	59	male3_naiveos_ipl6	naive	ipl	male3	male
0	0	male4_naiveos_ipl3	naive	ipl	male4	male
4	1	male4_naiveos_ipl3	naive	ipl	male4	male
5	2	male4_naiveos_ipl3	naive	ipl	male4	male
9	3	male4_naiveos_ipl3	naive	ipl	male4	male
9	4	male4_naiveos_ipl3	naive	ipl	male4	male
9	5	male4_naiveos_ipl3	naive	ipl	male4	male
8	6	male4_naiveos_ipl3	naive	ipl	male4	male
8	7	male4_naiveos_ipl3	naive	ipl	male4	male
6	8	male4_naiveos_ipl3	naive	ipl	male4	male
7	9	male4_naiveos_ipl3	naive	ipl	male4	male
9	10	male4_naiveos_ipl3	naive	ipl	male4	male
10	11	male4_naiveos_ipl3	naive	ipl	male4	male
11	12	male4_naiveos_ipl3	naive	ipl	male4	male
13	13	male4_naiveos_ipl3	naive	ipl	male4	male
13	14	male4_naiveos_ipl3	naive	ipl	male4	male
12	15	male4_naiveos_ipl3	naive	ipl	male4	male
15	16	male4_naiveos_ipl3	naive	ipl	male4	male
13	17	male4_naiveos_ipl3	naive	ipl	male4	male
11	18	male4_naiveos_ipl3	naive	ipl	male4	male
14	19	male4_naiveos_ipl3	naive	ipl	male4	male
11	20	male4_naiveos_ipl3	naive	ipl	male4	male
16	21	male4_naiveos_ipl3	naive	ipl	male4	male
15	22	male4_naiveos_ipl3	naive	ipl	male4	male
18	23	male4_naiveos_ipl3	naive	ipl	male4	male
10	24	male4_naiveos_ipl3	naive	ipl	male4	male
9	25	male4_naiveos_ipl3	naive	ipl	male4	male
12	26	male4_naiveos_ipl3	naive	ipl	male4	male
12	27	male4_naiveos_ipl3	naive	ipl	male4	male
10	28	male4_naiveos_ipl3	naive	ipl	male4	male
14	29	male4_naiveos_ipl3	naive	ipl	male4	male
15	30	male4_naiveos_ipl3	naive	ipl	male4	male
14	31	male4_naiveos_ipl3	naive	ipl	male4	male
14	32	male4_naiveos_ipl3	naive	ipl	male4	male
12	33	male4_naiveos_ipl3	naive	ipl	male4	male
10	34	male4_naiveos_ipl3	naive	ipl	male4	male
10	35	male4_naiveos_ipl3	naive	ipl	male4	male
11	36	male4_naiveos_ipl3	naive	ipl	male4	male
13	37	male4_naiveos_ipl3	naive	ipl	male4	male
8	38	male4_naiveos_ipl3	naive	ipl	male4	male
8	39	male4_naiveos_ipl3	naive	ipl	male4	male
6	40	male4_naiveos_ipl3	naive	ipl	male4	male
10	41	male4_naiveos_ipl3	naive	ipl	male4	male
9	42	male4_naiveos_ipl3	naive	ipl	male4	male
9	43	male4_naiveos_ipl3	naive	ipl	male4	male
7	44	male4_naiveos_ipl3	naive	ipl	male4	male
7	45	male4_naiveos_ipl3	naive	ipl	male4	male
7	46	male4_naiveos_ipl3	naive	ipl	male4	male
7	47	male4_naiveos_ipl3	naive	ipl	male4	male
8	48	male4_naiveos_ipl3	naive	ipl	male4	male
7	49	male4_naiveos_ipl3	naive	ipl	male4	male
8	50	male4_naiveos_ipl3	naive	ipl	male4	male
8	51	male4_naiveos_ipl3	naive	ipl	male4	male
5	52	male4_naiveos_ipl3	naive	ipl	male4	male
5	53	male4_naiveos_ipl3	naive	ipl	male4	male
6	54	male4_naiveos_ipl3	naive	ipl	male4	male
6	55	male4_naiveos_ipl3	naive	ipl	male4	male
6	56	male4_naiveos_ipl3	naive	ipl	male4	male
5	57	male4_naiveos_ipl3	naive	ipl	male4	male
3	58	male4_naiveos_ipl3	naive	ipl	male4	male
3	59	male4_naiveos_ipl3	naive	ipl	male4	male
0	0	male7_d5os_ipl2	d5	ipl	male7	male
5	1	male7_d5os_ipl2	d5	ipl	male7	male
6	2	male7_d5os_ipl2	d5	ipl	male7	male
10	3	male7_d5os_ipl2	d5	ipl	male7	male
13	4	male7_d5os_ipl2	d5	ipl	male7	male
16	5	male7_d5os_ipl2	d5	ipl	male7	male
18	6	male7_d5os_ipl2	d5	ipl	male7	male
17	7	male7_d5os_ipl2	d5	ipl	male7	male
17	8	male7_d5os_ipl2	d5	ipl	male7	male
22	9	male7_d5os_ipl2	d5	ipl	male7	male
26	10	male7_d5os_ipl2	d5	ipl	male7	male
24	11	male7_d5os_ipl2	d5	ipl	male7	male
24	12	male7_d5os_ipl2	d5	ipl	male7	male
20	13	male7_d5os_ipl2	d5	ipl	male7	male
16	14	male7_d5os_ipl2	d5	ipl	male7	male
12	15	male7_d5os_ipl2	d5	ipl	male7	male
11	16	male7_d5os_ipl2	d5	ipl	male7	male
12	17	male7_d5os_ipl2	d5	ipl	male7	male
9	18	male7_d5os_ipl2	d5	ipl	male7	male
6	19	male7_d5os_ipl2	d5	ipl	male7	male
4	20	male7_d5os_ipl2	d5	ipl	male7	male
5	21	male7_d5os_ipl2	d5	ipl	male7	male
8	22	male7_d5os_ipl2	d5	ipl	male7	male
8	23	male7_d5os_ipl2	d5	ipl	male7	male
7	24	male7_d5os_ipl2	d5	ipl	male7	male
6	25	male7_d5os_ipl2	d5	ipl	male7	male
5	26	male7_d5os_ipl2	d5	ipl	male7	male
6	27	male7_d5os_ipl2	d5	ipl	male7	male
5	28	male7_d5os_ipl2	d5	ipl	male7	male
5	29	male7_d5os_ipl2	d5	ipl	male7	male
3	30	male7_d5os_ipl2	d5	ipl	male7	male
2	31	male7_d5os_ipl2	d5	ipl	male7	male
2	32	male7_d5os_ipl2	d5	ipl	male7	male
2	33	male7_d5os_ipl2	d5	ipl	male7	male
2	34	male7_d5os_ipl2	d5	ipl	male7	male
2	35	male7_d5os_ipl2	d5	ipl	male7	male
1	36	male7_d5os_ipl2	d5	ipl	male7	male
1	37	male7_d5os_ipl2	d5	ipl	male7	male
1	38	male7_d5os_ipl2	d5	ipl	male7	male
1	39	male7_d5os_ipl2	d5	ipl	male7	male
0	40	male7_d5os_ipl2	d5	ipl	male7	male
0	0	male6_d5os_ipl1	d5	ipl	male6	male
2	1	male6_d5os_ipl1	d5	ipl	male6	male
3	2	male6_d5os_ipl1	d5	ipl	male6	male
5	3	male6_d5os_ipl1	d5	ipl	male6	male
6	4	male6_d5os_ipl1	d5	ipl	male6	male
7	5	male6_d5os_ipl1	d5	ipl	male6	male
6	6	male6_d5os_ipl1	d5	ipl	male6	male
8	7	male6_d5os_ipl1	d5	ipl	male6	male
7	8	male6_d5os_ipl1	d5	ipl	male6	male
7	9	male6_d5os_ipl1	d5	ipl	male6	male
7	10	male6_d5os_ipl1	d5	ipl	male6	male
7	11	male6_d5os_ipl1	d5	ipl	male6	male
6	12	male6_d5os_ipl1	d5	ipl	male6	male
7	13	male6_d5os_ipl1	d5	ipl	male6	male
8	14	male6_d5os_ipl1	d5	ipl	male6	male
10	15	male6_d5os_ipl1	d5	ipl	male6	male
10	16	male6_d5os_ipl1	d5	ipl	male6	male
8	17	male6_d5os_ipl1	d5	ipl	male6	male
8	18	male6_d5os_ipl1	d5	ipl	male6	male
8	19	male6_d5os_ipl1	d5	ipl	male6	male
6	20	male6_d5os_ipl1	d5	ipl	male6	male
5	21	male6_d5os_ipl1	d5	ipl	male6	male
5	22	male6_d5os_ipl1	d5	ipl	male6	male
5	23	male6_d5os_ipl1	d5	ipl	male6	male
6	24	male6_d5os_ipl1	d5	ipl	male6	male
5	25	male6_d5os_ipl1	d5	ipl	male6	male
4	26	male6_d5os_ipl1	d5	ipl	male6	male
4	27	male6_d5os_ipl1	d5	ipl	male6	male
5	28	male6_d5os_ipl1	d5	ipl	male6	male
4	29	male6_d5os_ipl1	d5	ipl	male6	male
6	30	male6_d5os_ipl1	d5	ipl	male6	male
6	31	male6_d5os_ipl1	d5	ipl	male6	male
5	32	male6_d5os_ipl1	d5	ipl	male6	male
4	33	male6_d5os_ipl1	d5	ipl	male6	male
2	34	male6_d5os_ipl1	d5	ipl	male6	male
2	35	male6_d5os_ipl1	d5	ipl	male6	male
1	36	male6_d5os_ipl1	d5	ipl	male6	male
1	37	male6_d5os_ipl1	d5	ipl	male6	male
1	38	male6_d5os_ipl1	d5	ipl	male6	male
1	39	male6_d5os_ipl1	d5	ipl	male6	male
0	40	male6_d5os_ipl1	d5	ipl	male6	male
0	0	fem2_d5os_ipl	d5	ipl	fem2	fem
6	1	fem2_d5os_ipl	d5	ipl	fem2	fem
7	2	fem2_d5os_ipl	d5	ipl	fem2	fem
10	3	fem2_d5os_ipl	d5	ipl	fem2	fem
10	4	fem2_d5os_ipl	d5	ipl	fem2	fem
10	5	fem2_d5os_ipl	d5	ipl	fem2	fem
12	6	fem2_d5os_ipl	d5	ipl	fem2	fem
13	7	fem2_d5os_ipl	d5	ipl	fem2	fem
13	8	fem2_d5os_ipl	d5	ipl	fem2	fem
14	9	fem2_d5os_ipl	d5	ipl	fem2	fem
18	10	fem2_d5os_ipl	d5	ipl	fem2	fem
17	11	fem2_d5os_ipl	d5	ipl	fem2	fem
20	12	fem2_d5os_ipl	d5	ipl	fem2	fem
18	13	fem2_d5os_ipl	d5	ipl	fem2	fem
17	14	fem2_d5os_ipl	d5	ipl	fem2	fem
16	15	fem2_d5os_ipl	d5	ipl	fem2	fem
19	16	fem2_d5os_ipl	d5	ipl	fem2	fem
15	17	fem2_d5os_ipl	d5	ipl	fem2	fem
16	18	fem2_d5os_ipl	d5	ipl	fem2	fem
19	19	fem2_d5os_ipl	d5	ipl	fem2	fem
15	20	fem2_d5os_ipl	d5	ipl	fem2	fem
14	21	fem2_d5os_ipl	d5	ipl	fem2	fem
13	22	fem2_d5os_ipl	d5	ipl	fem2	fem
12	23	fem2_d5os_ipl	d5	ipl	fem2	fem
10	24	fem2_d5os_ipl	d5	ipl	fem2	fem
12	25	fem2_d5os_ipl	d5	ipl	fem2	fem
11	26	fem2_d5os_ipl	d5	ipl	fem2	fem
8	27	fem2_d5os_ipl	d5	ipl	fem2	fem
7	28	fem2_d5os_ipl	d5	ipl	fem2	fem
6	29	fem2_d5os_ipl	d5	ipl	fem2	fem
4	30	fem2_d5os_ipl	d5	ipl	fem2	fem
4	31	fem2_d5os_ipl	d5	ipl	fem2	fem
2	32	fem2_d5os_ipl	d5	ipl	fem2	fem
2	33	fem2_d5os_ipl	d5	ipl	fem2	fem
2	34	fem2_d5os_ipl	d5	ipl	fem2	fem
2	35	fem2_d5os_ipl	d5	ipl	fem2	fem
1	36	fem2_d5os_ipl	d5	ipl	fem2	fem
1	37	fem2_d5os_ipl	d5	ipl	fem2	fem
1	38	fem2_d5os_ipl	d5	ipl	fem2	fem
0	39	fem2_d5os_ipl	d5	ipl	fem2	fem
0	0	male4_naiveos_ipl6	naive	ipl	male4	male
3	1	male4_naiveos_ipl6	naive	ipl	male4	male
3	2	male4_naiveos_ipl6	naive	ipl	male4	male
3	3	male4_naiveos_ipl6	naive	ipl	male4	male
3	4	male4_naiveos_ipl6	naive	ipl	male4	male
3	5	male4_naiveos_ipl6	naive	ipl	male4	male
7	6	male4_naiveos_ipl6	naive	ipl	male4	male
5	7	male4_naiveos_ipl6	naive	ipl	male4	male
7	8	male4_naiveos_ipl6	naive	ipl	male4	male
4	9	male4_naiveos_ipl6	naive	ipl	male4	male
3	10	male4_naiveos_ipl6	naive	ipl	male4	male
4	11	male4_naiveos_ipl6	naive	ipl	male4	male
4	12	male4_naiveos_ipl6	naive	ipl	male4	male
7	13	male4_naiveos_ipl6	naive	ipl	male4	male
9	14	male4_naiveos_ipl6	naive	ipl	male4	male
7	15	male4_naiveos_ipl6	naive	ipl	male4	male
7	16	male4_naiveos_ipl6	naive	ipl	male4	male
7	17	male4_naiveos_ipl6	naive	ipl	male4	male
7	18	male4_naiveos_ipl6	naive	ipl	male4	male
6	19	male4_naiveos_ipl6	naive	ipl	male4	male
5	20	male4_naiveos_ipl6	naive	ipl	male4	male
7	21	male4_naiveos_ipl6	naive	ipl	male4	male
9	22	male4_naiveos_ipl6	naive	ipl	male4	male
9	23	male4_naiveos_ipl6	naive	ipl	male4	male
9	24	male4_naiveos_ipl6	naive	ipl	male4	male
6	25	male4_naiveos_ipl6	naive	ipl	male4	male
7	26	male4_naiveos_ipl6	naive	ipl	male4	male
7	27	male4_naiveos_ipl6	naive	ipl	male4	male
7	28	male4_naiveos_ipl6	naive	ipl	male4	male
7	29	male4_naiveos_ipl6	naive	ipl	male4	male
6	30	male4_naiveos_ipl6	naive	ipl	male4	male
7	31	male4_naiveos_ipl6	naive	ipl	male4	male
9	32	male4_naiveos_ipl6	naive	ipl	male4	male
9	33	male4_naiveos_ipl6	naive	ipl	male4	male
9	34	male4_naiveos_ipl6	naive	ipl	male4	male
7	35	male4_naiveos_ipl6	naive	ipl	male4	male
7	36	male4_naiveos_ipl6	naive	ipl	male4	male
6	37	male4_naiveos_ipl6	naive	ipl	male4	male
6	38	male4_naiveos_ipl6	naive	ipl	male4	male
7	39	male4_naiveos_ipl6	naive	ipl	male4	male
8	40	male4_naiveos_ipl6	naive	ipl	male4	male
7	41	male4_naiveos_ipl6	naive	ipl	male4	male
7	42	male4_naiveos_ipl6	naive	ipl	male4	male
9	43	male4_naiveos_ipl6	naive	ipl	male4	male
5	44	male4_naiveos_ipl6	naive	ipl	male4	male
4	45	male4_naiveos_ipl6	naive	ipl	male4	male
5	46	male4_naiveos_ipl6	naive	ipl	male4	male
5	47	male4_naiveos_ipl6	naive	ipl	male4	male
4	48	male4_naiveos_ipl6	naive	ipl	male4	male
2	49	male4_naiveos_ipl6	naive	ipl	male4	male
3	50	male4_naiveos_ipl6	naive	ipl	male4	male
3	51	male4_naiveos_ipl6	naive	ipl	male4	male
2	52	male4_naiveos_ipl6	naive	ipl	male4	male
2	53	male4_naiveos_ipl6	naive	ipl	male4	male
2	54	male4_naiveos_ipl6	naive	ipl	male4	male
4	55	male4_naiveos_ipl6	naive	ipl	male4	male
3	56	male4_naiveos_ipl6	naive	ipl	male4	male
4	57	male4_naiveos_ipl6	naive	ipl	male4	male
3	58	male4_naiveos_ipl6	naive	ipl	male4	male
3	59	male4_naiveos_ipl6	naive	ipl	male4	male
0	0	male2_naiveod_ipl2	naive	ipl	male2	male
3	1	male2_naiveod_ipl2	naive	ipl	male2	male
5	2	male2_naiveod_ipl2	naive	ipl	male2	male
5	3	male2_naiveod_ipl2	naive	ipl	male2	male
6	4	male2_naiveod_ipl2	naive	ipl	male2	male
5	5	male2_naiveod_ipl2	naive	ipl	male2	male
6	6	male2_naiveod_ipl2	naive	ipl	male2	male
6	7	male2_naiveod_ipl2	naive	ipl	male2	male
6	8	male2_naiveod_ipl2	naive	ipl	male2	male
7	9	male2_naiveod_ipl2	naive	ipl	male2	male
8	10	male2_naiveod_ipl2	naive	ipl	male2	male
9	11	male2_naiveod_ipl2	naive	ipl	male2	male
9	12	male2_naiveod_ipl2	naive	ipl	male2	male
12	13	male2_naiveod_ipl2	naive	ipl	male2	male
11	14	male2_naiveod_ipl2	naive	ipl	male2	male
11	15	male2_naiveod_ipl2	naive	ipl	male2	male
12	16	male2_naiveod_ipl2	naive	ipl	male2	male
9	17	male2_naiveod_ipl2	naive	ipl	male2	male
9	18	male2_naiveod_ipl2	naive	ipl	male2	male
12	19	male2_naiveod_ipl2	naive	ipl	male2	male
9	20	male2_naiveod_ipl2	naive	ipl	male2	male
11	21	male2_naiveod_ipl2	naive	ipl	male2	male
17	22	male2_naiveod_ipl2	naive	ipl	male2	male
13	23	male2_naiveod_ipl2	naive	ipl	male2	male
14	24	male2_naiveod_ipl2	naive	ipl	male2	male
15	25	male2_naiveod_ipl2	naive	ipl	male2	male
17	26	male2_naiveod_ipl2	naive	ipl	male2	male
17	27	male2_naiveod_ipl2	naive	ipl	male2	male
17	28	male2_naiveod_ipl2	naive	ipl	male2	male
19	29	male2_naiveod_ipl2	naive	ipl	male2	male
15	30	male2_naiveod_ipl2	naive	ipl	male2	male
17	31	male2_naiveod_ipl2	naive	ipl	male2	male
16	32	male2_naiveod_ipl2	naive	ipl	male2	male
15	33	male2_naiveod_ipl2	naive	ipl	male2	male
16	34	male2_naiveod_ipl2	naive	ipl	male2	male
13	35	male2_naiveod_ipl2	naive	ipl	male2	male
12	36	male2_naiveod_ipl2	naive	ipl	male2	male
13	37	male2_naiveod_ipl2	naive	ipl	male2	male
14	38	male2_naiveod_ipl2	naive	ipl	male2	male
17	39	male2_naiveod_ipl2	naive	ipl	male2	male
18	40	male2_naiveod_ipl2	naive	ipl	male2	male
12	41	male2_naiveod_ipl2	naive	ipl	male2	male
14	42	male2_naiveod_ipl2	naive	ipl	male2	male
12	43	male2_naiveod_ipl2	naive	ipl	male2	male
10	44	male2_naiveod_ipl2	naive	ipl	male2	male
15	45	male2_naiveod_ipl2	naive	ipl	male2	male
9	46	male2_naiveod_ipl2	naive	ipl	male2	male
9	47	male2_naiveod_ipl2	naive	ipl	male2	male
7	48	male2_naiveod_ipl2	naive	ipl	male2	male
7	49	male2_naiveod_ipl2	naive	ipl	male2	male
6	50	male2_naiveod_ipl2	naive	ipl	male2	male
6	51	male2_naiveod_ipl2	naive	ipl	male2	male
4	52	male2_naiveod_ipl2	naive	ipl	male2	male
4	53	male2_naiveod_ipl2	naive	ipl	male2	male
4	54	male2_naiveod_ipl2	naive	ipl	male2	male
4	55	male2_naiveod_ipl2	naive	ipl	male2	male
4	56	male2_naiveod_ipl2	naive	ipl	male2	male
4	57	male2_naiveod_ipl2	naive	ipl	male2	male
3	58	male2_naiveod_ipl2	naive	ipl	male2	male
4	59	male2_naiveod_ipl2	naive	ipl	male2	male
0	0	male6_d5os_ipl2	d5	ipl	male6	male
5	1	male6_d5os_ipl2	d5	ipl	male6	male
7	2	male6_d5os_ipl2	d5	ipl	male6	male
9	3	male6_d5os_ipl2	d5	ipl	male6	male
10	4	male6_d5os_ipl2	d5	ipl	male6	male
11	5	male6_d5os_ipl2	d5	ipl	male6	male
12	6	male6_d5os_ipl2	d5	ipl	male6	male
13	7	male6_d5os_ipl2	d5	ipl	male6	male
10	8	male6_d5os_ipl2	d5	ipl	male6	male
12	9	male6_d5os_ipl2	d5	ipl	male6	male
12	10	male6_d5os_ipl2	d5	ipl	male6	male
10	11	male6_d5os_ipl2	d5	ipl	male6	male
10	12	male6_d5os_ipl2	d5	ipl	male6	male
7	13	male6_d5os_ipl2	d5	ipl	male6	male
6	14	male6_d5os_ipl2	d5	ipl	male6	male
5	15	male6_d5os_ipl2	d5	ipl	male6	male
4	16	male6_d5os_ipl2	d5	ipl	male6	male
3	17	male6_d5os_ipl2	d5	ipl	male6	male
4	18	male6_d5os_ipl2	d5	ipl	male6	male
3	19	male6_d5os_ipl2	d5	ipl	male6	male
1	20	male6_d5os_ipl2	d5	ipl	male6	male
1	21	male6_d5os_ipl2	d5	ipl	male6	male
1	22	male6_d5os_ipl2	d5	ipl	male6	male
1	23	male6_d5os_ipl2	d5	ipl	male6	male
1	24	male6_d5os_ipl2	d5	ipl	male6	male
1	25	male6_d5os_ipl2	d5	ipl	male6	male
0	26	male6_d5os_ipl2	d5	ipl	male6	male
0	0	fem2_naiveod_ipl1	naive	ipl	fem2	fem
2	1	fem2_naiveod_ipl1	naive	ipl	fem2	fem
2	2	fem2_naiveod_ipl1	naive	ipl	fem2	fem
4	3	fem2_naiveod_ipl1	naive	ipl	fem2	fem
4	4	fem2_naiveod_ipl1	naive	ipl	fem2	fem
4	5	fem2_naiveod_ipl1	naive	ipl	fem2	fem
4	6	fem2_naiveod_ipl1	naive	ipl	fem2	fem
4	7	fem2_naiveod_ipl1	naive	ipl	fem2	fem
8	8	fem2_naiveod_ipl1	naive	ipl	fem2	fem
6	9	fem2_naiveod_ipl1	naive	ipl	fem2	fem
7	10	fem2_naiveod_ipl1	naive	ipl	fem2	fem
8	11	fem2_naiveod_ipl1	naive	ipl	fem2	fem
7	12	fem2_naiveod_ipl1	naive	ipl	fem2	fem
8	13	fem2_naiveod_ipl1	naive	ipl	fem2	fem
14	14	fem2_naiveod_ipl1	naive	ipl	fem2	fem
13	15	fem2_naiveod_ipl1	naive	ipl	fem2	fem
13	16	fem2_naiveod_ipl1	naive	ipl	fem2	fem
12	17	fem2_naiveod_ipl1	naive	ipl	fem2	fem
13	18	fem2_naiveod_ipl1	naive	ipl	fem2	fem
13	19	fem2_naiveod_ipl1	naive	ipl	fem2	fem
13	20	fem2_naiveod_ipl1	naive	ipl	fem2	fem
13	21	fem2_naiveod_ipl1	naive	ipl	fem2	fem
13	22	fem2_naiveod_ipl1	naive	ipl	fem2	fem
12	23	fem2_naiveod_ipl1	naive	ipl	fem2	fem
13	24	fem2_naiveod_ipl1	naive	ipl	fem2	fem
9	25	fem2_naiveod_ipl1	naive	ipl	fem2	fem
11	26	fem2_naiveod_ipl1	naive	ipl	fem2	fem
11	27	fem2_naiveod_ipl1	naive	ipl	fem2	fem
11	28	fem2_naiveod_ipl1	naive	ipl	fem2	fem
14	29	fem2_naiveod_ipl1	naive	ipl	fem2	fem
13	30	fem2_naiveod_ipl1	naive	ipl	fem2	fem
13	31	fem2_naiveod_ipl1	naive	ipl	fem2	fem
13	32	fem2_naiveod_ipl1	naive	ipl	fem2	fem
12	33	fem2_naiveod_ipl1	naive	ipl	fem2	fem
11	34	fem2_naiveod_ipl1	naive	ipl	fem2	fem
10	35	fem2_naiveod_ipl1	naive	ipl	fem2	fem
11	36	fem2_naiveod_ipl1	naive	ipl	fem2	fem
10	37	fem2_naiveod_ipl1	naive	ipl	fem2	fem
9	38	fem2_naiveod_ipl1	naive	ipl	fem2	fem
13	39	fem2_naiveod_ipl1	naive	ipl	fem2	fem
17	40	fem2_naiveod_ipl1	naive	ipl	fem2	fem
13	41	fem2_naiveod_ipl1	naive	ipl	fem2	fem
12	42	fem2_naiveod_ipl1	naive	ipl	fem2	fem
9	43	fem2_naiveod_ipl1	naive	ipl	fem2	fem
7	44	fem2_naiveod_ipl1	naive	ipl	fem2	fem
8	45	fem2_naiveod_ipl1	naive	ipl	fem2	fem
7	46	fem2_naiveod_ipl1	naive	ipl	fem2	fem
8	47	fem2_naiveod_ipl1	naive	ipl	fem2	fem
7	48	fem2_naiveod_ipl1	naive	ipl	fem2	fem
7	49	fem2_naiveod_ipl1	naive	ipl	fem2	fem
6	50	fem2_naiveod_ipl1	naive	ipl	fem2	fem
5	51	fem2_naiveod_ipl1	naive	ipl	fem2	fem
4	52	fem2_naiveod_ipl1	naive	ipl	fem2	fem
5	53	fem2_naiveod_ipl1	naive	ipl	fem2	fem
5	54	fem2_naiveod_ipl1	naive	ipl	fem2	fem
5	55	fem2_naiveod_ipl1	naive	ipl	fem2	fem
5	56	fem2_naiveod_ipl1	naive	ipl	fem2	fem
5	57	fem2_naiveod_ipl1	naive	ipl	fem2	fem
4	58	fem2_naiveod_ipl1	naive	ipl	fem2	fem
4	59	fem2_naiveod_ipl1	naive	ipl	fem2	fem
0	0	fem2_d5os_ipl3	d5	ipl	fem2	fem
2	1	fem2_d5os_ipl3	d5	ipl	fem2	fem
2	2	fem2_d5os_ipl3	d5	ipl	fem2	fem
2	3	fem2_d5os_ipl3	d5	ipl	fem2	fem
3	4	fem2_d5os_ipl3	d5	ipl	fem2	fem
3	5	fem2_d5os_ipl3	d5	ipl	fem2	fem
3	6	fem2_d5os_ipl3	d5	ipl	fem2	fem
5	7	fem2_d5os_ipl3	d5	ipl	fem2	fem
9	8	fem2_d5os_ipl3	d5	ipl	fem2	fem
9	9	fem2_d5os_ipl3	d5	ipl	fem2	fem
11	10	fem2_d5os_ipl3	d5	ipl	fem2	fem
15	11	fem2_d5os_ipl3	d5	ipl	fem2	fem
14	12	fem2_d5os_ipl3	d5	ipl	fem2	fem
14	13	fem2_d5os_ipl3	d5	ipl	fem2	fem
18	14	fem2_d5os_ipl3	d5	ipl	fem2	fem
20	15	fem2_d5os_ipl3	d5	ipl	fem2	fem
19	16	fem2_d5os_ipl3	d5	ipl	fem2	fem
15	17	fem2_d5os_ipl3	d5	ipl	fem2	fem
15	18	fem2_d5os_ipl3	d5	ipl	fem2	fem
14	19	fem2_d5os_ipl3	d5	ipl	fem2	fem
14	20	fem2_d5os_ipl3	d5	ipl	fem2	fem
13	21	fem2_d5os_ipl3	d5	ipl	fem2	fem
10	22	fem2_d5os_ipl3	d5	ipl	fem2	fem
11	23	fem2_d5os_ipl3	d5	ipl	fem2	fem
9	24	fem2_d5os_ipl3	d5	ipl	fem2	fem
10	25	fem2_d5os_ipl3	d5	ipl	fem2	fem
11	26	fem2_d5os_ipl3	d5	ipl	fem2	fem
11	27	fem2_d5os_ipl3	d5	ipl	fem2	fem
10	28	fem2_d5os_ipl3	d5	ipl	fem2	fem
8	29	fem2_d5os_ipl3	d5	ipl	fem2	fem
10	30	fem2_d5os_ipl3	d5	ipl	fem2	fem
8	31	fem2_d5os_ipl3	d5	ipl	fem2	fem
9	32	fem2_d5os_ipl3	d5	ipl	fem2	fem
10	33	fem2_d5os_ipl3	d5	ipl	fem2	fem
9	34	fem2_d5os_ipl3	d5	ipl	fem2	fem
8	35	fem2_d5os_ipl3	d5	ipl	fem2	fem
8	36	fem2_d5os_ipl3	d5	ipl	fem2	fem
6	37	fem2_d5os_ipl3	d5	ipl	fem2	fem
3	38	fem2_d5os_ipl3	d5	ipl	fem2	fem
3	39	fem2_d5os_ipl3	d5	ipl	fem2	fem
3	40	fem2_d5os_ipl3	d5	ipl	fem2	fem
2	41	fem2_d5os_ipl3	d5	ipl	fem2	fem
2	42	fem2_d5os_ipl3	d5	ipl	fem2	fem
2	43	fem2_d5os_ipl3	d5	ipl	fem2	fem
2	44	fem2_d5os_ipl3	d5	ipl	fem2	fem
2	45	fem2_d5os_ipl3	d5	ipl	fem2	fem
2	46	fem2_d5os_ipl3	d5	ipl	fem2	fem
1	47	fem2_d5os_ipl3	d5	ipl	fem2	fem
0	48	fem2_d5os_ipl3	d5	ipl	fem2	fem
0	0	male2_naiveod_ipl3	naive	ipl	male2	male
5	1	male2_naiveod_ipl3	naive	ipl	male2	male
5	2	male2_naiveod_ipl3	naive	ipl	male2	male
5	3	male2_naiveod_ipl3	naive	ipl	male2	male
6	4	male2_naiveod_ipl3	naive	ipl	male2	male
8	5	male2_naiveod_ipl3	naive	ipl	male2	male
10	6	male2_naiveod_ipl3	naive	ipl	male2	male
9	7	male2_naiveod_ipl3	naive	ipl	male2	male
12	8	male2_naiveod_ipl3	naive	ipl	male2	male
15	9	male2_naiveod_ipl3	naive	ipl	male2	male
16	10	male2_naiveod_ipl3	naive	ipl	male2	male
13	11	male2_naiveod_ipl3	naive	ipl	male2	male
13	12	male2_naiveod_ipl3	naive	ipl	male2	male
14	13	male2_naiveod_ipl3	naive	ipl	male2	male
14	14	male2_naiveod_ipl3	naive	ipl	male2	male
14	15	male2_naiveod_ipl3	naive	ipl	male2	male
14	16	male2_naiveod_ipl3	naive	ipl	male2	male
13	17	male2_naiveod_ipl3	naive	ipl	male2	male
13	18	male2_naiveod_ipl3	naive	ipl	male2	male
12	19	male2_naiveod_ipl3	naive	ipl	male2	male
10	20	male2_naiveod_ipl3	naive	ipl	male2	male
11	21	male2_naiveod_ipl3	naive	ipl	male2	male
12	22	male2_naiveod_ipl3	naive	ipl	male2	male
14	23	male2_naiveod_ipl3	naive	ipl	male2	male
16	24	male2_naiveod_ipl3	naive	ipl	male2	male
12	25	male2_naiveod_ipl3	naive	ipl	male2	male
16	26	male2_naiveod_ipl3	naive	ipl	male2	male
16	27	male2_naiveod_ipl3	naive	ipl	male2	male
14	28	male2_naiveod_ipl3	naive	ipl	male2	male
13	29	male2_naiveod_ipl3	naive	ipl	male2	male
13	30	male2_naiveod_ipl3	naive	ipl	male2	male
13	31	male2_naiveod_ipl3	naive	ipl	male2	male
10	32	male2_naiveod_ipl3	naive	ipl	male2	male
11	33	male2_naiveod_ipl3	naive	ipl	male2	male
12	34	male2_naiveod_ipl3	naive	ipl	male2	male
13	35	male2_naiveod_ipl3	naive	ipl	male2	male
14	36	male2_naiveod_ipl3	naive	ipl	male2	male
14	37	male2_naiveod_ipl3	naive	ipl	male2	male
15	38	male2_naiveod_ipl3	naive	ipl	male2	male
18	39	male2_naiveod_ipl3	naive	ipl	male2	male
16	40	male2_naiveod_ipl3	naive	ipl	male2	male
14	41	male2_naiveod_ipl3	naive	ipl	male2	male
15	42	male2_naiveod_ipl3	naive	ipl	male2	male
13	43	male2_naiveod_ipl3	naive	ipl	male2	male
11	44	male2_naiveod_ipl3	naive	ipl	male2	male
12	45	male2_naiveod_ipl3	naive	ipl	male2	male
13	46	male2_naiveod_ipl3	naive	ipl	male2	male
12	47	male2_naiveod_ipl3	naive	ipl	male2	male
9	48	male2_naiveod_ipl3	naive	ipl	male2	male
8	49	male2_naiveod_ipl3	naive	ipl	male2	male
9	50	male2_naiveod_ipl3	naive	ipl	male2	male
9	51	male2_naiveod_ipl3	naive	ipl	male2	male
8	52	male2_naiveod_ipl3	naive	ipl	male2	male
7	53	male2_naiveod_ipl3	naive	ipl	male2	male
7	54	male2_naiveod_ipl3	naive	ipl	male2	male
8	55	male2_naiveod_ipl3	naive	ipl	male2	male
6	56	male2_naiveod_ipl3	naive	ipl	male2	male
5	57	male2_naiveod_ipl3	naive	ipl	male2	male
6	58	male2_naiveod_ipl3	naive	ipl	male2	male
6	59	male2_naiveod_ipl3	naive	ipl	male2	male
0	0	fem2_naiveod_ipl2	naive	ipl	fem2	fem
4	1	fem2_naiveod_ipl2	naive	ipl	fem2	fem
4	2	fem2_naiveod_ipl2	naive	ipl	fem2	fem
5	3	fem2_naiveod_ipl2	naive	ipl	fem2	fem
6	4	fem2_naiveod_ipl2	naive	ipl	fem2	fem
6	5	fem2_naiveod_ipl2	naive	ipl	fem2	fem
6	6	fem2_naiveod_ipl2	naive	ipl	fem2	fem
6	7	fem2_naiveod_ipl2	naive	ipl	fem2	fem
7	8	fem2_naiveod_ipl2	naive	ipl	fem2	fem
8	9	fem2_naiveod_ipl2	naive	ipl	fem2	fem
8	10	fem2_naiveod_ipl2	naive	ipl	fem2	fem
7	11	fem2_naiveod_ipl2	naive	ipl	fem2	fem
8	12	fem2_naiveod_ipl2	naive	ipl	fem2	fem
10	13	fem2_naiveod_ipl2	naive	ipl	fem2	fem
10	14	fem2_naiveod_ipl2	naive	ipl	fem2	fem
9	15	fem2_naiveod_ipl2	naive	ipl	fem2	fem
10	16	fem2_naiveod_ipl2	naive	ipl	fem2	fem
10	17	fem2_naiveod_ipl2	naive	ipl	fem2	fem
8	18	fem2_naiveod_ipl2	naive	ipl	fem2	fem
7	19	fem2_naiveod_ipl2	naive	ipl	fem2	fem
8	20	fem2_naiveod_ipl2	naive	ipl	fem2	fem
9	21	fem2_naiveod_ipl2	naive	ipl	fem2	fem
8	22	fem2_naiveod_ipl2	naive	ipl	fem2	fem
9	23	fem2_naiveod_ipl2	naive	ipl	fem2	fem
9	24	fem2_naiveod_ipl2	naive	ipl	fem2	fem
10	25	fem2_naiveod_ipl2	naive	ipl	fem2	fem
11	26	fem2_naiveod_ipl2	naive	ipl	fem2	fem
8	27	fem2_naiveod_ipl2	naive	ipl	fem2	fem
9	28	fem2_naiveod_ipl2	naive	ipl	fem2	fem
13	29	fem2_naiveod_ipl2	naive	ipl	fem2	fem
13	30	fem2_naiveod_ipl2	naive	ipl	fem2	fem
13	31	fem2_naiveod_ipl2	naive	ipl	fem2	fem
10	32	fem2_naiveod_ipl2	naive	ipl	fem2	fem
10	33	fem2_naiveod_ipl2	naive	ipl	fem2	fem
10	34	fem2_naiveod_ipl2	naive	ipl	fem2	fem
13	35	fem2_naiveod_ipl2	naive	ipl	fem2	fem
13	36	fem2_naiveod_ipl2	naive	ipl	fem2	fem
13	37	fem2_naiveod_ipl2	naive	ipl	fem2	fem
14	38	fem2_naiveod_ipl2	naive	ipl	fem2	fem
14	39	fem2_naiveod_ipl2	naive	ipl	fem2	fem
17	40	fem2_naiveod_ipl2	naive	ipl	fem2	fem
13	41	fem2_naiveod_ipl2	naive	ipl	fem2	fem
13	42	fem2_naiveod_ipl2	naive	ipl	fem2	fem
16	43	fem2_naiveod_ipl2	naive	ipl	fem2	fem
11	44	fem2_naiveod_ipl2	naive	ipl	fem2	fem
10	45	fem2_naiveod_ipl2	naive	ipl	fem2	fem
9	46	fem2_naiveod_ipl2	naive	ipl	fem2	fem
9	47	fem2_naiveod_ipl2	naive	ipl	fem2	fem
9	48	fem2_naiveod_ipl2	naive	ipl	fem2	fem
9	49	fem2_naiveod_ipl2	naive	ipl	fem2	fem
10	50	fem2_naiveod_ipl2	naive	ipl	fem2	fem
7	51	fem2_naiveod_ipl2	naive	ipl	fem2	fem
5	52	fem2_naiveod_ipl2	naive	ipl	fem2	fem
7	53	fem2_naiveod_ipl2	naive	ipl	fem2	fem
5	54	fem2_naiveod_ipl2	naive	ipl	fem2	fem
5	55	fem2_naiveod_ipl2	naive	ipl	fem2	fem
5	56	fem2_naiveod_ipl2	naive	ipl	fem2	fem
5	57	fem2_naiveod_ipl2	naive	ipl	fem2	fem
5	58	fem2_naiveod_ipl2	naive	ipl	fem2	fem
6	59	fem2_naiveod_ipl2	naive	ipl	fem2	fem
0	0	male4_naiveos_ipl1	naive	ipl	male4	male
0	1	male4_naiveos_ipl1	naive	ipl	male4	male
0	0	male4_naiveos_ipl1	naive	ipl	male4	male
4	1	male4_naiveos_ipl1	naive	ipl	male4	male
5	2	male4_naiveos_ipl1	naive	ipl	male4	male
6	3	male4_naiveos_ipl1	naive	ipl	male4	male
6	4	male4_naiveos_ipl1	naive	ipl	male4	male
6	5	male4_naiveos_ipl1	naive	ipl	male4	male
7	6	male4_naiveos_ipl1	naive	ipl	male4	male
7	7	male4_naiveos_ipl1	naive	ipl	male4	male
6	8	male4_naiveos_ipl1	naive	ipl	male4	male
8	9	male4_naiveos_ipl1	naive	ipl	male4	male
7	10	male4_naiveos_ipl1	naive	ipl	male4	male
7	11	male4_naiveos_ipl1	naive	ipl	male4	male
7	12	male4_naiveos_ipl1	naive	ipl	male4	male
11	13	male4_naiveos_ipl1	naive	ipl	male4	male
11	14	male4_naiveos_ipl1	naive	ipl	male4	male
12	15	male4_naiveos_ipl1	naive	ipl	male4	male
13	16	male4_naiveos_ipl1	naive	ipl	male4	male
14	17	male4_naiveos_ipl1	naive	ipl	male4	male
16	18	male4_naiveos_ipl1	naive	ipl	male4	male
15	19	male4_naiveos_ipl1	naive	ipl	male4	male
14	20	male4_naiveos_ipl1	naive	ipl	male4	male
20	21	male4_naiveos_ipl1	naive	ipl	male4	male
14	22	male4_naiveos_ipl1	naive	ipl	male4	male
14	23	male4_naiveos_ipl1	naive	ipl	male4	male
14	24	male4_naiveos_ipl1	naive	ipl	male4	male
13	25	male4_naiveos_ipl1	naive	ipl	male4	male
15	26	male4_naiveos_ipl1	naive	ipl	male4	male
13	27	male4_naiveos_ipl1	naive	ipl	male4	male
15	28	male4_naiveos_ipl1	naive	ipl	male4	male
11	29	male4_naiveos_ipl1	naive	ipl	male4	male
15	30	male4_naiveos_ipl1	naive	ipl	male4	male
16	31	male4_naiveos_ipl1	naive	ipl	male4	male
17	32	male4_naiveos_ipl1	naive	ipl	male4	male
15	33	male4_naiveos_ipl1	naive	ipl	male4	male
13	34	male4_naiveos_ipl1	naive	ipl	male4	male
15	35	male4_naiveos_ipl1	naive	ipl	male4	male
11	36	male4_naiveos_ipl1	naive	ipl	male4	male
13	37	male4_naiveos_ipl1	naive	ipl	male4	male
16	38	male4_naiveos_ipl1	naive	ipl	male4	male
14	39	male4_naiveos_ipl1	naive	ipl	male4	male
11	40	male4_naiveos_ipl1	naive	ipl	male4	male
13	41	male4_naiveos_ipl1	naive	ipl	male4	male
11	42	male4_naiveos_ipl1	naive	ipl	male4	male
11	43	male4_naiveos_ipl1	naive	ipl	male4	male
10	44	male4_naiveos_ipl1	naive	ipl	male4	male
10	45	male4_naiveos_ipl1	naive	ipl	male4	male
11	46	male4_naiveos_ipl1	naive	ipl	male4	male
7	47	male4_naiveos_ipl1	naive	ipl	male4	male
7	48	male4_naiveos_ipl1	naive	ipl	male4	male
8	49	male4_naiveos_ipl1	naive	ipl	male4	male
7	50	male4_naiveos_ipl1	naive	ipl	male4	male
7	51	male4_naiveos_ipl1	naive	ipl	male4	male
11	52	male4_naiveos_ipl1	naive	ipl	male4	male
9	53	male4_naiveos_ipl1	naive	ipl	male4	male
10	54	male4_naiveos_ipl1	naive	ipl	male4	male
7	55	male4_naiveos_ipl1	naive	ipl	male4	male
7	56	male4_naiveos_ipl1	naive	ipl	male4	male
8	57	male4_naiveos_ipl1	naive	ipl	male4	male
8	58	male4_naiveos_ipl1	naive	ipl	male4	male
11	59	male4_naiveos_ipl1	naive	ipl	male4	male
0	0	fem8_d5os_ipl8	d5	ipl	fem8	fem
4	1	fem8_d5os_ipl8	d5	ipl	fem8	fem
12	2	fem8_d5os_ipl8	d5	ipl	fem8	fem
15	3	fem8_d5os_ipl8	d5	ipl	fem8	fem
19	4	fem8_d5os_ipl8	d5	ipl	fem8	fem
20	5	fem8_d5os_ipl8	d5	ipl	fem8	fem
20	6	fem8_d5os_ipl8	d5	ipl	fem8	fem
21	7	fem8_d5os_ipl8	d5	ipl	fem8	fem
22	8	fem8_d5os_ipl8	d5	ipl	fem8	fem
22	9	fem8_d5os_ipl8	d5	ipl	fem8	fem
20	10	fem8_d5os_ipl8	d5	ipl	fem8	fem
19	11	fem8_d5os_ipl8	d5	ipl	fem8	fem
20	12	fem8_d5os_ipl8	d5	ipl	fem8	fem
17	13	fem8_d5os_ipl8	d5	ipl	fem8	fem
13	14	fem8_d5os_ipl8	d5	ipl	fem8	fem
12	15	fem8_d5os_ipl8	d5	ipl	fem8	fem
14	16	fem8_d5os_ipl8	d5	ipl	fem8	fem
15	17	fem8_d5os_ipl8	d5	ipl	fem8	fem
12	18	fem8_d5os_ipl8	d5	ipl	fem8	fem
11	19	fem8_d5os_ipl8	d5	ipl	fem8	fem
11	20	fem8_d5os_ipl8	d5	ipl	fem8	fem
14	21	fem8_d5os_ipl8	d5	ipl	fem8	fem
7	22	fem8_d5os_ipl8	d5	ipl	fem8	fem
8	23	fem8_d5os_ipl8	d5	ipl	fem8	fem
3	24	fem8_d5os_ipl8	d5	ipl	fem8	fem
2	25	fem8_d5os_ipl8	d5	ipl	fem8	fem
2	26	fem8_d5os_ipl8	d5	ipl	fem8	fem
2	27	fem8_d5os_ipl8	d5	ipl	fem8	fem
2	28	fem8_d5os_ipl8	d5	ipl	fem8	fem
1	29	fem8_d5os_ipl8	d5	ipl	fem8	fem
0	30	fem8_d5os_ipl8	d5	ipl	fem8	fem
0	0	fem8_d5os_ipl12	d5	ipl	fem8	fem
4	1	fem8_d5os_ipl12	d5	ipl	fem8	fem
6	2	fem8_d5os_ipl12	d5	ipl	fem8	fem
7	3	fem8_d5os_ipl12	d5	ipl	fem8	fem
8	4	fem8_d5os_ipl12	d5	ipl	fem8	fem
9	5	fem8_d5os_ipl12	d5	ipl	fem8	fem
10	6	fem8_d5os_ipl12	d5	ipl	fem8	fem
12	7	fem8_d5os_ipl12	d5	ipl	fem8	fem
13	8	fem8_d5os_ipl12	d5	ipl	fem8	fem
15	9	fem8_d5os_ipl12	d5	ipl	fem8	fem
[truncated: 339 more rows]

## Sheet: FigS3F_Stats_Sholl
	timepoint	n_cell	n_retina
0	d5	22	8
1	naive	24	10
	Chisq	Df	Pr..Chisq.
(Intercept)	3075.57	1	0
Z_Radius	501.928	1	3.6177e-111
Strain	11.1226	1	0.000852819
Z_Radius:Strain	510.011	1	6.30787e-113
	Estimate	Std..Error	z.value	Pr...z..
naive - d5	0.246836	0.0740124	3.33506	0.000852819

## Sheet: FigS3J_Data_pcnt_cd68
	uid	timepoint	Value	parameter
6	male1_d5os_opl	d5	9.46138	pcnt_cd68
23	fem2_d5os_opl	d5	1.65185	pcnt_cd68
27	male4_d5os_opl	d5	5.5497	pcnt_cd68
29	male5_d5os_opl	d5	2.07807	pcnt_cd68
30	male5_d5os_opl1	d5	6.43568	pcnt_cd68
31	male5_d5os_opl2	d5	5.04339	pcnt_cd68
41	male2_naiveod_opl1	naive	0.62244	pcnt_cd68
46	male2_naiveos_opl1	naive	2.51749	pcnt_cd68
47	male2_naiveos_opl2	naive	1.22281	pcnt_cd68
48	male2_naiveos_opl3	naive	0.420598	pcnt_cd68
49	male2_naiveos_opl4	naive	2.05127	pcnt_cd68
50	male2_naiveos_opl5	naive	1.51378	pcnt_cd68
56	male6_d5os_opl1	d5	2.07491	pcnt_cd68
57	male6_d5os_opl5	d5	3.06697	pcnt_cd68
58	fem6_d5os_opl2	d5	1.42468	pcnt_cd68
59	fem6_d5os_opl4	d5	1.00186	pcnt_cd68
60	fem7_d5os_opl1	d5	2.09695	pcnt_cd68
61	fem7_d5os_opl4	d5	0.802381	pcnt_cd68
106	fem2_naiveod_opl1	naive	1.49418	pcnt_cd68
108	fem3_naiveod_opl2	naive	0.625213	pcnt_cd68
111	fem3_naiveos_opl1	naive	1.02419	pcnt_cd68
112	fem3_naiveos_opl2	naive	0.385505	pcnt_cd68
115	fem4_naiveos_opl1	naive	0.962752	pcnt_cd68
116	fem4_naiveos_opl2	naive	0.722743	pcnt_cd68
117	fem4_naiveos_opl3	naive	0.975751	pcnt_cd68
165	male3_naiveod_opl1	naive	0.803269	pcnt_cd68
166	male3_naiveod_opl2	naive	0.659885	pcnt_cd68
167	male3_naiveod_opl3	naive	0.835036	pcnt_cd68
169	male3_naiveos_opl5	naive	0.385805	pcnt_cd68

## Sheet: FigS3J_Stats_pcnt_cd68
	timepoint	n_cell	n_retina
0	d5	12	7
1	naive	17	8
timepoint	W	pval	normal
d5	0.850222	0.0369451	FALSE
naive	0.873166	0.0246801	FALSE
	W	pval	equal_var
levene	6.92003	0.0139086	FALSE
	U-val	alternative	p-val	RBC	CLES
MWU	25	two-sided	0.000705386	0.754902	0.122549

## Sheet: FigS3L_Data_Sholl
Intersections	Radius	Cell	Strain	Region	Animal	Sex
0	0	male2_naiveod_opl1	naive	opl	male2	male
3	1	male2_naiveod_opl1	naive	opl	male2	male
3	2	male2_naiveod_opl1	naive	opl	male2	male
3	3	male2_naiveod_opl1	naive	opl	male2	male
3	4	male2_naiveod_opl1	naive	opl	male2	male
4	5	male2_naiveod_opl1	naive	opl	male2	male
4	6	male2_naiveod_opl1	naive	opl	male2	male
4	7	male2_naiveod_opl1	naive	opl	male2	male
6	8	male2_naiveod_opl1	naive	opl	male2	male
6	9	male2_naiveod_opl1	naive	opl	male2	male
7	10	male2_naiveod_opl1	naive	opl	male2	male
8	11	male2_naiveod_opl1	naive	opl	male2	male
9	12	male2_naiveod_opl1	naive	opl	male2	male
8	13	male2_naiveod_opl1	naive	opl	male2	male
8	14	male2_naiveod_opl1	naive	opl	male2	male
9	15	male2_naiveod_opl1	naive	opl	male2	male
10	16	male2_naiveod_opl1	naive	opl	male2	male
10	17	male2_naiveod_opl1	naive	opl	male2	male
10	18	male2_naiveod_opl1	naive	opl	male2	male
10	19	male2_naiveod_opl1	naive	opl	male2	male
10	20	male2_naiveod_opl1	naive	opl	male2	male
10	21	male2_naiveod_opl1	naive	opl	male2	male
9	22	male2_naiveod_opl1	naive	opl	male2	male
9	23	male2_naiveod_opl1	naive	opl	male2	male
9	24	male2_naiveod_opl1	naive	opl	male2	male
8	25	male2_naiveod_opl1	naive	opl	male2	male
9	26	male2_naiveod_opl1	naive	opl	male2	male
9	27	male2_naiveod_opl1	naive	opl	male2	male
9	28	male2_naiveod_opl1	naive	opl	male2	male
12	29	male2_naiveod_opl1	naive	opl	male2	male
10	30	male2_naiveod_opl1	naive	opl	male2	male
9	31	male2_naiveod_opl1	naive	opl	male2	male
8	32	male2_naiveod_opl1	naive	opl	male2	male
7	33	male2_naiveod_opl1	naive	opl	male2	male
7	34	male2_naiveod_opl1	naive	opl	male2	male
10	35	male2_naiveod_opl1	naive	opl	male2	male
13	36	male2_naiveod_opl1	naive	opl	male2	male
7	37	male2_naiveod_opl1	naive	opl	male2	male
8	38	male2_naiveod_opl1	naive	opl	male2	male
8	39	male2_naiveod_opl1	naive	opl	male2	male
7	40	male2_naiveod_opl1	naive	opl	male2	male
5	41	male2_naiveod_opl1	naive	opl	male2	male
6	42	male2_naiveod_opl1	naive	opl	male2	male
6	43	male2_naiveod_opl1	naive	opl	male2	male
8	44	male2_naiveod_opl1	naive	opl	male2	male
6	45	male2_naiveod_opl1	naive	opl	male2	male
6	46	male2_naiveod_opl1	naive	opl	male2	male
6	47	male2_naiveod_opl1	naive	opl	male2	male
4	48	male2_naiveod_opl1	naive	opl	male2	male
5	49	male2_naiveod_opl1	naive	opl	male2	male
4	50	male2_naiveod_opl1	naive	opl	male2	male
2	51	male2_naiveod_opl1	naive	opl	male2	male
2	52	male2_naiveod_opl1	naive	opl	male2	male
1	53	male2_naiveod_opl1	naive	opl	male2	male
1	54	male2_naiveod_opl1	naive	opl	male2	male
1	55	male2_naiveod_opl1	naive	opl	male2	male
1	56	male2_naiveod_opl1	naive	opl	male2	male
1	57	male2_naiveod_opl1	naive	opl	male2	male
1	58	male2_naiveod_opl1	naive	opl	male2	male
1	59	male2_naiveod_opl1	naive	opl	male2	male
0	0	male3_naiveos_opl5	naive	opl	male3	male
4	1	male3_naiveos_opl5	naive	opl	male3	male
5	2	male3_naiveos_opl5	naive	opl	male3	male
5	3	male3_naiveos_opl5	naive	opl	male3	male
5	4	male3_naiveos_opl5	naive	opl	male3	male
5	5	male3_naiveos_opl5	naive	opl	male3	male
7	6	male3_naiveos_opl5	naive	opl	male3	male
6	7	male3_naiveos_opl5	naive	opl	male3	male
7	8	male3_naiveos_opl5	naive	opl	male3	male
7	9	male3_naiveos_opl5	naive	opl	male3	male
6	10	male3_naiveos_opl5	naive	opl	male3	male
6	11	male3_naiveos_opl5	naive	opl	male3	male
8	12	male3_naiveos_opl5	naive	opl	male3	male
7	13	male3_naiveos_opl5	naive	opl	male3	male
8	14	male3_naiveos_opl5	naive	opl	male3	male
7	15	male3_naiveos_opl5	naive	opl	male3	male
10	16	male3_naiveos_opl5	naive	opl	male3	male
9	17	male3_naiveos_opl5	naive	opl	male3	male
9	18	male3_naiveos_opl5	naive	opl	male3	male
9	19	male3_naiveos_opl5	naive	opl	male3	male
8	20	male3_naiveos_opl5	naive	opl	male3	male
11	21	male3_naiveos_opl5	naive	opl	male3	male
12	22	male3_naiveos_opl5	naive	opl	male3	male
10	23	male3_naiveos_opl5	naive	opl	male3	male
9	24	male3_naiveos_opl5	naive	opl	male3	male
8	25	male3_naiveos_opl5	naive	opl	male3	male
7	26	male3_naiveos_opl5	naive	opl	male3	male
7	27	male3_naiveos_opl5	naive	opl	male3	male
6	28	male3_naiveos_opl5	naive	opl	male3	male
7	29	male3_naiveos_opl5	naive	opl	male3	male
9	30	male3_naiveos_opl5	naive	opl	male3	male
13	31	male3_naiveos_opl5	naive	opl	male3	male
14	32	male3_naiveos_opl5	naive	opl	male3	male
12	33	male3_naiveos_opl5	naive	opl	male3	male
11	34	male3_naiveos_opl5	naive	opl	male3	male
10	35	male3_naiveos_opl5	naive	opl	male3	male
9	36	male3_naiveos_opl5	naive	opl	male3	male
11	37	male3_naiveos_opl5	naive	opl	male3	male
10	38	male3_naiveos_opl5	naive	opl	male3	male
13	39	male3_naiveos_opl5	naive	opl	male3	male
13	40	male3_naiveos_opl5	naive	opl	male3	male
10	41	male3_naiveos_opl5	naive	opl	male3	male
11	42	male3_naiveos_opl5	naive	opl	male3	male
11	43	male3_naiveos_opl5	naive	opl	male3	male
13	44	male3_naiveos_opl5	naive	opl	male3	male
13	45	male3_naiveos_opl5	naive	opl	male3	male
12	46	male3_naiveos_opl5	naive	opl	male3	male
12	47	male3_naiveos_opl5	naive	opl	male3	male
10	48	male3_naiveos_opl5	naive	opl	male3	male
10	49	male3_naiveos_opl5	naive	opl	male3	male
10	50	male3_naiveos_opl5	naive	opl	male3	male
10	51	male3_naiveos_opl5	naive	opl	male3	male
9	52	male3_naiveos_opl5	naive	opl	male3	male
11	53	male3_naiveos_opl5	naive	opl	male3	male
11	54	male3_naiveos_opl5	naive	opl	male3	male
10	55	male3_naiveos_opl5	naive	opl	male3	male
11	56	male3_naiveos_opl5	naive	opl	male3	male
14	57	male3_naiveos_opl5	naive	opl	male3	male
15	58	male3_naiveos_opl5	naive	opl	male3	male
11	59	male3_naiveos_opl5	naive	opl	male3	male
0	0	male6_d5os_opl1	d5	opl	male6	male
5	1	male6_d5os_opl1	d5	opl	male6	male
5	2	male6_d5os_opl1	d5	opl	male6	male
6	3	male6_d5os_opl1	d5	opl	male6	male
7	4	male6_d5os_opl1	d5	opl	male6	male
7	5	male6_d5os_opl1	d5	opl	male6	male
7	6	male6_d5os_opl1	d5	opl	male6	male
7	7	male6_d5os_opl1	d5	opl	male6	male
8	8	male6_d5os_opl1	d5	opl	male6	male
10	9	male6_d5os_opl1	d5	opl	male6	male
8	10	male6_d5os_opl1	d5	opl	male6	male
10	11	male6_d5os_opl1	d5	opl	male6	male
11	12	male6_d5os_opl1	d5	opl	male6	male
9	13	male6_d5os_opl1	d5	opl	male6	male
11	14	male6_d5os_opl1	d5	opl	male6	male
11	15	male6_d5os_opl1	d5	opl	male6	male
9	16	male6_d5os_opl1	d5	opl	male6	male
10	17	male6_d5os_opl1	d5	opl	male6	male
10	18	male6_d5os_opl1	d5	opl	male6	male
11	19	male6_d5os_opl1	d5	opl	male6	male
13	20	male6_d5os_opl1	d5	opl	male6	male
17	21	male6_d5os_opl1	d5	opl	male6	male
10	22	male6_d5os_opl1	d5	opl	male6	male
10	23	male6_d5os_opl1	d5	opl	male6	male
13	24	male6_d5os_opl1	d5	opl	male6	male
12	25	male6_d5os_opl1	d5	opl	male6	male
12	26	male6_d5os_opl1	d5	opl	male6	male
9	27	male6_d5os_opl1	d5	opl	male6	male
9	28	male6_d5os_opl1	d5	opl	male6	male
7	29	male6_d5os_opl1	d5	opl	male6	male
6	30	male6_d5os_opl1	d5	opl	male6	male
5	31	male6_d5os_opl1	d5	opl	male6	male
4	32	male6_d5os_opl1	d5	opl	male6	male
3	33	male6_d5os_opl1	d5	opl	male6	male
1	34	male6_d5os_opl1	d5	opl	male6	male
1	35	male6_d5os_opl1	d5	opl	male6	male
1	36	male6_d5os_opl1	d5	opl	male6	male
1	37	male6_d5os_opl1	d5	opl	male6	male
1	38	male6_d5os_opl1	d5	opl	male6	male
0	39	male6_d5os_opl1	d5	opl	male6	male
0	0	male6_d5os_opl5	d5	opl	male6	male
5	1	male6_d5os_opl5	d5	opl	male6	male
5	2	male6_d5os_opl5	d5	opl	male6	male
5	3	male6_d5os_opl5	d5	opl	male6	male
6	4	male6_d5os_opl5	d5	opl	male6	male
8	5	male6_d5os_opl5	d5	opl	male6	male
9	6	male6_d5os_opl5	d5	opl	male6	male
9	7	male6_d5os_opl5	d5	opl	male6	male
9	8	male6_d5os_opl5	d5	opl	male6	male
9	9	male6_d5os_opl5	d5	opl	male6	male
9	10	male6_d5os_opl5	d5	opl	male6	male
9	11	male6_d5os_opl5	d5	opl	male6	male
8	12	male6_d5os_opl5	d5	opl	male6	male
6	13	male6_d5os_opl5	d5	opl	male6	male
6	14	male6_d5os_opl5	d5	opl	male6	male
9	15	male6_d5os_opl5	d5	opl	male6	male
8	16	male6_d5os_opl5	d5	opl	male6	male
10	17	male6_d5os_opl5	d5	opl	male6	male
14	18	male6_d5os_opl5	d5	opl	male6	male
11	19	male6_d5os_opl5	d5	opl	male6	male
10	20	male6_d5os_opl5	d5	opl	male6	male
13	21	male6_d5os_opl5	d5	opl	male6	male
6	22	male6_d5os_opl5	d5	opl	male6	male
11	23	male6_d5os_opl5	d5	opl	male6	male
10	24	male6_d5os_opl5	d5	opl	male6	male
11	25	male6_d5os_opl5	d5	opl	male6	male
7	26	male6_d5os_opl5	d5	opl	male6	male
9	27	male6_d5os_opl5	d5	opl	male6	male
7	28	male6_d5os_opl5	d5	opl	male6	male
7	29	male6_d5os_opl5	d5	opl	male6	male
6	30	male6_d5os_opl5	d5	opl	male6	male
6	31	male6_d5os_opl5	d5	opl	male6	male
8	32	male6_d5os_opl5	d5	opl	male6	male
7	33	male6_d5os_opl5	d5	opl	male6	male
7	34	male6_d5os_opl5	d5	opl	male6	male
10	35	male6_d5os_opl5	d5	opl	male6	male
4	36	male6_d5os_opl5	d5	opl	male6	male
3	37	male6_d5os_opl5	d5	opl	male6	male
2	38	male6_d5os_opl5	d5	opl	male6	male
2	39	male6_d5os_opl5	d5	opl	male6	male
2	40	male6_d5os_opl5	d5	opl	male6	male
3	41	male6_d5os_opl5	d5	opl	male6	male
3	42	male6_d5os_opl5	d5	opl	male6	male
3	43	male6_d5os_opl5	d5	opl	male6	male
2	44	male6_d5os_opl5	d5	opl	male6	male
3	45	male6_d5os_opl5	d5	opl	male6	male
1	46	male6_d5os_opl5	d5	opl	male6	male
1	47	male6_d5os_opl5	d5	opl	male6	male
1	48	male6_d5os_opl5	d5	opl	male6	male
2	49	male6_d5os_opl5	d5	opl	male6	male
2	50	male6_d5os_opl5	d5	opl	male6	male
2	51	male6_d5os_opl5	d5	opl	male6	male
2	52	male6_d5os_opl5	d5	opl	male6	male
1	53	male6_d5os_opl5	d5	opl	male6	male
0	54	male6_d5os_opl5	d5	opl	male6	male
0	0	male5_d5os_opl1	d5	opl	male5	male
6	1	male5_d5os_opl1	d5	opl	male5	male
7	2	male5_d5os_opl1	d5	opl	male5	male
6	3	male5_d5os_opl1	d5	opl	male5	male
6	4	male5_d5os_opl1	d5	opl	male5	male
6	5	male5_d5os_opl1	d5	opl	male5	male
6	6	male5_d5os_opl1	d5	opl	male5	male
8	7	male5_d5os_opl1	d5	opl	male5	male
8	8	male5_d5os_opl1	d5	opl	male5	male
8	9	male5_d5os_opl1	d5	opl	male5	male
8	10	male5_d5os_opl1	d5	opl	male5	male
6	11	male5_d5os_opl1	d5	opl	male5	male
6	12	male5_d5os_opl1	d5	opl	male5	male
10	13	male5_d5os_opl1	d5	opl	male5	male
6	14	male5_d5os_opl1	d5	opl	male5	male
6	15	male5_d5os_opl1	d5	opl	male5	male
7	16	male5_d5os_opl1	d5	opl	male5	male
6	17	male5_d5os_opl1	d5	opl	male5	male
7	18	male5_d5os_opl1	d5	opl	male5	male
7	19	male5_d5os_opl1	d5	opl	male5	male
7	20	male5_d5os_opl1	d5	opl	male5	male
7	21	male5_d5os_opl1	d5	opl	male5	male
6	22	male5_d5os_opl1	d5	opl	male5	male
6	23	male5_d5os_opl1	d5	opl	male5	male
8	24	male5_d5os_opl1	d5	opl	male5	male
7	25	male5_d5os_opl1	d5	opl	male5	male
7	26	male5_d5os_opl1	d5	opl	male5	male
5	27	male5_d5os_opl1	d5	opl	male5	male
5	28	male5_d5os_opl1	d5	opl	male5	male
4	29	male5_d5os_opl1	d5	opl	male5	male
3	30	male5_d5os_opl1	d5	opl	male5	male
4	31	male5_d5os_opl1	d5	opl	male5	male
4	32	male5_d5os_opl1	d5	opl	male5	male
4	33	male5_d5os_opl1	d5	opl	male5	male
4	34	male5_d5os_opl1	d5	opl	male5	male
4	35	male5_d5os_opl1	d5	opl	male5	male
8	36	male5_d5os_opl1	d5	opl	male5	male
5	37	male5_d5os_opl1	d5	opl	male5	male
4	38	male5_d5os_opl1	d5	opl	male5	male
6	39	male5_d5os_opl1	d5	opl	male5	male
8	40	male5_d5os_opl1	d5	opl	male5	male
6	41	male5_d5os_opl1	d5	opl	male5	male
3	42	male5_d5os_opl1	d5	opl	male5	male
2	43	male5_d5os_opl1	d5	opl	male5	male
2	44	male5_d5os_opl1	d5	opl	male5	male
3	45	male5_d5os_opl1	d5	opl	male5	male
4	46	male5_d5os_opl1	d5	opl	male5	male
2	47	male5_d5os_opl1	d5	opl	male5	male
2	48	male5_d5os_opl1	d5	opl	male5	male
2	49	male5_d5os_opl1	d5	opl	male5	male
2	50	male5_d5os_opl1	d5	opl	male5	male
3	51	male5_d5os_opl1	d5	opl	male5	male
3	52	male5_d5os_opl1	d5	opl	male5	male
3	53	male5_d5os_opl1	d5	opl	male5	male
3	54	male5_d5os_opl1	d5	opl	male5	male
2	55	male5_d5os_opl1	d5	opl	male5	male
2	56	male5_d5os_opl1	d5	opl	male5	male
2	57	male5_d5os_opl1	d5	opl	male5	male
2	58	male5_d5os_opl1	d5	opl	male5	male
1	59	male5_d5os_opl1	d5	opl	male5	male
0	0	male5_d5os_opl	d5	opl	male5	male
5	1	male5_d5os_opl	d5	opl	male5	male
6	2	male5_d5os_opl	d5	opl	male5	male
6	3	male5_d5os_opl	d5	opl	male5	male
6	4	male5_d5os_opl	d5	opl	male5	male
7	5	male5_d5os_opl	d5	opl	male5	male
6	6	male5_d5os_opl	d5	opl	male5	male
6	7	male5_d5os_opl	d5	opl	male5	male
5	8	male5_d5os_opl	d5	opl	male5	male
5	9	male5_d5os_opl	d5	opl	male5	male
6	10	male5_d5os_opl	d5	opl	male5	male
7	11	male5_d5os_opl	d5	opl	male5	male
7	12	male5_d5os_opl	d5	opl	male5	male
7	13	male5_d5os_opl	d5	opl	male5	male
6	14	male5_d5os_opl	d5	opl	male5	male
5	15	male5_d5os_opl	d5	opl	male5	male
4	16	male5_d5os_opl	d5	opl	male5	male
4	17	male5_d5os_opl	d5	opl	male5	male
5	18	male5_d5os_opl	d5	opl	male5	male
12	19	male5_d5os_opl	d5	opl	male5	male
9	20	male5_d5os_opl	d5	opl	male5	male
9	21	male5_d5os_opl	d5	opl	male5	male
7	22	male5_d5os_opl	d5	opl	male5	male
8	23	male5_d5os_opl	d5	opl	male5	male
12	24	male5_d5os_opl	d5	opl	male5	male
10	25	male5_d5os_opl	d5	opl	male5	male
6	26	male5_d5os_opl	d5	opl	male5	male
6	27	male5_d5os_opl	d5	opl	male5	male
6	28	male5_d5os_opl	d5	opl	male5	male
9	29	male5_d5os_opl	d5	opl	male5	male
10	30	male5_d5os_opl	d5	opl	male5	male
11	31	male5_d5os_opl	d5	opl	male5	male
8	32	male5_d5os_opl	d5	opl	male5	male
10	33	male5_d5os_opl	d5	opl	male5	male
10	34	male5_d5os_opl	d5	opl	male5	male
8	35	male5_d5os_opl	d5	opl	male5	male
8	36	male5_d5os_opl	d5	opl	male5	male
9	37	male5_d5os_opl	d5	opl	male5	male
10	38	male5_d5os_opl	d5	opl	male5	male
13	39	male5_d5os_opl	d5	opl	male5	male
13	40	male5_d5os_opl	d5	opl	male5	male
8	41	male5_d5os_opl	d5	opl	male5	male
5	42	male5_d5os_opl	d5	opl	male5	male
7	43	male5_d5os_opl	d5	opl	male5	male
6	44	male5_d5os_opl	d5	opl	male5	male
5	45	male5_d5os_opl	d5	opl	male5	male
6	46	male5_d5os_opl	d5	opl	male5	male
8	47	male5_d5os_opl	d5	opl	male5	male
9	48	male5_d5os_opl	d5	opl	male5	male
8	49	male5_d5os_opl	d5	opl	male5	male
4	50	male5_d5os_opl	d5	opl	male5	male
3	51	male5_d5os_opl	d5	opl	male5	male
6	52	male5_d5os_opl	d5	opl	male5	male
6	53	male5_d5os_opl	d5	opl	male5	male
8	54	male5_d5os_opl	d5	opl	male5	male
8	55	male5_d5os_opl	d5	opl	male5	male
6	56	male5_d5os_opl	d5	opl	male5	male
5	57	male5_d5os_opl	d5	opl	male5	male
4	58	male5_d5os_opl	d5	opl	male5	male
4	59	male5_d5os_opl	d5	opl	male5	male
0	0	fem2_naiveod_opl1	naive	opl	fem2	fem
3	1	fem2_naiveod_opl1	naive	opl	fem2	fem
3	2	fem2_naiveod_opl1	naive	opl	fem2	fem
3	3	fem2_naiveod_opl1	naive	opl	fem2	fem
3	4	fem2_naiveod_opl1	naive	opl	fem2	fem
3	5	fem2_naiveod_opl1	naive	opl	fem2	fem
4	6	fem2_naiveod_opl1	naive	opl	fem2	fem
4	7	fem2_naiveod_opl1	naive	opl	fem2	fem
6	8	fem2_naiveod_opl1	naive	opl	fem2	fem
7	9	fem2_naiveod_opl1	naive	opl	fem2	fem
5	10	fem2_naiveod_opl1	naive	opl	fem2	fem
7	11	fem2_naiveod_opl1	naive	opl	fem2	fem
6	12	fem2_naiveod_opl1	naive	opl	fem2	fem
8	13	fem2_naiveod_opl1	naive	opl	fem2	fem
7	14	fem2_naiveod_opl1	naive	opl	fem2	fem
7	15	fem2_naiveod_opl1	naive	opl	fem2	fem
10	16	fem2_naiveod_opl1	naive	opl	fem2	fem
7	17	fem2_naiveod_opl1	naive	opl	fem2	fem
8	18	fem2_naiveod_opl1	naive	opl	fem2	fem
8	19	fem2_naiveod_opl1	naive	opl	fem2	fem
8	20	fem2_naiveod_opl1	naive	opl	fem2	fem
9	21	fem2_naiveod_opl1	naive	opl	fem2	fem
13	22	fem2_naiveod_opl1	naive	opl	fem2	fem
10	23	fem2_naiveod_opl1	naive	opl	fem2	fem
11	24	fem2_naiveod_opl1	naive	opl	fem2	fem
12	25	fem2_naiveod_opl1	naive	opl	fem2	fem
13	26	fem2_naiveod_opl1	naive	opl	fem2	fem
12	27	fem2_naiveod_opl1	naive	opl	fem2	fem
11	28	fem2_naiveod_opl1	naive	opl	fem2	fem
9	29	fem2_naiveod_opl1	naive	opl	fem2	fem
11	30	fem2_naiveod_opl1	naive	opl	fem2	fem
8	31	fem2_naiveod_opl1	naive	opl	fem2	fem
6	32	fem2_naiveod_opl1	naive	opl	fem2	fem
7	33	fem2_naiveod_opl1	naive	opl	fem2	fem
7	34	fem2_naiveod_opl1	naive	opl	fem2	fem
9	35	fem2_naiveod_opl1	naive	opl	fem2	fem
7	36	fem2_naiveod_opl1	naive	opl	fem2	fem
7	37	fem2_naiveod_opl1	naive	opl	fem2	fem
8	38	fem2_naiveod_opl1	naive	opl	fem2	fem
9	39	fem2_naiveod_opl1	naive	opl	fem2	fem
9	40	fem2_naiveod_opl1	naive	opl	fem2	fem
8	41	fem2_naiveod_opl1	naive	opl	fem2	fem
7	42	fem2_naiveod_opl1	naive	opl	fem2	fem
8	43	fem2_naiveod_opl1	naive	opl	fem2	fem
6	44	fem2_naiveod_opl1	naive	opl	fem2	fem
6	45	fem2_naiveod_opl1	naive	opl	fem2	fem
7	46	fem2_naiveod_opl1	naive	opl	fem2	fem
8	47	fem2_naiveod_opl1	naive	opl	fem2	fem
8	48	fem2_naiveod_opl1	naive	opl	fem2	fem
7	49	fem2_naiveod_opl1	naive	opl	fem2	fem
9	50	fem2_naiveod_opl1	naive	opl	fem2	fem
6	51	fem2_naiveod_opl1	naive	opl	fem2	fem
7	52	fem2_naiveod_opl1	naive	opl	fem2	fem
6	53	fem2_naiveod_opl1	naive	opl	fem2	fem
5	54	fem2_naiveod_opl1	naive	opl	fem2	fem
4	55	fem2_naiveod_opl1	naive	opl	fem2	fem
4	56	fem2_naiveod_opl1	naive	opl	fem2	fem
7	57	fem2_naiveod_opl1	naive	opl	fem2	fem
8	58	fem2_naiveod_opl1	naive	opl	fem2	fem
9	59	fem2_naiveod_opl1	naive	opl	fem2	fem
0	0	male5_d5os_opl2	d5	opl	male5	male
3	1	male5_d5os_opl2	d5	opl	male5	male
3	2	male5_d5os_opl2	d5	opl	male5	male
4	3	male5_d5os_opl2	d5	opl	male5	male
4	4	male5_d5os_opl2	d5	opl	male5	male
6	5	male5_d5os_opl2	d5	opl	male5	male
7	6	male5_d5os_opl2	d5	opl	male5	male
6	7	male5_d5os_opl2	d5	opl	male5	male
6	8	male5_d5os_opl2	d5	opl	male5	male
8	9	male5_d5os_opl2	d5	opl	male5	male
8	10	male5_d5os_opl2	d5	opl	male5	male
9	11	male5_d5os_opl2	d5	opl	male5	male
8	12	male5_d5os_opl2	d5	opl	male5	male
6	13	male5_d5os_opl2	d5	opl	male5	male
6	14	male5_d5os_opl2	d5	opl	male5	male
5	15	male5_d5os_opl2	d5	opl	male5	male
6	16	male5_d5os_opl2	d5	opl	male5	male
8	17	male5_d5os_opl2	d5	opl	male5	male
12	18	male5_d5os_opl2	d5	opl	male5	male
9	19	male5_d5os_opl2	d5	opl	male5	male
10	20	male5_d5os_opl2	d5	opl	male5	male
7	21	male5_d5os_opl2	d5	opl	male5	male
8	22	male5_d5os_opl2	d5	opl	male5	male
5	23	male5_d5os_opl2	d5	opl	male5	male
8	24	male5_d5os_opl2	d5	opl	male5	male
8	25	male5_d5os_opl2	d5	opl	male5	male
12	26	male5_d5os_opl2	d5	opl	male5	male
11	27	male5_d5os_opl2	d5	opl	male5	male
9	28	male5_d5os_opl2	d5	opl	male5	male
6	29	male5_d5os_opl2	d5	opl	male5	male
7	30	male5_d5os_opl2	d5	opl	male5	male
7	31	male5_d5os_opl2	d5	opl	male5	male
6	32	male5_d5os_opl2	d5	opl	male5	male
6	33	male5_d5os_opl2	d5	opl	male5	male
5	34	male5_d5os_opl2	d5	opl	male5	male
6	35	male5_d5os_opl2	d5	opl	male5	male
7	36	male5_d5os_opl2	d5	opl	male5	male
7	37	male5_d5os_opl2	d5	opl	male5	male
8	38	male5_d5os_opl2	d5	opl	male5	male
8	39	male5_d5os_opl2	d5	opl	male5	male
7	40	male5_d5os_opl2	d5	opl	male5	male
9	41	male5_d5os_opl2	d5	opl	male5	male
5	42	male5_d5os_opl2	d5	opl	male5	male
5	43	male5_d5os_opl2	d5	opl	male5	male
6	44	male5_d5os_opl2	d5	opl	male5	male
4	45	male5_d5os_opl2	d5	opl	male5	male
4	46	male5_d5os_opl2	d5	opl	male5	male
4	47	male5_d5os_opl2	d5	opl	male5	male
4	48	male5_d5os_opl2	d5	opl	male5	male
4	49	male5_d5os_opl2	d5	opl	male5	male
3	50	male5_d5os_opl2	d5	opl	male5	male
3	51	male5_d5os_opl2	d5	opl	male5	male
3	52	male5_d5os_opl2	d5	opl	male5	male
3	53	male5_d5os_opl2	d5	opl	male5	male
2	54	male5_d5os_opl2	d5	opl	male5	male
2	55	male5_d5os_opl2	d5	opl	male5	male
1	56	male5_d5os_opl2	d5	opl	male5	male
1	57	male5_d5os_opl2	d5	opl	male5	male
1	58	male5_d5os_opl2	d5	opl	male5	male
1	59	male5_d5os_opl2	d5	opl	male5	male
0	0	male1_d5os_opl	d5	opl	male1	male
5	1	male1_d5os_opl	d5	opl	male1	male
5	2	male1_d5os_opl	d5	opl	male1	male
6	3	male1_d5os_opl	d5	opl	male1	male
6	4	male1_d5os_opl	d5	opl	male1	male
6	5	male1_d5os_opl	d5	opl	male1	male
7	6	male1_d5os_opl	d5	opl	male1	male
5	7	male1_d5os_opl	d5	opl	male1	male
5	8	male1_d5os_opl	d5	opl	male1	male
5	9	male1_d5os_opl	d5	opl	male1	male
6	10	male1_d5os_opl	d5	opl	male1	male
6	11	male1_d5os_opl	d5	opl	male1	male
6	12	male1_d5os_opl	d5	opl	male1	male
7	13	male1_d5os_opl	d5	opl	male1	male
13	14	male1_d5os_opl	d5	opl	male1	male
11	15	male1_d5os_opl	d5	opl	male1	male
13	16	male1_d5os_opl	d5	opl	male1	male
11	17	male1_d5os_opl	d5	opl	male1	male
11	18	male1_d5os_opl	d5	opl	male1	male
9	19	male1_d5os_opl	d5	opl	male1	male
9	20	male1_d5os_opl	d5	opl	male1	male
10	21	male1_d5os_opl	d5	opl	male1	male
12	22	male1_d5os_opl	d5	opl	male1	male
12	23	male1_d5os_opl	d5	opl	male1	male
13	24	male1_d5os_opl	d5	opl	male1	male
12	25	male1_d5os_opl	d5	opl	male1	male
9	26	male1_d5os_opl	d5	opl	male1	male
11	27	male1_d5os_opl	d5	opl	male1	male
9	28	male1_d5os_opl	d5	opl	male1	male
7	29	male1_d5os_opl	d5	opl	male1	male
7	30	male1_d5os_opl	d5	opl	male1	male
8	31	male1_d5os_opl	d5	opl	male1	male
10	32	male1_d5os_opl	d5	opl	male1	male
10	33	male1_d5os_opl	d5	opl	male1	male
11	34	male1_d5os_opl	d5	opl	male1	male
12	35	male1_d5os_opl	d5	opl	male1	male
9	36	male1_d5os_opl	d5	opl	male1	male
11	37	male1_d5os_opl	d5	opl	male1	male
12	38	male1_d5os_opl	d5	opl	male1	male
11	39	male1_d5os_opl	d5	opl	male1	male
10	40	male1_d5os_opl	d5	opl	male1	male
9	41	male1_d5os_opl	d5	opl	male1	male
6	42	male1_d5os_opl	d5	opl	male1	male
7	43	male1_d5os_opl	d5	opl	male1	male
6	44	male1_d5os_opl	d5	opl	male1	male
4	45	male1_d5os_opl	d5	opl	male1	male
3	46	male1_d5os_opl	d5	opl	male1	male
1	47	male1_d5os_opl	d5	opl	male1	male
1	48	male1_d5os_opl	d5	opl	male1	male
1	49	male1_d5os_opl	d5	opl	male1	male
2	50	male1_d5os_opl	d5	opl	male1	male
3	51	male1_d5os_opl	d5	opl	male1	male
1	52	male1_d5os_opl	d5	opl	male1	male
1	53	male1_d5os_opl	d5	opl	male1	male
1	54	male1_d5os_opl	d5	opl	male1	male
1	55	male1_d5os_opl	d5	opl	male1	male
2	56	male1_d5os_opl	d5	opl	male1	male
1	57	male1_d5os_opl	d5	opl	male1	male
1	58	male1_d5os_opl	d5	opl	male1	male
0	59	male1_d5os_opl	d5	opl	male1	male
0	0	fem3_naiveod_opl2	naive	opl	fem3	fem
2	1	fem3_naiveod_opl2	naive	opl	fem3	fem
2	2	fem3_naiveod_opl2	naive	opl	fem3	fem
2	3	fem3_naiveod_opl2	naive	opl	fem3	fem
2	4	fem3_naiveod_opl2	naive	opl	fem3	fem
2	5	fem3_naiveod_opl2	naive	opl	fem3	fem
2	6	fem3_naiveod_opl2	naive	opl	fem3	fem
3	7	fem3_naiveod_opl2	naive	opl	fem3	fem
2	8	fem3_naiveod_opl2	naive	opl	fem3	fem
3	9	fem3_naiveod_opl2	naive	opl	fem3	fem
6	10	fem3_naiveod_opl2	naive	opl	fem3	fem
10	11	fem3_naiveod_opl2	naive	opl	fem3	fem
8	12	fem3_naiveod_opl2	naive	opl	fem3	fem
8	13	fem3_naiveod_opl2	naive	opl	fem3	fem
9	14	fem3_naiveod_opl2	naive	opl	fem3	fem
10	15	fem3_naiveod_opl2	naive	opl	fem3	fem
9	16	fem3_naiveod_opl2	naive	opl	fem3	fem
9	17	fem3_naiveod_opl2	naive	opl	fem3	fem
9	18	fem3_naiveod_opl2	naive	opl	fem3	fem
9	19	fem3_naiveod_opl2	naive	opl	fem3	fem
11	20	fem3_naiveod_opl2	naive	opl	fem3	fem
5	21	fem3_naiveod_opl2	naive	opl	fem3	fem
7	22	fem3_naiveod_opl2	naive	opl	fem3	fem
6	23	fem3_naiveod_opl2	naive	opl	fem3	fem
4	24	fem3_naiveod_opl2	naive	opl	fem3	fem
4	25	fem3_naiveod_opl2	naive	opl	fem3	fem
6	26	fem3_naiveod_opl2	naive	opl	fem3	fem
7	27	fem3_naiveod_opl2	naive	opl	fem3	fem
7	28	fem3_naiveod_opl2	naive	opl	fem3	fem
9	29	fem3_naiveod_opl2	naive	opl	fem3	fem
6	30	fem3_naiveod_opl2	naive	opl	fem3	fem
6	31	fem3_naiveod_opl2	naive	opl	fem3	fem
9	32	fem3_naiveod_opl2	naive	opl	fem3	fem
8	33	fem3_naiveod_opl2	naive	opl	fem3	fem
10	34	fem3_naiveod_opl2	naive	opl	fem3	fem
11	35	fem3_naiveod_opl2	naive	opl	fem3	fem
8	36	fem3_naiveod_opl2	naive	opl	fem3	fem
10	37	fem3_naiveod_opl2	naive	opl	fem3	fem
13	38	fem3_naiveod_opl2	naive	opl	fem3	fem
9	39	fem3_naiveod_opl2	naive	opl	fem3	fem
14	40	fem3_naiveod_opl2	naive	opl	fem3	fem
9	41	fem3_naiveod_opl2	naive	opl	fem3	fem
7	42	fem3_naiveod_opl2	naive	opl	fem3	fem
7	43	fem3_naiveod_opl2	naive	opl	fem3	fem
10	44	fem3_naiveod_opl2	naive	opl	fem3	fem
9	45	fem3_naiveod_opl2	naive	opl	fem3	fem
10	46	fem3_naiveod_opl2	naive	opl	fem3	fem
6	47	fem3_naiveod_opl2	naive	opl	fem3	fem
7	48	fem3_naiveod_opl2	naive	opl	fem3	fem
3	49	fem3_naiveod_opl2	naive	opl	fem3	fem
3	50	fem3_naiveod_opl2	naive	opl	fem3	fem
3	51	fem3_naiveod_opl2	naive	opl	fem3	fem
3	52	fem3_naiveod_opl2	naive	opl	fem3	fem
4	53	fem3_naiveod_opl2	naive	opl	fem3	fem
4	54	fem3_naiveod_opl2	naive	opl	fem3	fem
3	55	fem3_naiveod_opl2	naive	opl	fem3	fem
5	56	fem3_naiveod_opl2	naive	opl	fem3	fem
4	57	fem3_naiveod_opl2	naive	opl	fem3	fem
3	58	fem3_naiveod_opl2	naive	opl	fem3	fem
2	59	fem3_naiveod_opl2	naive	opl	fem3	fem
0	0	male2_naiveos_opl1	naive	opl	male2	male
4	1	male2_naiveos_opl1	naive	opl	male2	male
4	2	male2_naiveos_opl1	naive	opl	male2	male
4	3	male2_naiveos_opl1	naive	opl	male2	male
4	4	male2_naiveos_opl1	naive	opl	male2	male
4	5	male2_naiveos_opl1	naive	opl	male2	male
5	6	male2_naiveos_opl1	naive	opl	male2	male
5	7	male2_naiveos_opl1	naive	opl	male2	male
7	8	male2_naiveos_opl1	naive	opl	male2	male
7	9	male2_naiveos_opl1	naive	opl	male2	male
8	10	male2_naiveos_opl1	naive	opl	male2	male
8	11	male2_naiveos_opl1	naive	opl	male2	male
7	12	male2_naiveos_opl1	naive	opl	male2	male
7	13	male2_naiveos_opl1	naive	opl	male2	male
9	14	male2_naiveos_opl1	naive	opl	male2	male
9	15	male2_naiveos_opl1	naive	opl	male2	male
10	16	male2_naiveos_opl1	naive	opl	male2	male
8	17	male2_naiveos_opl1	naive	opl	male2	male
7	18	male2_naiveos_opl1	naive	opl	male2	male
7	19	male2_naiveos_opl1	naive	opl	male2	male
9	20	male2_naiveos_opl1	naive	opl	male2	male
10	21	male2_naiveos_opl1	naive	opl	male2	male
9	22	male2_naiveos_opl1	naive	opl	male2	male
15	23	male2_naiveos_opl1	naive	opl	male2	male
17	24	male2_naiveos_opl1	naive	opl	male2	male
13	25	male2_naiveos_opl1	naive	opl	male2	male
11	26	male2_naiveos_opl1	naive	opl	male2	male
12	27	male2_naiveos_opl1	naive	opl	male2	male
15	28	male2_naiveos_opl1	naive	opl	male2	male
16	29	male2_naiveos_opl1	naive	opl	male2	male
15	30	male2_naiveos_opl1	naive	opl	male2	male
16	31	male2_naiveos_opl1	naive	opl	male2	male
16	32	male2_naiveos_opl1	naive	opl	male2	male
17	33	male2_naiveos_opl1	naive	opl	male2	male
19	34	male2_naiveos_opl1	naive	opl	male2	male
16	35	male2_naiveos_opl1	naive	opl	male2	male
16	36	male2_naiveos_opl1	naive	opl	male2	male
14	37	male2_naiveos_opl1	naive	opl	male2	male
15	38	male2_naiveos_opl1	naive	opl	male2	male
12	39	male2_naiveos_opl1	naive	opl	male2	male
11	40	male2_naiveos_opl1	naive	opl	male2	male
13	41	male2_naiveos_opl1	naive	opl	male2	male
12	42	male2_naiveos_opl1	naive	opl	male2	male
14	43	male2_naiveos_opl1	naive	opl	male2	male
7	44	male2_naiveos_opl1	naive	opl	male2	male
6	45	male2_naiveos_opl1	naive	opl	male2	male
5	46	male2_naiveos_opl1	naive	opl	male2	male
4	47	male2_naiveos_opl1	naive	opl	male2	male
3	48	male2_naiveos_opl1	naive	opl	male2	male
3	49	male2_naiveos_opl1	naive	opl	male2	male
1	50	male2_naiveos_opl1	naive	opl	male2	male
0	51	male2_naiveos_opl1	naive	opl	male2	male
0	0	fem6_d5os_opl4	d5	opl	fem6	fem
7	1	fem6_d5os_opl4	d5	opl	fem6	fem
7	2	fem6_d5os_opl4	d5	opl	fem6	fem
7	3	fem6_d5os_opl4	d5	opl	fem6	fem
8	4	fem6_d5os_opl4	d5	opl	fem6	fem
8	5	fem6_d5os_opl4	d5	opl	fem6	fem
8	6	fem6_d5os_opl4	d5	opl	fem6	fem
9	7	fem6_d5os_opl4	d5	opl	fem6	fem
10	8	fem6_d5os_opl4	d5	opl	fem6	fem
9	9	fem6_d5os_opl4	d5	opl	fem6	fem
9	10	fem6_d5os_opl4	d5	opl	fem6	fem
6	11	fem6_d5os_opl4	d5	opl	fem6	fem
5	12	fem6_d5os_opl4	d5	opl	fem6	fem
6	13	fem6_d5os_opl4	d5	opl	fem6	fem
5	14	fem6_d5os_opl4	d5	opl	fem6	fem
7	15	fem6_d5os_opl4	d5	opl	fem6	fem
10	16	fem6_d5os_opl4	d5	opl	fem6	fem
15	17	fem6_d5os_opl4	d5	opl	fem6	fem
10	18	fem6_d5os_opl4	d5	opl	fem6	fem
13	19	fem6_d5os_opl4	d5	opl	fem6	fem
11	20	fem6_d5os_opl4	d5	opl	fem6	fem
10	21	fem6_d5os_opl4	d5	opl	fem6	fem
13	22	fem6_d5os_opl4	d5	opl	fem6	fem
11	23	fem6_d5os_opl4	d5	opl	fem6	fem
12	24	fem6_d5os_opl4	d5	opl	fem6	fem
10	25	fem6_d5os_opl4	d5	opl	fem6	fem
13	26	fem6_d5os_opl4	d5	opl	fem6	fem
10	27	fem6_d5os_opl4	d5	opl	fem6	fem
9	28	fem6_d5os_opl4	d5	opl	fem6	fem
10	29	fem6_d5os_opl4	d5	opl	fem6	fem
9	30	fem6_d5os_opl4	d5	opl	fem6	fem
7	31	fem6_d5os_opl4	d5	opl	fem6	fem
6	32	fem6_d5os_opl4	d5	opl	fem6	fem
6	33	fem6_d5os_opl4	d5	opl	fem6	fem
6	34	fem6_d5os_opl4	d5	opl	fem6	fem
4	35	fem6_d5os_opl4	d5	opl	fem6	fem
4	36	fem6_d5os_opl4	d5	opl	fem6	fem
4	37	fem6_d5os_opl4	d5	opl	fem6	fem
4	38	fem6_d5os_opl4	d5	opl	fem6	fem
4	39	fem6_d5os_opl4	d5	opl	fem6	fem
4	40	fem6_d5os_opl4	d5	opl	fem6	fem
4	41	fem6_d5os_opl4	d5	opl	fem6	fem
4	42	fem6_d5os_opl4	d5	opl	fem6	fem
3	43	fem6_d5os_opl4	d5	opl	fem6	fem
3	44	fem6_d5os_opl4	d5	opl	fem6	fem
3	45	fem6_d5os_opl4	d5	opl	fem6	fem
3	46	fem6_d5os_opl4	d5	opl	fem6	fem
4	47	fem6_d5os_opl4	d5	opl	fem6	fem
3	48	fem6_d5os_opl4	d5	opl	fem6	fem
3	49	fem6_d5os_opl4	d5	opl	fem6	fem
1	50	fem6_d5os_opl4	d5	opl	fem6	fem
1	51	fem6_d5os_opl4	d5	opl	fem6	fem
1	52	fem6_d5os_opl4	d5	opl	fem6	fem
2	53	fem6_d5os_opl4	d5	opl	fem6	fem
2	54	fem6_d5os_opl4	d5	opl	fem6	fem
2	55	fem6_d5os_opl4	d5	opl	fem6	fem
2	56	fem6_d5os_opl4	d5	opl	fem6	fem
2	57	fem6_d5os_opl4	d5	opl	fem6	fem
2	58	fem6_d5os_opl4	d5	opl	fem6	fem
1	59	fem6_d5os_opl4	d5	opl	fem6	fem
0	0	fem3_naiveos_opl1	naive	opl	fem3	fem
3	1	fem3_naiveos_opl1	naive	opl	fem3	fem
3	2	fem3_naiveos_opl1	naive	opl	fem3	fem
3	3	fem3_naiveos_opl1	naive	opl	fem3	fem
3	4	fem3_naiveos_opl1	naive	opl	fem3	fem
3	5	fem3_naiveos_opl1	naive	opl	fem3	fem
3	6	fem3_naiveos_opl1	naive	opl	fem3	fem
3	7	fem3_naiveos_opl1	naive	opl	fem3	fem
5	8	fem3_naiveos_opl1	naive	opl	fem3	fem
4	9	fem3_naiveos_opl1	naive	opl	fem3	fem
5	10	fem3_naiveos_opl1	naive	opl	fem3	fem
3	11	fem3_naiveos_opl1	naive	opl	fem3	fem
3	12	fem3_naiveos_opl1	naive	opl	fem3	fem
3	13	fem3_naiveos_opl1	naive	opl	fem3	fem
3	14	fem3_naiveos_opl1	naive	opl	fem3	fem
4	15	fem3_naiveos_opl1	naive	opl	fem3	fem
6	16	fem3_naiveos_opl1	naive	opl	fem3	fem
7	17	fem3_naiveos_opl1	naive	opl	fem3	fem
14	18	fem3_naiveos_opl1	naive	opl	fem3	fem
8	19	fem3_naiveos_opl1	naive	opl	fem3	fem
7	20	fem3_naiveos_opl1	naive	opl	fem3	fem
8	21	fem3_naiveos_opl1	naive	opl	fem3	fem
13	22	fem3_naiveos_opl1	naive	opl	fem3	fem
10	23	fem3_naiveos_opl1	naive	opl	fem3	fem
10	24	fem3_naiveos_opl1	naive	opl	fem3	fem
11	25	fem3_naiveos_opl1	naive	opl	fem3	fem
15	26	fem3_naiveos_opl1	naive	opl	fem3	fem
14	27	fem3_naiveos_opl1	naive	opl	fem3	fem
16	28	fem3_naiveos_opl1	naive	opl	fem3	fem
15	29	fem3_naiveos_opl1	naive	opl	fem3	fem
14	30	fem3_naiveos_opl1	naive	opl	fem3	fem
11	31	fem3_naiveos_opl1	naive	opl	fem3	fem
14	32	fem3_naiveos_opl1	naive	opl	fem3	fem
15	33	fem3_naiveos_opl1	naive	opl	fem3	fem
16	34	fem3_naiveos_opl1	naive	opl	fem3	fem
14	35	fem3_naiveos_opl1	naive	opl	fem3	fem
17	36	fem3_naiveos_opl1	naive	opl	fem3	fem
19	37	fem3_naiveos_opl1	naive	opl	fem3	fem
18	38	fem3_naiveos_opl1	naive	opl	fem3	fem
15	39	fem3_naiveos_opl1	naive	opl	fem3	fem
14	40	fem3_naiveos_opl1	naive	opl	fem3	fem
14	41	fem3_naiveos_opl1	naive	opl	fem3	fem
16	42	fem3_naiveos_opl1	naive	opl	fem3	fem
15	43	fem3_naiveos_opl1	naive	opl	fem3	fem
15	44	fem3_naiveos_opl1	naive	opl	fem3	fem
19	45	fem3_naiveos_opl1	naive	opl	fem3	fem
21	46	fem3_naiveos_opl1	naive	opl	fem3	fem
15	47	fem3_naiveos_opl1	naive	opl	fem3	fem
11	48	fem3_naiveos_opl1	naive	opl	fem3	fem
12	49	fem3_naiveos_opl1	naive	opl	fem3	fem
13	50	fem3_naiveos_opl1	naive	opl	fem3	fem
16	51	fem3_naiveos_opl1	naive	opl	fem3	fem
16	52	fem3_naiveos_opl1	naive	opl	fem3	fem
9	53	fem3_naiveos_opl1	naive	opl	fem3	fem
11	54	fem3_naiveos_opl1	naive	opl	fem3	fem
9	55	fem3_naiveos_opl1	naive	opl	fem3	fem
8	56	fem3_naiveos_opl1	naive	opl	fem3	fem
4	57	fem3_naiveos_opl1	naive	opl	fem3	fem
5	58	fem3_naiveos_opl1	naive	opl	fem3	fem
4	59	fem3_naiveos_opl1	naive	opl	fem3	fem
0	0	male2_naiveos_opl4	naive	opl	male2	male
3	1	male2_naiveos_opl4	naive	opl	male2	male
3	2	male2_naiveos_opl4	naive	opl	male2	male
3	3	male2_naiveos_opl4	naive	opl	male2	male
3	4	male2_naiveos_opl4	naive	opl	male2	male
3	5	male2_naiveos_opl4	naive	opl	male2	male
3	6	male2_naiveos_opl4	naive	opl	male2	male
3	7	male2_naiveos_opl4	naive	opl	male2	male
4	8	male2_naiveos_opl4	naive	opl	male2	male
4	9	male2_naiveos_opl4	naive	opl	male2	male
4	10	male2_naiveos_opl4	naive	opl	male2	male
4	11	male2_naiveos_opl4	naive	opl	male2	male
5	12	male2_naiveos_opl4	naive	opl	male2	male
5	13	male2_naiveos_opl4	naive	opl	male2	male
8	14	male2_naiveos_opl4	naive	opl	male2	male
9	15	male2_naiveos_opl4	naive	opl	male2	male
9	16	male2_naiveos_opl4	naive	opl	male2	male
6	17	male2_naiveos_opl4	naive	opl	male2	male
6	18	male2_naiveos_opl4	naive	opl	male2	male
9	19	male2_naiveos_opl4	naive	opl	male2	male
9	20	male2_naiveos_opl4	naive	opl	male2	male
10	21	male2_naiveos_opl4	naive	opl	male2	male
12	22	male2_naiveos_opl4	naive	opl	male2	male
12	23	male2_naiveos_opl4	naive	opl	male2	male
15	24	male2_naiveos_opl4	naive	opl	male2	male
12	25	male2_naiveos_opl4	naive	opl	male2	male
11	26	male2_naiveos_opl4	naive	opl	male2	male
9	27	male2_naiveos_opl4	naive	opl	male2	male
8	28	male2_naiveos_opl4	naive	opl	male2	male
7	29	male2_naiveos_opl4	naive	opl	male2	male
8	30	male2_naiveos_opl4	naive	opl	male2	male
7	31	male2_naiveos_opl4	naive	opl	male2	male
7	32	male2_naiveos_opl4	naive	opl	male2	male
7	33	male2_naiveos_opl4	naive	opl	male2	male
8	34	male2_naiveos_opl4	naive	opl	male2	male
6	35	male2_naiveos_opl4	naive	opl	male2	male
6	36	male2_naiveos_opl4	naive	opl	male2	male
8	37	male2_naiveos_opl4	naive	opl	male2	male
9	38	male2_naiveos_opl4	naive	opl	male2	male
7	39	male2_naiveos_opl4	naive	opl	male2	male
6	40	male2_naiveos_opl4	naive	opl	male2	male
7	41	male2_naiveos_opl4	naive	opl	male2	male
4	42	male2_naiveos_opl4	naive	opl	male2	male
4	43	male2_naiveos_opl4	naive	opl	male2	male
5	44	male2_naiveos_opl4	naive	opl	male2	male
4	45	male2_naiveos_opl4	naive	opl	male2	male
3	46	male2_naiveos_opl4	naive	opl	male2	male
5	47	male2_naiveos_opl4	naive	opl	male2	male
4	48	male2_naiveos_opl4	naive	opl	male2	male
4	49	male2_naiveos_opl4	naive	opl	male2	male
3	50	male2_naiveos_opl4	naive	opl	male2	male
3	51	male2_naiveos_opl4	naive	opl	male2	male
6	52	male2_naiveos_opl4	naive	opl	male2	male
3	53	male2_naiveos_opl4	naive	opl	male2	male
3	54	male2_naiveos_opl4	naive	opl	male2	male
2	55	male2_naiveos_opl4	naive	opl	male2	male
2	56	male2_naiveos_opl4	naive	opl	male2	male
2	57	male2_naiveos_opl4	naive	opl	male2	male
2	58	male2_naiveos_opl4	naive	opl	male2	male
2	59	male2_naiveos_opl4	naive	opl	male2	male
0	0	fem4_naiveos_opl3	naive	opl	fem4	fem
3	1	fem4_naiveos_opl3	naive	opl	fem4	fem
3	2	fem4_naiveos_opl3	naive	opl	fem4	fem
3	3	fem4_naiveos_opl3	naive	opl	fem4	fem
3	4	fem4_naiveos_opl3	naive	opl	fem4	fem
3	5	fem4_naiveos_opl3	naive	opl	fem4	fem
3	6	fem4_naiveos_opl3	naive	opl	fem4	fem
3	7	fem4_naiveos_opl3	naive	opl	fem4	fem
3	8	fem4_naiveos_opl3	naive	opl	fem4	fem
5	9	fem4_naiveos_opl3	naive	opl	fem4	fem
4	10	fem4_naiveos_opl3	naive	opl	fem4	fem
6	11	fem4_naiveos_opl3	naive	opl	fem4	fem
6	12	fem4_naiveos_opl3	naive	opl	fem4	fem
6	13	fem4_naiveos_opl3	naive	opl	fem4	fem
5	14	fem4_naiveos_opl3	naive	opl	fem4	fem
6	15	fem4_naiveos_opl3	naive	opl	fem4	fem
6	16	fem4_naiveos_opl3	naive	opl	fem4	fem
6	17	fem4_naiveos_opl3	naive	opl	fem4	fem
6	18	fem4_naiveos_opl3	naive	opl	fem4	fem
5	19	fem4_naiveos_opl3	naive	opl	fem4	fem
5	20	fem4_naiveos_opl3	naive	opl	fem4	fem
5	21	fem4_naiveos_opl3	naive	opl	fem4	fem
6	22	fem4_naiveos_opl3	naive	opl	fem4	fem
6	23	fem4_naiveos_opl3	naive	opl	fem4	fem
6	24	fem4_naiveos_opl3	naive	opl	fem4	fem
9	25	fem4_naiveos_opl3	naive	opl	fem4	fem
8	26	fem4_naiveos_opl3	naive	opl	fem4	fem
7	27	fem4_naiveos_opl3	naive	opl	fem4	fem
7	28	fem4_naiveos_opl3	naive	opl	fem4	fem
7	29	fem4_naiveos_opl3	naive	opl	fem4	fem
9	30	fem4_naiveos_opl3	naive	opl	fem4	fem
7	31	fem4_naiveos_opl3	naive	opl	fem4	fem
4	32	fem4_naiveos_opl3	naive	opl	fem4	fem
4	33	fem4_naiveos_opl3	naive	opl	fem4	fem
4	34	fem4_naiveos_opl3	naive	opl	fem4	fem
6	35	fem4_naiveos_opl3	naive	opl	fem4	fem
6	36	fem4_naiveos_opl3	naive	opl	fem4	fem
6	37	fem4_naiveos_opl3	naive	opl	fem4	fem
5	38	fem4_naiveos_opl3	naive	opl	fem4	fem
5	39	fem4_naiveos_opl3	naive	opl	fem4	fem
6	40	fem4_naiveos_opl3	naive	opl	fem4	fem
5	41	fem4_naiveos_opl3	naive	opl	fem4	fem
4	42	fem4_naiveos_opl3	naive	opl	fem4	fem
4	43	fem4_naiveos_opl3	naive	opl	fem4	fem
4	44	fem4_naiveos_opl3	naive	opl	fem4	fem
5	45	fem4_naiveos_opl3	naive	opl	fem4	fem
5	46	fem4_naiveos_opl3	naive	opl	fem4	fem
6	47	fem4_naiveos_opl3	naive	opl	fem4	fem
6	48	fem4_naiveos_opl3	naive	opl	fem4	fem
6	49	fem4_naiveos_opl3	naive	opl	fem4	fem
6	50	fem4_naiveos_opl3	naive	opl	fem4	fem
6	51	fem4_naiveos_opl3	naive	opl	fem4	fem
8	52	fem4_naiveos_opl3	naive	opl	fem4	fem
9	53	fem4_naiveos_opl3	naive	opl	fem4	fem
11	54	fem4_naiveos_opl3	naive	opl	fem4	fem
9	55	fem4_naiveos_opl3	naive	opl	fem4	fem
12	56	fem4_naiveos_opl3	naive	opl	fem4	fem
7	57	fem4_naiveos_opl3	naive	opl	fem4	fem
7	58	fem4_naiveos_opl3	naive	opl	fem4	fem
8	59	fem4_naiveos_opl3	naive	opl	fem4	fem
0	0	male3_naiveod_opl1	naive	opl	male3	male
4	1	male3_naiveod_opl1	naive	opl	male3	male
4	2	male3_naiveod_opl1	naive	opl	male3	male
4	3	male3_naiveod_opl1	naive	opl	male3	male
4	4	male3_naiveod_opl1	naive	opl	male3	male
5	5	male3_naiveod_opl1	naive	opl	male3	male
4	6	male3_naiveod_opl1	naive	opl	male3	male
2	7	male3_naiveod_opl1	naive	opl	male3	male
2	8	male3_naiveod_opl1	naive	opl	male3	male
2	9	male3_naiveod_opl1	naive	opl	male3	male
4	10	male3_naiveod_opl1	naive	opl	male3	male
4	11	male3_naiveod_opl1	naive	opl	male3	male
5	12	male3_naiveod_opl1	naive	opl	male3	male
8	13	male3_naiveod_opl1	naive	opl	male3	male
6	14	male3_naiveod_opl1	naive	opl	male3	male
11	15	male3_naiveod_opl1	naive	opl	male3	male
10	16	male3_naiveod_opl1	naive	opl	male3	male
11	17	male3_naiveod_opl1	naive	opl	male3	male
10	18	male3_naiveod_opl1	naive	opl	male3	male
10	19	male3_naiveod_opl1	naive	opl	male3	male
12	20	male3_naiveod_opl1	naive	opl	male3	male
9	21	male3_naiveod_opl1	naive	opl	male3	male
8	22	male3_naiveod_opl1	naive	opl	male3	male
9	23	male3_naiveod_opl1	naive	opl	male3	male
9	24	male3_naiveod_opl1	naive	opl	male3	male
7	25	male3_naiveod_opl1	naive	opl	male3	male
6	26	male3_naiveod_opl1	naive	opl	male3	male
5	27	male3_naiveod_opl1	naive	opl	male3	male
6	28	male3_naiveod_opl1	naive	opl	male3	male
6	29	male3_naiveod_opl1	naive	opl	male3	male
8	30	male3_naiveod_opl1	naive	opl	male3	male
9	31	male3_naiveod_opl1	naive	opl	male3	male
8	32	male3_naiveod_opl1	naive	opl	male3	male
8	33	male3_naiveod_opl1	naive	opl	male3	male
8	34	male3_naiveod_opl1	naive	opl	male3	male
8	35	male3_naiveod_opl1	naive	opl	male3	male
8	36	male3_naiveod_opl1	naive	opl	male3	male
9	37	male3_naiveod_opl1	naive	opl	male3	male
8	38	male3_naiveod_opl1	naive	opl	male3	male
9	39	male3_naiveod_opl1	naive	opl	male3	male
9	40	male3_naiveod_opl1	naive	opl	male3	male
8	41	male3_naiveod_opl1	naive	opl	male3	male
9	42	male3_naiveod_opl1	naive	opl	male3	male
11	43	male3_naiveod_opl1	naive	opl	male3	male
10	44	male3_naiveod_opl1	naive	opl	male3	male
10	45	male3_naiveod_opl1	naive	opl	male3	male
16	46	male3_naiveod_opl1	naive	opl	male3	male
13	47	male3_naiveod_opl1	naive	opl	male3	male
11	48	male3_naiveod_opl1	naive	opl	male3	male
15	49	male3_naiveod_opl1	naive	opl	male3	male
10	50	male3_naiveod_opl1	naive	opl	male3	male
13	51	male3_naiveod_opl1	naive	opl	male3	male
11	52	male3_naiveod_opl1	naive	opl	male3	male
9	53	male3_naiveod_opl1	naive	opl	male3	male
11	54	male3_naiveod_opl1	naive	opl	male3	male
9	55	male3_naiveod_opl1	naive	opl	male3	male
7	56	male3_naiveod_opl1	naive	opl	male3	male
7	57	male3_naiveod_opl1	naive	opl	male3	male
7	58	male3_naiveod_opl1	naive	opl	male3	male
8	59	male3_naiveod_opl1	naive	opl	male3	male
0	0	fem4_naiveos_opl2	naive	opl	fem4	fem
3	1	fem4_naiveos_opl2	naive	opl	fem4	fem
3	2	fem4_naiveos_opl2	naive	opl	fem4	fem
4	3	fem4_naiveos_opl2	naive	opl	fem4	fem
4	4	fem4_naiveos_opl2	naive	opl	fem4	fem
4	5	fem4_naiveos_opl2	naive	opl	fem4	fem
3	6	fem4_naiveos_opl2	naive	opl	fem4	fem
3	7	fem4_naiveos_opl2	naive	opl	fem4	fem
4	8	fem4_naiveos_opl2	naive	opl	fem4	fem
6	9	fem4_naiveos_opl2	naive	opl	fem4	fem
7	10	fem4_naiveos_opl2	naive	opl	fem4	fem
6	11	fem4_naiveos_opl2	naive	opl	fem4	fem
7	12	fem4_naiveos_opl2	naive	opl	fem4	fem
9	13	fem4_naiveos_opl2	naive	opl	fem4	fem
11	14	fem4_naiveos_opl2	naive	opl	fem4	fem
11	15	fem4_naiveos_opl2	naive	opl	fem4	fem
13	16	fem4_naiveos_opl2	naive	opl	fem4	fem
8	17	fem4_naiveos_opl2	naive	opl	fem4	fem
10	18	fem4_naiveos_opl2	naive	opl	fem4	fem
11	19	fem4_naiveos_opl2	naive	opl	fem4	fem
12	20	fem4_naiveos_opl2	naive	opl	fem4	fem
10	21	fem4_naiveos_opl2	naive	opl	fem4	fem
9	22	fem4_naiveos_opl2	naive	opl	fem4	fem
13	23	fem4_naiveos_opl2	naive	opl	fem4	fem
13	24	fem4_naiveos_opl2	naive	opl	fem4	fem
15	25	fem4_naiveos_opl2	naive	opl	fem4	fem
10	26	fem4_naiveos_opl2	naive	opl	fem4	fem
12	27	fem4_naiveos_opl2	naive	opl	fem4	fem
10	28	fem4_naiveos_opl2	naive	opl	fem4	fem
9	29	fem4_naiveos_opl2	naive	opl	fem4	fem
9	30	fem4_naiveos_opl2	naive	opl	fem4	fem
13	31	fem4_naiveos_opl2	naive	opl	fem4	fem
13	32	fem4_naiveos_opl2	naive	opl	fem4	fem
15	33	fem4_naiveos_opl2	naive	opl	fem4	fem
13	34	fem4_naiveos_opl2	naive	opl	fem4	fem
15	35	fem4_naiveos_opl2	naive	opl	fem4	fem
13	36	fem4_naiveos_opl2	naive	opl	fem4	fem
12	37	fem4_naiveos_opl2	naive	opl	fem4	fem
9	38	fem4_naiveos_opl2	naive	opl	fem4	fem
8	39	fem4_naiveos_opl2	naive	opl	fem4	fem
9	40	fem4_naiveos_opl2	naive	opl	fem4	fem
10	41	fem4_naiveos_opl2	naive	opl	fem4	fem
11	42	fem4_naiveos_opl2	naive	opl	fem4	fem
11	43	fem4_naiveos_opl2	naive	opl	fem4	fem
11	44	fem4_naiveos_opl2	naive	opl	fem4	fem
9	45	fem4_naiveos_opl2	naive	opl	fem4	fem
9	46	fem4_naiveos_opl2	naive	opl	fem4	fem
10	47	fem4_naiveos_opl2	naive	opl	fem4	fem
10	48	fem4_naiveos_opl2	naive	opl	fem4	fem
11	49	fem4_naiveos_opl2	naive	opl	fem4	fem
17	50	fem4_naiveos_opl2	naive	opl	fem4	fem
11	51	fem4_naiveos_opl2	naive	opl	fem4	fem
16	52	fem4_naiveos_opl2	naive	opl	fem4	fem
8	53	fem4_naiveos_opl2	naive	opl	fem4	fem
8	54	fem4_naiveos_opl2	naive	opl	fem4	fem
8	55	fem4_naiveos_opl2	naive	opl	fem4	fem
7	56	fem4_naiveos_opl2	naive	opl	fem4	fem
12	57	fem4_naiveos_opl2	naive	opl	fem4	fem
12	58	fem4_naiveos_opl2	naive	opl	fem4	fem
7	59	fem4_naiveos_opl2	naive	opl	fem4	fem
0	0	male2_naiveos_opl5	naive	opl	male2	male
5	1	male2_naiveos_opl5	naive	opl	male2	male
4	2	male2_naiveos_opl5	naive	opl	male2	male
4	3	male2_naiveos_opl5	naive	opl	male2	male
4	4	male2_naiveos_opl5	naive	opl	male2	male
4	5	male2_naiveos_opl5	naive	opl	male2	male
4	6	male2_naiveos_opl5	naive	opl	male2	male
4	7	male2_naiveos_opl5	naive	opl	male2	male
6	8	male2_naiveos_opl5	naive	opl	male2	male
6	9	male2_naiveos_opl5	naive	opl	male2	male
8	10	male2_naiveos_opl5	naive	opl	male2	male
5	11	male2_naiveos_opl5	naive	opl	male2	male
6	12	male2_naiveos_opl5	naive	opl	male2	male
6	13	male2_naiveos_opl5	naive	opl	male2	male
6	14	male2_naiveos_opl5	naive	opl	male2	male
6	15	male2_naiveos_opl5	naive	opl	male2	male
11	16	male2_naiveos_opl5	naive	opl	male2	male
7	17	male2_naiveos_opl5	naive	opl	male2	male
8	18	male2_naiveos_opl5	naive	opl	male2	male
10	19	male2_naiveos_opl5	naive	opl	male2	male
10	20	male2_naiveos_opl5	naive	opl	male2	male
8	21	male2_naiveos_opl5	naive	opl	male2	male
12	22	male2_naiveos_opl5	naive	opl	male2	male
14	23	male2_naiveos_opl5	naive	opl	male2	male
16	24	male2_naiveos_opl5	naive	opl	male2	male
13	25	male2_naiveos_opl5	naive	opl	male2	male
10	26	male2_naiveos_opl5	naive	opl	male2	male
10	27	male2_naiveos_opl5	naive	opl	male2	male
10	28	male2_naiveos_opl5	naive	opl	male2	male
8	29	male2_naiveos_opl5	naive	opl	male2	male
8	30	male2_naiveos_opl5	naive	opl	male2	male
8	31	male2_naiveos_opl5	naive	opl	male2	male
7	32	male2_naiveos_opl5	naive	opl	male2	male
8	33	male2_naiveos_opl5	naive	opl	male2	male
12	34	male2_naiveos_opl5	naive	opl	male2	male
15	35	male2_naiveos_opl5	naive	opl	male2	male
14	36	male2_naiveos_opl5	naive	opl	male2	male
10	37	male2_naiveos_opl5	naive	opl	male2	male
9	38	male2_naiveos_opl5	naive	opl	male2	male
7	39	male2_naiveos_opl5	naive	opl	male2	male
10	40	male2_naiveos_opl5	naive	opl	male2	male
13	41	male2_naiveos_opl5	naive	opl	male2	male
7	42	male2_naiveos_opl5	naive	opl	male2	male
10	43	male2_naiveos_opl5	naive	opl	male2	male
10	44	male2_naiveos_opl5	naive	opl	male2	male
9	45	male2_naiveos_opl5	naive	opl	male2	male
8	46	male2_naiveos_opl5	naive	opl	male2	male
8	47	male2_naiveos_opl5	naive	opl	male2	male
7	48	male2_naiveos_opl5	naive	opl	male2	male
7	49	male2_naiveos_opl5	naive	opl	male2	male
9	50	male2_naiveos_opl5	naive	opl	male2	male
10	51	male2_naiveos_opl5	naive	opl	male2	male
13	52	male2_naiveos_opl5	naive	opl	male2	male
6	53	male2_naiveos_opl5	naive	opl	male2	male
8	54	male2_naiveos_opl5	naive	opl	male2	male
4	55	male2_naiveos_opl5	naive	opl	male2	male
4	56	male2_naiveos_opl5	naive	opl	male2	male
4	57	male2_naiveos_opl5	naive	opl	male2	male
3	58	male2_naiveos_opl5	naive	opl	male2	male
6	59	male2_naiveos_opl5	naive	opl	male2	male
0	0	fem2_d5os_opl	d5	opl	fem2	fem
4	1	fem2_d5os_opl	d5	opl	fem2	fem
4	2	fem2_d5os_opl	d5	opl	fem2	fem
5	3	fem2_d5os_opl	d5	opl	fem2	fem
6	4	fem2_d5os_opl	d5	opl	fem2	fem
7	5	fem2_d5os_opl	d5	opl	fem2	fem
4	6	fem2_d5os_opl	d5	opl	fem2	fem
6	7	fem2_d5os_opl	d5	opl	fem2	fem
8	8	fem2_d5os_opl	d5	opl	fem2	fem
8	9	fem2_d5os_opl	d5	opl	fem2	fem
7	10	fem2_d5os_opl	d5	opl	fem2	fem
4	11	fem2_d5os_opl	d5	opl	fem2	fem
4	12	fem2_d5os_opl	d5	opl	fem2	fem
4	13	fem2_d5os_opl	d5	opl	fem2	fem
2	14	fem2_d5os_opl	d5	opl	fem2	fem
2	15	fem2_d5os_opl	d5	opl	fem2	fem
2	16	fem2_d5os_opl	d5	opl	fem2	fem
7	17	fem2_d5os_opl	d5	opl	fem2	fem
1	18	fem2_d5os_opl	d5	opl	fem2	fem
2	19	fem2_d5os_opl	d5	opl	fem2	fem
5	20	fem2_d5os_opl	d5	opl	fem2	fem
6	21	fem2_d5os_opl	d5	opl	fem2	fem
6	22	fem2_d5os_opl	d5	opl	fem2	fem
7	23	fem2_d5os_opl	d5	opl	fem2	fem
6	24	fem2_d5os_opl	d5	opl	fem2	fem
8	25	fem2_d5os_opl	d5	opl	fem2	fem
8	26	fem2_d5os_opl	d5	opl	fem2	fem
7	27	fem2_d5os_opl	d5	opl	fem2	fem
7	28	fem2_d5os_opl	d5	opl	fem2	fem
6	29	fem2_d5os_opl	d5	opl	fem2	fem
4	30	fem2_d5os_opl	d5	opl	fem2	fem
4	31	fem2_d5os_opl	d5	opl	fem2	fem
5	32	fem2_d5os_opl	d5	opl	fem2	fem
2	33	fem2_d5os_opl	d5	opl	fem2	fem
2	34	fem2_d5os_opl	d5	opl	fem2	fem
1	35	fem2_d5os_opl	d5	opl	fem2	fem
1	36	fem2_d5os_opl	d5	opl	fem2	fem
1	37	fem2_d5os_opl	d5	opl	fem2	fem
1	38	fem2_d5os_opl	d5	opl	fem2	fem
3	39	fem2_d5os_opl	d5	opl	fem2	fem
3	40	fem2_d5os_opl	d5	opl	fem2	fem
3	41	fem2_d5os_opl	d5	opl	fem2	fem
3	42	fem2_d5os_opl	d5	opl	fem2	fem
6	43	fem2_d5os_opl	d5	opl	fem2	fem
4	44	fem2_d5os_opl	d5	opl	fem2	fem
4	45	fem2_d5os_opl	d5	opl	fem2	fem
4	46	fem2_d5os_opl	d5	opl	fem2	fem
2	47	fem2_d5os_opl	d5	opl	fem2	fem
2	48	fem2_d5os_opl	d5	opl	fem2	fem
2	49	fem2_d5os_opl	d5	opl	fem2	fem
4	50	fem2_d5os_opl	d5	opl	fem2	fem
3	51	fem2_d5os_opl	d5	opl	fem2	fem
2	52	fem2_d5os_opl	d5	opl	fem2	fem
2	53	fem2_d5os_opl	d5	opl	fem2	fem
2	54	fem2_d5os_opl	d5	opl	fem2	fem
1	55	fem2_d5os_opl	d5	opl	fem2	fem
2	56	fem2_d5os_opl	d5	opl	fem2	fem
0	57	fem2_d5os_opl	d5	opl	fem2	fem
0	0	male3_naiveod_opl2	naive	opl	male3	male
5	1	male3_naiveod_opl2	naive	opl	male3	male
5	2	male3_naiveod_opl2	naive	opl	male3	male
5	3	male3_naiveod_opl2	naive	opl	male3	male
5	4	male3_naiveod_opl2	naive	opl	male3	male
5	5	male3_naiveod_opl2	naive	opl	male3	male
5	6	male3_naiveod_opl2	naive	opl	male3	male
5	7	male3_naiveod_opl2	naive	opl	male3	male
7	8	male3_naiveod_opl2	naive	opl	male3	male
6	9	male3_naiveod_opl2	naive	opl	male3	male
5	10	male3_naiveod_opl2	naive	opl	male3	male
6	11	male3_naiveod_opl2	naive	opl	male3	male
7	12	male3_naiveod_opl2	naive	opl	male3	male
7	13	male3_naiveod_opl2	naive	opl	male3	male
8	14	male3_naiveod_opl2	naive	opl	male3	male
7	15	male3_naiveod_opl2	naive	opl	male3	male
8	16	male3_naiveod_opl2	naive	opl	male3	male
12	17	male3_naiveod_opl2	naive	opl	male3	male
8	18	male3_naiveod_opl2	naive	opl	male3	male
8	19	male3_naiveod_opl2	naive	opl	male3	male
8	20	male3_naiveod_opl2	naive	opl	male3	male
12	21	male3_naiveod_opl2	naive	opl	male3	male
14	22	male3_naiveod_opl2	naive	opl	male3	male
14	23	male3_naiveod_opl2	naive	opl	male3	male
14	24	male3_naiveod_opl2	naive	opl	male3	male
14	25	male3_naiveod_opl2	naive	opl	male3	male
12	26	male3_naiveod_opl2	naive	opl	male3	male
13	27	male3_naiveod_opl2	naive	opl	male3	male
12	28	male3_naiveod_opl2	naive	opl	male3	male
13	29	male3_naiveod_opl2	naive	opl	male3	male
14	30	male3_naiveod_opl2	naive	opl	male3	male
12	31	male3_naiveod_opl2	naive	opl	male3	male
12	32	male3_naiveod_opl2	naive	opl	male3	male
12	33	male3_naiveod_opl2	naive	opl	male3	male
10	34	male3_naiveod_opl2	naive	opl	male3	male
10	35	male3_naiveod_opl2	naive	opl	male3	male
10	36	male3_naiveod_opl2	naive	opl	male3	male
11	37	male3_naiveod_opl2	naive	opl	male3	male
10	38	male3_naiveod_opl2	naive	opl	male3	male
9	39	male3_naiveod_opl2	naive	opl	male3	male
9	40	male3_naiveod_opl2	naive	opl	male3	male
12	41	male3_naiveod_opl2	naive	opl	male3	male
11	42	male3_naiveod_opl2	naive	opl	male3	male
12	43	male3_naiveod_opl2	naive	opl	male3	male
12	44	male3_naiveod_opl2	naive	opl	male3	male
10	45	male3_naiveod_opl2	naive	opl	male3	male
9	46	male3_naiveod_opl2	naive	opl	male3	male
10	47	male3_naiveod_opl2	naive	opl	male3	male
6	48	male3_naiveod_opl2	naive	opl	male3	male
4	49	male3_naiveod_opl2	naive	opl	male3	male
3	50	male3_naiveod_opl2	naive	opl	male3	male
2	51	male3_naiveod_opl2	naive	opl	male3	male
3	52	male3_naiveod_opl2	naive	opl	male3	male
4	53	male3_naiveod_opl2	naive	opl	male3	male
4	54	male3_naiveod_opl2	naive	opl	male3	male
4	55	male3_naiveod_opl2	naive	opl	male3	male
4	56	male3_naiveod_opl2	naive	opl	male3	male
3	57	male3_naiveod_opl2	naive	opl	male3	male
3	58	male3_naiveod_opl2	naive	opl	male3	male
3	59	male3_naiveod_opl2	naive	opl	male3	male
0	0	male2_naiveos_opl3	naive	opl	male2	male
3	1	male2_naiveos_opl3	naive	opl	male2	male
3	2	male2_naiveos_opl3	naive	opl	male2	male
3	3	male2_naiveos_opl3	naive	opl	male2	male
3	4	male2_naiveos_opl3	naive	opl	male2	male
3	5	male2_naiveos_opl3	naive	opl	male2	male
3	6	male2_naiveos_opl3	naive	opl	male2	male
7	7	male2_naiveos_opl3	naive	opl	male2	male
6	8	male2_naiveos_opl3	naive	opl	male2	male
7	9	male2_naiveos_opl3	naive	opl	male2	male
9	10	male2_naiveos_opl3	naive	opl	male2	male
9	11	male2_naiveos_opl3	naive	opl	male2	male
7	12	male2_naiveos_opl3	naive	opl	male2	male
5	13	male2_naiveos_opl3	naive	opl	male2	male
6	14	male2_naiveos_opl3	naive	opl	male2	male
6	15	male2_naiveos_opl3	naive	opl	male2	male
5	16	male2_naiveos_opl3	naive	opl	male2	male
9	17	male2_naiveos_opl3	naive	opl	male2	male
4	18	male2_naiveos_opl3	naive	opl	male2	male
5	19	male2_naiveos_opl3	naive	opl	male2	male
6	20	male2_naiveos_opl3	naive	opl	male2	male
8	21	male2_naiveos_opl3	naive	opl	male2	male
9	22	male2_naiveos_opl3	naive	opl	male2	male
10	23	male2_naiveos_opl3	naive	opl	male2	male
10	24	male2_naiveos_opl3	naive	opl	male2	male
14	25	male2_naiveos_opl3	naive	opl	male2	male
8	26	male2_naiveos_opl3	naive	opl	male2	male
8	27	male2_naiveos_opl3	naive	opl	male2	male
8	28	male2_naiveos_opl3	naive	opl	male2	male
6	29	male2_naiveos_opl3	naive	opl	male2	male
7	30	male2_naiveos_opl3	naive	opl	male2	male
8	31	male2_naiveos_opl3	naive	opl	male2	male
8	32	male2_naiveos_opl3	naive	opl	male2	male
9	33	male2_naiveos_opl3	naive	opl	male2	male
9	34	male2_naiveos_opl3	naive	opl	male2	male
10	35	male2_naiveos_opl3	naive	opl	male2	male
10	36	male2_naiveos_opl3	naive	opl	male2	male
9	37	male2_naiveos_opl3	naive	opl	male2	male
12	38	male2_naiveos_opl3	naive	opl	male2	male
15	39	male2_naiveos_opl3	naive	opl	male2	male
10	40	male2_naiveos_opl3	naive	opl	male2	male
11	41	male2_naiveos_opl3	naive	opl	male2	male
7	42	male2_naiveos_opl3	naive	opl	male2	male
7	43	male2_naiveos_opl3	naive	opl	male2	male
8	44	male2_naiveos_opl3	naive	opl	male2	male
10	45	male2_naiveos_opl3	naive	opl	male2	male
5	46	male2_naiveos_opl3	naive	opl	male2	male
5	47	male2_naiveos_opl3	naive	opl	male2	male
7	48	male2_naiveos_opl3	naive	opl	male2	male
9	49	male2_naiveos_opl3	naive	opl	male2	male
10	50	male2_naiveos_opl3	naive	opl	male2	male
10	51	male2_naiveos_opl3	naive	opl	male2	male
6	52	male2_naiveos_opl3	naive	opl	male2	male
7	53	male2_naiveos_opl3	naive	opl	male2	male
8	54	male2_naiveos_opl3	naive	opl	male2	male
6	55	male2_naiveos_opl3	naive	opl	male2	male
5	56	male2_naiveos_opl3	naive	opl	male2	male
7	57	male2_naiveos_opl3	naive	opl	male2	male
6	58	male2_naiveos_opl3	naive	opl	male2	male
6	59	male2_naiveos_opl3	naive	opl	male2	male
0	0	fem7_d5os_opl1	d5	opl	fem7	fem
4	1	fem7_d5os_opl1	d5	opl	fem7	fem
6	2	fem7_d5os_opl1	d5	opl	fem7	fem
7	3	fem7_d5os_opl1	d5	opl	fem7	fem
6	4	fem7_d5os_opl1	d5	opl	fem7	fem
6	5	fem7_d5os_opl1	d5	opl	fem7	fem
6	6	fem7_d5os_opl1	d5	opl	fem7	fem
8	7	fem7_d5os_opl1	d5	opl	fem7	fem
11	8	fem7_d5os_opl1	d5	opl	fem7	fem
9	9	fem7_d5os_opl1	d5	opl	fem7	fem
8	10	fem7_d5os_opl1	d5	opl	fem7	fem
9	11	fem7_d5os_opl1	d5	opl	fem7	fem
9	12	fem7_d5os_opl1	d5	opl	fem7	fem
8	13	fem7_d5os_opl1	d5	opl	fem7	fem
9	14	fem7_d5os_opl1	d5	opl	fem7	fem
11	15	fem7_d5os_opl1	d5	opl	fem7	fem
13	16	fem7_d5os_opl1	d5	opl	fem7	fem
14	17	fem7_d5os_opl1	d5	opl	fem7	fem
13	18	fem7_d5os_opl1	d5	opl	fem7	fem
14	19	fem7_d5os_opl1	d5	opl	fem7	fem
12	20	fem7_d5os_opl1	d5	opl	fem7	fem
10	21	fem7_d5os_opl1	d5	opl	fem7	fem
13	22	fem7_d5os_opl1	d5	opl	fem7	fem
14	23	fem7_d5os_opl1	d5	opl	fem7	fem
16	24	fem7_d5os_opl1	d5	opl	fem7	fem
14	25	fem7_d5os_opl1	d5	opl	fem7	fem
10	26	fem7_d5os_opl1	d5	opl	fem7	fem
11	27	fem7_d5os_opl1	d5	opl	fem7	fem
8	28	fem7_d5os_opl1	d5	opl	fem7	fem
8	29	fem7_d5os_opl1	d5	opl	fem7	fem
7	30	fem7_d5os_opl1	d5	opl	fem7	fem
6	31	fem7_d5os_opl1	d5	opl	fem7	fem
6	32	fem7_d5os_opl1	d5	opl	fem7	fem
4	33	fem7_d5os_opl1	d5	opl	fem7	fem
5	34	fem7_d5os_opl1	d5	opl	fem7	fem
4	35	fem7_d5os_opl1	d5	opl	fem7	fem
4	36	fem7_d5os_opl1	d5	opl	fem7	fem
4	37	fem7_d5os_opl1	d5	opl	fem7	fem
3	38	fem7_d5os_opl1	d5	opl	fem7	fem
2	39	fem7_d5os_opl1	d5	opl	fem7	fem
2	40	fem7_d5os_opl1	d5	opl	fem7	fem
1	41	fem7_d5os_opl1	d5	opl	fem7	fem
1	42	fem7_d5os_opl1	d5	opl	fem7	fem
1	43	fem7_d5os_opl1	d5	opl	fem7	fem
2	44	fem7_d5os_opl1	d5	opl	fem7	fem
3	45	fem7_d5os_opl1	d5	opl	fem7	fem
3	46	fem7_d5os_opl1	d5	opl	fem7	fem
1	47	fem7_d5os_opl1	d5	opl	fem7	fem
1	48	fem7_d5os_opl1	d5	opl	fem7	fem
3	49	fem7_d5os_opl1	d5	opl	fem7	fem
2	50	fem7_d5os_opl1	d5	opl	fem7	fem
2	51	fem7_d5os_opl1	d5	opl	fem7	fem
1	52	fem7_d5os_opl1	d5	opl	fem7	fem
1	53	fem7_d5os_opl1	d5	opl	fem7	fem
1	54	fem7_d5os_opl1	d5	opl	fem7	fem
0	55	fem7_d5os_opl1	d5	opl	fem7	fem
0	0	fem4_naiveos_opl1	naive	opl	fem4	fem
3	1	fem4_naiveos_opl1	naive	opl	fem4	fem
3	2	fem4_naiveos_opl1	naive	opl	fem4	fem
3	3	fem4_naiveos_opl1	naive	opl	fem4	fem
4	4	fem4_naiveos_opl1	naive	opl	fem4	fem
5	5	fem4_naiveos_opl1	naive	opl	fem4	fem
5	6	fem4_naiveos_opl1	naive	opl	fem4	fem
5	7	fem4_naiveos_opl1	naive	opl	fem4	fem
5	8	fem4_naiveos_opl1	naive	opl	fem4	fem
7	9	fem4_naiveos_opl1	naive	opl	fem4	fem
8	10	fem4_naiveos_opl1	naive	opl	fem4	fem
8	11	fem4_naiveos_opl1	naive	opl	fem4	fem
6	12	fem4_naiveos_opl1	naive	opl	fem4	fem
7	13	fem4_naiveos_opl1	naive	opl	fem4	fem
7	14	fem4_naiveos_opl1	naive	opl	fem4	fem
8	15	fem4_naiveos_opl1	naive	opl	fem4	fem
8	16	fem4_naiveos_opl1	naive	opl	fem4	fem
8	17	fem4_naiveos_opl1	naive	opl	fem4	fem
5	18	fem4_naiveos_opl1	naive	opl	fem4	fem
7	19	fem4_naiveos_opl1	naive	opl	fem4	fem
8	20	fem4_naiveos_opl1	naive	opl	fem4	fem
10	21	fem4_naiveos_opl1	naive	opl	fem4	fem
9	22	fem4_naiveos_opl1	naive	opl	fem4	fem
7	23	fem4_naiveos_opl1	naive	opl	fem4	fem
9	24	fem4_naiveos_opl1	naive	opl	fem4	fem
10	25	fem4_naiveos_opl1	naive	opl	fem4	fem
14	26	fem4_naiveos_opl1	naive	opl	fem4	fem
11	27	fem4_naiveos_opl1	naive	opl	fem4	fem
11	28	fem4_naiveos_opl1	naive	opl	fem4	fem
10	29	fem4_naiveos_opl1	naive	opl	fem4	fem
11	30	fem4_naiveos_opl1	naive	opl	fem4	fem
14	31	fem4_naiveos_opl1	naive	opl	fem4	fem
8	32	fem4_naiveos_opl1	naive	opl	fem4	fem
10	33	fem4_naiveos_opl1	naive	opl	fem4	fem
11	34	fem4_naiveos_opl1	naive	opl	fem4	fem
7	35	fem4_naiveos_opl1	naive	opl	fem4	fem
9	36	fem4_naiveos_opl1	naive	opl	fem4	fem
13	37	fem4_naiveos_opl1	naive	opl	fem4	fem
15	38	fem4_naiveos_opl1	naive	opl	fem4	fem
14	39	fem4_naiveos_opl1	naive	opl	fem4	fem
16	40	fem4_naiveos_opl1	naive	opl	fem4	fem
11	41	fem4_naiveos_opl1	naive	opl	fem4	fem
11	42	fem4_naiveos_opl1	naive	opl	fem4	fem
11	43	fem4_naiveos_opl1	naive	opl	fem4	fem
10	44	fem4_naiveos_opl1	naive	opl	fem4	fem
9	45	fem4_naiveos_opl1	naive	opl	fem4	fem
11	46	fem4_naiveos_opl1	naive	opl	fem4	fem
11	47	fem4_naiveos_opl1	naive	opl	fem4	fem
11	48	fem4_naiveos_opl1	naive	opl	fem4	fem
17	49	fem4_naiveos_opl1	naive	opl	fem4	fem
13	50	fem4_naiveos_opl1	naive	opl	fem4	fem
15	51	fem4_naiveos_opl1	naive	opl	fem4	fem
14	52	fem4_naiveos_opl1	naive	opl	fem4	fem
13	53	fem4_naiveos_opl1	naive	opl	fem4	fem
10	54	fem4_naiveos_opl1	naive	opl	fem4	fem
11	55	fem4_naiveos_opl1	naive	opl	fem4	fem
11	56	fem4_naiveos_opl1	naive	opl	fem4	fem
7	57	fem4_naiveos_opl1	naive	opl	fem4	fem
7	58	fem4_naiveos_opl1	naive	opl	fem4	fem
9	59	fem4_naiveos_opl1	naive	opl	fem4	fem
0	0	fem7_d5os_opl4	d5	opl	fem7	fem
3	1	fem7_d5os_opl4	d5	opl	fem7	fem
4	2	fem7_d5os_opl4	d5	opl	fem7	fem
5	3	fem7_d5os_opl4	d5	opl	fem7	fem
5	4	fem7_d5os_opl4	d5	opl	fem7	fem
5	5	fem7_d5os_opl4	d5	opl	fem7	fem
6	6	fem7_d5os_opl4	d5	opl	fem7	fem
6	7	fem7_d5os_opl4	d5	opl	fem7	fem
5	8	fem7_d5os_opl4	d5	opl	fem7	fem
5	9	fem7_d5os_opl4	d5	opl	fem7	fem
7	10	fem7_d5os_opl4	d5	opl	fem7	fem
8	11	fem7_d5os_opl4	d5	opl	fem7	fem
10	12	fem7_d5os_opl4	d5	opl	fem7	fem
10	13	fem7_d5os_opl4	d5	opl	fem7	fem
18	14	fem7_d5os_opl4	d5	opl	fem7	fem
14	15	fem7_d5os_opl4	d5	opl	fem7	fem
13	16	fem7_d5os_opl4	d5	opl	fem7	fem
16	17	fem7_d5os_opl4	d5	opl	fem7	fem
14	18	fem7_d5os_opl4	d5	opl	fem7	fem
17	19	fem7_d5os_opl4	d5	opl	fem7	fem
19	20	fem7_d5os_opl4	d5	opl	fem7	fem
19	21	fem7_d5os_opl4	d5	opl	fem7	fem
18	22	fem7_d5os_opl4	d5	opl	fem7	fem
15	23	fem7_d5os_opl4	d5	opl	fem7	fem
16	24	fem7_d5os_opl4	d5	opl	fem7	fem
16	25	fem7_d5os_opl4	d5	opl	fem7	fem
18	26	fem7_d5os_opl4	d5	opl	fem7	fem
19	27	fem7_d5os_opl4	d5	opl	fem7	fem
13	28	fem7_d5os_opl4	d5	opl	fem7	fem
14	29	fem7_d5os_opl4	d5	opl	fem7	fem
15	30	fem7_d5os_opl4	d5	opl	fem7	fem
15	31	fem7_d5os_opl4	d5	opl	fem7	fem
13	32	fem7_d5os_opl4	d5	opl	fem7	fem
13	33	fem7_d5os_opl4	d5	opl	fem7	fem
12	34	fem7_d5os_opl4	d5	opl	fem7	fem
14	35	fem7_d5os_opl4	d5	opl	fem7	fem
17	36	fem7_d5os_opl4	d5	opl	fem7	fem
12	37	fem7_d5os_opl4	d5	opl	fem7	fem
13	38	fem7_d5os_opl4	d5	opl	fem7	fem
14	39	fem7_d5os_opl4	d5	opl	fem7	fem
13	40	fem7_d5os_opl4	d5	opl	fem7	fem
14	41	fem7_d5os_opl4	d5	opl	fem7	fem
12	42	fem7_d5os_opl4	d5	opl	fem7	fem
15	43	fem7_d5os_opl4	d5	opl	fem7	fem
8	44	fem7_d5os_opl4	d5	opl	fem7	fem
12	45	fem7_d5os_opl4	d5	opl	fem7	fem
8	46	fem7_d5os_opl4	d5	opl	fem7	fem
6	47	fem7_d5os_opl4	d5	opl	fem7	fem
4	48	fem7_d5os_opl4	d5	opl	fem7	fem
4	49	fem7_d5os_opl4	d5	opl	fem7	fem
4	50	fem7_d5os_opl4	d5	opl	fem7	fem
5	51	fem7_d5os_opl4	d5	opl	fem7	fem
3	52	fem7_d5os_opl4	d5	opl	fem7	fem
3	53	fem7_d5os_opl4	d5	opl	fem7	fem
2	54	fem7_d5os_opl4	d5	opl	fem7	fem
1	55	fem7_d5os_opl4	d5	opl	fem7	fem
1	56	fem7_d5os_opl4	d5	opl	fem7	fem
0	57	fem7_d5os_opl4	d5	opl	fem7	fem
0	0	male3_naiveod_opl3	naive	opl	male3	male
5	1	male3_naiveod_opl3	naive	opl	male3	male
5	2	male3_naiveod_opl3	naive	opl	male3	male
5	3	male3_naiveod_opl3	naive	opl	male3	male
5	4	male3_naiveod_opl3	naive	opl	male3	male
5	5	male3_naiveod_opl3	naive	opl	male3	male
5	6	male3_naiveod_opl3	naive	opl	male3	male
5	7	male3_naiveod_opl3	naive	opl	male3	male
6	8	male3_naiveod_opl3	naive	opl	male3	male
6	9	male3_naiveod_opl3	naive	opl	male3	male
8	10	male3_naiveod_opl3	naive	opl	male3	male
7	11	male3_naiveod_opl3	naive	opl	male3	male
11	12	male3_naiveod_opl3	naive	opl	male3	male
9	13	male3_naiveod_opl3	naive	opl	male3	male
11	14	male3_naiveod_opl3	naive	opl	male3	male
9	15	male3_naiveod_opl3	naive	opl	male3	male
9	16	male3_naiveod_opl3	naive	opl	male3	male
10	17	male3_naiveod_opl3	naive	opl	male3	male
9	18	male3_naiveod_opl3	naive	opl	male3	male
8	19	male3_naiveod_opl3	naive	opl	male3	male
6	20	male3_naiveod_opl3	naive	opl	male3	male
6	21	male3_naiveod_opl3	naive	opl	male3	male
7	22	male3_naiveod_opl3	naive	opl	male3	male
8	23	male3_naiveod_opl3	naive	opl	male3	male
8	24	male3_naiveod_opl3	naive	opl	male3	male
9	25	male3_naiveod_opl3	naive	opl	male3	male
12	26	male3_naiveod_opl3	naive	opl	male3	male
12	27	male3_naiveod_opl3	naive	opl	male3	male
16	28	male3_naiveod_opl3	naive	opl	male3	male
14	29	male3_naiveod_opl3	naive	opl	male3	male
10	30	male3_naiveod_opl3	naive	opl	male3	male
8	31	male3_naiveod_opl3	naive	opl	male3	male
11	32	male3_naiveod_opl3	naive	opl	male3	male
10	33	male3_naiveod_opl3	naive	opl	male3	male
9	34	male3_naiveod_opl3	naive	opl	male3	male
11	35	male3_naiveod_opl3	naive	opl	male3	male
9	36	male3_naiveod_opl3	naive	opl	male3	male
9	37	male3_naiveod_opl3	naive	opl	male3	male
10	38	male3_naiveod_opl3	naive	opl	male3	male
7	39	male3_naiveod_opl3	naive	opl	male3	male
8	40	male3_naiveod_opl3	naive	opl	male3	male
10	41	male3_naiveod_opl3	naive	opl	male3	male
9	42	male3_naiveod_opl3	naive	opl	male3	male
7	43	male3_naiveod_opl3	naive	opl	male3	male
7	44	male3_naiveod_opl3	naive	opl	male3	male
6	45	male3_naiveod_opl3	naive	opl	male3	male
8	46	male3_naiveod_opl3	naive	opl	male3	male
8	47	male3_naiveod_opl3	naive	opl	male3	male
7	48	male3_naiveod_opl3	naive	opl	male3	male
6	49	male3_naiveod_opl3	naive	opl	male3	male
7	50	male3_naiveod_opl3	naive	opl	male3	male
9	51	male3_naiveod_opl3	naive	opl	male3	male
7	52	male3_naiveod_opl3	naive	opl	male3	male
10	53	male3_naiveod_opl3	naive	opl	male3	male
10	54	male3_naiveod_opl3	naive	opl	male3	male
8	55	male3_naiveod_opl3	naive	opl	male3	male
10	56	male3_naiveod_opl3	naive	opl	male3	male
4	57	male3_naiveod_opl3	naive	opl	male3	male
6	58	male3_naiveod_opl3	naive	opl	male3	male
5	59	male3_naiveod_opl3	naive	opl	male3	male
0	0	male2_naiveos_opl2	naive	opl	male2	male
2	1	male2_naiveos_opl2	naive	opl	male2	male
4	2	male2_naiveos_opl2	naive	opl	male2	male
4	3	male2_naiveos_opl2	naive	opl	male2	male
5	4	male2_naiveos_opl2	naive	opl	male2	male
5	5	male2_naiveos_opl2	naive	opl	male2	male
5	6	male2_naiveos_opl2	naive	opl	male2	male
4	7	male2_naiveos_opl2	naive	opl	male2	male
4	8	male2_naiveos_opl2	naive	opl	male2	male
5	9	male2_naiveos_opl2	naive	opl	male2	male
5	10	male2_naiveos_opl2	naive	opl	male2	male
6	11	male2_naiveos_opl2	naive	opl	male2	male
5	12	male2_naiveos_opl2	naive	opl	male2	male
6	13	male2_naiveos_opl2	naive	opl	male2	male
6	14	male2_naiveos_opl2	naive	opl	male2	male
6	15	male2_naiveos_opl2	naive	opl	male2	male
6	16	male2_naiveos_opl2	naive	opl	male2	male
8	17	male2_naiveos_opl2	naive	opl	male2	male
7	18	male2_naiveos_opl2	naive	opl	male2	male
6	19	male2_naiveos_opl2	naive	opl	male2	male
6	20	male2_naiveos_opl2	naive	opl	male2	male
7	21	male2_naiveos_opl2	naive	opl	male2	male
6	22	male2_naiveos_opl2	naive	opl	male2	male
6	23	male2_naiveos_opl2	naive	opl	male2	male
5	24	male2_naiveos_opl2	naive	opl	male2	male
8	25	male2_naiveos_opl2	naive	opl	male2	male
10	26	male2_naiveos_opl2	naive	opl	male2	male
14	27	male2_naiveos_opl2	naive	opl	male2	male
10	28	male2_naiveos_opl2	naive	opl	male2	male
11	29	male2_naiveos_opl2	naive	opl	male2	male
10	30	male2_naiveos_opl2	naive	opl	male2	male
9	31	male2_naiveos_opl2	naive	opl	male2	male
11	32	male2_naiveos_opl2	naive	opl	male2	male
9	33	male2_naiveos_opl2	naive	opl	male2	male
9	34	male2_naiveos_opl2	naive	opl	male2	male
10	35	male2_naiveos_opl2	naive	opl	male2	male
10	36	male2_naiveos_opl2	naive	opl	male2	male
10	37	male2_naiveos_opl2	naive	opl	male2	male
12	38	male2_naiveos_opl2	naive	opl	male2	male
10	39	male2_naiveos_opl2	naive	opl	male2	male
8	40	male2_naiveos_opl2	naive	opl	male2	male
7	41	male2_naiveos_opl2	naive	opl	male2	male
8	42	male2_naiveos_opl2	naive	opl	male2	male
13	43	male2_naiveos_opl2	naive	opl	male2	male
9	44	male2_naiveos_opl2	naive	opl	male2	male
8	45	male2_naiveos_opl2	naive	opl	male2	male
10	46	male2_naiveos_opl2	naive	opl	male2	male
9	47	male2_naiveos_opl2	naive	opl	male2	male
11	48	male2_naiveos_opl2	naive	opl	male2	male
9	49	male2_naiveos_opl2	naive	opl	male2	male
10	50	male2_naiveos_opl2	naive	opl	male2	male
9	51	male2_naiveos_opl2	naive	opl	male2	male
8	52	male2_naiveos_opl2	naive	opl	male2	male
8	53	male2_naiveos_opl2	naive	opl	male2	male
10	54	male2_naiveos_opl2	naive	opl	male2	male
14	55	male2_naiveos_opl2	naive	opl	male2	male
10	56	male2_naiveos_opl2	naive	opl	male2	male
4	57	male2_naiveos_opl2	naive	opl	male2	male
4	58	male2_naiveos_opl2	naive	opl	male2	male
3	59	male2_naiveos_opl2	naive	opl	male2	male
0	0	male4_d5os_opl	d5	opl	male4	male
6	1	male4_d5os_opl	d5	opl	male4	male
6	2	male4_d5os_opl	d5	opl	male4	male
5	3	male4_d5os_opl	d5	opl	male4	male
5	4	male4_d5os_opl	d5	opl	male4	male
5	5	male4_d5os_opl	d5	opl	male4	male
7	6	male4_d5os_opl	d5	opl	male4	male
8	7	male4_d5os_opl	d5	opl	male4	male
8	8	male4_d5os_opl	d5	opl	male4	male
8	9	male4_d5os_opl	d5	opl	male4	male
8	10	male4_d5os_opl	d5	opl	male4	male
8	11	male4_d5os_opl	d5	opl	male4	male
11	12	male4_d5os_opl	d5	opl	male4	male
11	13	male4_d5os_opl	d5	opl	male4	male
11	14	male4_d5os_opl	d5	opl	male4	male
9	15	male4_d5os_opl	d5	opl	male4	male
9	16	male4_d5os_opl	d5	opl	male4	male
9	17	male4_d5os_opl	d5	opl	male4	male
10	18	male4_d5os_opl	d5	opl	male4	male
11	19	male4_d5os_opl	d5	opl	male4	male
11	20	male4_d5os_opl	d5	opl	male4	male
11	21	male4_d5os_opl	d5	opl	male4	male
12	22	male4_d5os_opl	d5	opl	male4	male
11	23	male4_d5os_opl	d5	opl	male4	male
15	24	male4_d5os_opl	d5	opl	male4	male
12	25	male4_d5os_opl	d5	opl	male4	male
13	26	male4_d5os_opl	d5	opl	male4	male
13	27	male4_d5os_opl	d5	opl	male4	male
11	28	male4_d5os_opl	d5	opl	male4	male
14	29	male4_d5os_opl	d5	opl	male4	male
12	30	male4_d5os_opl	d5	opl	male4	male
10	31	male4_d5os_opl	d5	opl	male4	male
10	32	male4_d5os_opl	d5	opl	male4	male
10	33	male4_d5os_opl	d5	opl	male4	male
12	34	male4_d5os_opl	d5	opl	male4	male
8	35	male4_d5os_opl	d5	opl	male4	male
9	36	male4_d5os_opl	d5	opl	male4	male
11	37	male4_d5os_opl	d5	opl	male4	male
10	38	male4_d5os_opl	d5	opl	male4	male
10	39	male4_d5os_opl	d5	opl	male4	male
8	40	male4_d5os_opl	d5	opl	male4	male
14	41	male4_d5os_opl	d5	opl	male4	male
13	42	male4_d5os_opl	d5	opl	male4	male
12	43	male4_d5os_opl	d5	opl	male4	male
12	44	male4_d5os_opl	d5	opl	male4	male
12	45	male4_d5os_opl	d5	opl	male4	male
14	46	male4_d5os_opl	d5	opl	male4	male
13	47	male4_d5os_opl	d5	opl	male4	male
13	48	male4_d5os_opl	d5	opl	male4	male
15	49	male4_d5os_opl	d5	opl	male4	male
18	50	male4_d5os_opl	d5	opl	male4	male
16	51	male4_d5os_opl	d5	opl	male4	male
19	52	male4_d5os_opl	d5	opl	male4	male
18	53	male4_d5os_opl	d5	opl	male4	male
18	54	male4_d5os_opl	d5	opl	male4	male
14	55	male4_d5os_opl	d5	opl	male4	male
17	56	male4_d5os_opl	d5	opl	male4	male
17	57	male4_d5os_opl	d5	opl	male4	male
12	58	male4_d5os_opl	d5	opl	male4	male
13	59	male4_d5os_opl	d5	opl	male4	male
0	0	fem3_naiveos_opl2	naive	opl	fem3	fem
2	1	fem3_naiveos_opl2	naive	opl	fem3	fem
2	2	fem3_naiveos_opl2	naive	opl	fem3	fem
2	3	fem3_naiveos_opl2	naive	opl	fem3	fem
3	4	fem3_naiveos_opl2	naive	opl	fem3	fem
3	5	fem3_naiveos_opl2	naive	opl	fem3	fem
3	6	fem3_naiveos_opl2	naive	opl	fem3	fem
4	7	fem3_naiveos_opl2	naive	opl	fem3	fem
5	8	fem3_naiveos_opl2	naive	opl	fem3	fem
6	9	fem3_naiveos_opl2	naive	opl	fem3	fem
6	10	fem3_naiveos_opl2	naive	opl	fem3	fem
7	11	fem3_naiveos_opl2	naive	opl	fem3	fem
7	12	fem3_naiveos_opl2	naive	opl	fem3	fem
8	13	fem3_naiveos_opl2	naive	opl	fem3	fem
8	14	fem3_naiveos_opl2	naive	opl	fem3	fem
11	15	fem3_naiveos_opl2	naive	opl	fem3	fem
11	16	fem3_naiveos_opl2	naive	opl	fem3	fem
10	17	fem3_naiveos_opl2	naive	opl	fem3	fem
9	18	fem3_naiveos_opl2	naive	opl	fem3	fem
9	19	fem3_naiveos_opl2	naive	opl	fem3	fem
9	20	fem3_naiveos_opl2	naive	opl	fem3	fem
10	21	fem3_naiveos_opl2	naive	opl	fem3	fem
10	22	fem3_naiveos_opl2	naive	opl	fem3	fem
9	23	fem3_naiveos_opl2	naive	opl	fem3	fem
9	24	fem3_naiveos_opl2	naive	opl	fem3	fem
10	25	fem3_naiveos_opl2	naive	opl	fem3	fem
10	26	fem3_naiveos_opl2	naive	opl	fem3	fem
16	27	fem3_naiveos_opl2	naive	opl	fem3	fem
13	28	fem3_naiveos_opl2	naive	opl	fem3	fem
12	29	fem3_naiveos_opl2	naive	opl	fem3	fem
10	30	fem3_naiveos_opl2	naive	opl	fem3	fem
9	31	fem3_naiveos_opl2	naive	opl	fem3	fem
7	32	fem3_naiveos_opl2	naive	opl	fem3	fem
9	33	fem3_naiveos_opl2	naive	opl	fem3	fem
8	34	fem3_naiveos_opl2	naive	opl	fem3	fem
10	35	fem3_naiveos_opl2	naive	opl	fem3	fem
10	36	fem3_naiveos_opl2	naive	opl	fem3	fem
11	37	fem3_naiveos_opl2	naive	opl	fem3	fem
11	38	fem3_naiveos_opl2	naive	opl	fem3	fem
11	39	fem3_naiveos_opl2	naive	opl	fem3	fem
11	40	fem3_naiveos_opl2	naive	opl	fem3	fem
10	41	fem3_naiveos_opl2	naive	opl	fem3	fem
9	42	fem3_naiveos_opl2	naive	opl	fem3	fem
9	43	fem3_naiveos_opl2	naive	opl	fem3	fem
17	44	fem3_naiveos_opl2	naive	opl	fem3	fem
11	45	fem3_naiveos_opl2	naive	opl	fem3	fem
17	46	fem3_naiveos_opl2	naive	opl	fem3	fem
14	47	fem3_naiveos_opl2	naive	opl	fem3	fem
14	48	fem3_naiveos_opl2	naive	opl	fem3	fem
16	49	fem3_naiveos_opl2	naive	opl	fem3	fem
16	50	fem3_naiveos_opl2	naive	opl	fem3	fem
12	51	fem3_naiveos_opl2	naive	opl	fem3	fem
12	52	fem3_naiveos_opl2	naive	opl	fem3	fem
14	53	fem3_naiveos_opl2	naive	opl	fem3	fem
16	54	fem3_naiveos_opl2	naive	opl	fem3	fem
14	55	fem3_naiveos_opl2	naive	opl	fem3	fem
12	56	fem3_naiveos_opl2	naive	opl	fem3	fem
10	57	fem3_naiveos_opl2	naive	opl	fem3	fem
10	58	fem3_naiveos_opl2	naive	opl	fem3	fem
11	59	fem3_naiveos_opl2	naive	opl	fem3	fem
0	0	fem6_d5os_opl2	d5	opl	fem6	fem
7	1	fem6_d5os_opl2	d5	opl	fem6	fem
7	2	fem6_d5os_opl2	d5	opl	fem6	fem
7	3	fem6_d5os_opl2	d5	opl	fem6	fem
7	4	fem6_d5os_opl2	d5	opl	fem6	fem
7	5	fem6_d5os_opl2	d5	opl	fem6	fem
7	6	fem6_d5os_opl2	d5	opl	fem6	fem
8	7	fem6_d5os_opl2	d5	opl	fem6	fem
8	8	fem6_d5os_opl2	d5	opl	fem6	fem
6	9	fem6_d5os_opl2	d5	opl	fem6	fem
6	10	fem6_d5os_opl2	d5	opl	fem6	fem
8	11	fem6_d5os_opl2	d5	opl	fem6	fem
7	12	fem6_d5os_opl2	d5	opl	fem6	fem
8	13	fem6_d5os_opl2	d5	opl	fem6	fem
8	14	fem6_d5os_opl2	d5	opl	fem6	fem
10	15	fem6_d5os_opl2	d5	opl	fem6	fem
9	16	fem6_d5os_opl2	d5	opl	fem6	fem
11	17	fem6_d5os_opl2	d5	opl	fem6	fem
10	18	fem6_d5os_opl2	d5	opl	fem6	fem
9	19	fem6_d5os_opl2	d5	opl	fem6	fem
10	20	fem6_d5os_opl2	d5	opl	fem6	fem
6	21	fem6_d5os_opl2	d5	opl	fem6	fem
5	22	fem6_d5os_opl2	d5	opl	fem6	fem
5	23	fem6_d5os_opl2	d5	opl	fem6	fem
6	24	fem6_d5os_opl2	d5	opl	fem6	fem
6	25	fem6_d5os_opl2	d5	opl	fem6	fem
6	26	fem6_d5os_opl2	d5	opl	fem6	fem
6	27	fem6_d5os_opl2	d5	opl	fem6	fem
6	28	fem6_d5os_opl2	d5	opl	fem6	fem
4	29	fem6_d5os_opl2	d5	opl	fem6	fem
3	30	fem6_d5os_opl2	d5	opl	fem6	fem
3	31	fem6_d5os_opl2	d5	opl	fem6	fem
3	32	fem6_d5os_opl2	d5	opl	fem6	fem
1	33	fem6_d5os_opl2	d5	opl	fem6	fem
1	34	fem6_d5os_opl2	d5	opl	fem6	fem
1	35	fem6_d5os_opl2	d5	opl	fem6	fem
2	36	fem6_d5os_opl2	d5	opl	fem6	fem
1	37	fem6_d5os_opl2	d5	opl	fem6	fem
0	38	fem6_d5os_opl2	d5	opl	fem6	fem

[truncated: 1 more sheets: FigS3L_Stats_Sholl]
