# Supplementary material for: Mitochondrial network adaptations of microglia reveal sex-specific stress response after injury and UCP2 knockout
Source: iScience. 2023 Aug 29;26(10):107780. doi: 10.1016/j.isci.2023.107780 (PMC10507162; doi:10.1016/j.isci.2023.107780)
Supplement: Table S9. Statistical tests and corresponding data, related to Figure S4 and STAR Methods [file mmc10.xlsx]

## Sheet: Abbreviations
Abbrevations	Definition
A	Name of first measurement (ANOVA)
B	Name of second measurement (ANOVA)
CD68 parameter	Cd68 mRNA transcript
Chisq	Chi square
CLES	common language effect size
cond3	Combined Identifier for condition, genotype and sex
conover_holms adj	Conover's posthoc test with Holm's adjustment
d5	ONC WT
d5_fem	ONC WT female
d5_male	ONC WT male
d5os	ONC WT
d5ucp2	ONC UCP2KO
d5ucp2_fem	ONC UCP2KO female
d5ucp2_male	ONC UCP2KO male
d5ucp2_ovar	ONC UCP2KO ovariectomized females
Df	Degree of freedom
DF	degrees of freedom
diff	Mean difference (=mean(A) - mean(B))
dof1	degrees of freedom
f	female
F	F-values
H	Kruskal-Wallis H statistic, corrected for ties
hedges	Hedges effect size
KO_N	Naïve UCP2KO
m	male
mean(A)	Mean of first measurement (ANOVA)
mean(B)	Mean of second measurement (ANOVA)
mitonuc	Percentage of mitochondrial volume in perinuclear region
mitonum	Number of mitochondria
mitosph	Mitochondrial sphericity
mitovol	Median mitochondrial volume
MS	Mean squares
n_cell	Number of cells in experimental group
n_retina	Number of retinas in experimental group
n/a	not applicable
na	Naïve WT
nai	In vitro WT microglia
naïve	Naïve WT, In vivo WT microglia
naïve_fem	Naïve WT female
naïve_male	Naïve WT male
naiveucp2	Naïve UCP2KO
naiveucp2_fem	Naïve UCP2KO female
naiveucp2_male	Naïve UCP2KO male
naiveucp2_ovar	Naïve UCP2KO ovariectomized female
np2	Partial eta-square effect sizes
num_casp_rbpms	Number of Caspase 3+ RBPMS+ cells
p-Tukey	Tukey-HSD corrected p-values
p-unc	uncorrectee p-vale
p-val	P-value
parameter	calculated parameter for comparison
pcnt_cd68	Percentages of CD68 volume per microglia
pcntmito	Mitochondrial content
pham	WT mice
Pr...z..	P-value for the z-test (proportion of the z distribution, which is greater than the absolute value of the z distribution)
Pr..Chisq.	P-value for the Chi-Square test (proportion of the Chi-Square distribution, which is greater than the absolute value of the Chi-Square distribution)
RBC	rank-biserial correlation
se	Standard error
sex_id	identifier for condition and sex of cell
Source	Name of factors
SS	sum of squares
Std..Error	Standard error
Strain	Mouse genotype
T	T-values
timepoint	condition for ONC surgery (naïve, d5, naiveucp2, d5ucp2)
U-val	U-value
ucp2	UCP2KO mice
uid	unique cell identifier
W	Test statistic
WT_N	Naïve WT
Wt_Nf	Naïve WT female
Wt_Nm	Naïve WT male
Wt_ONC_5d_IP	ONC WT
Wt_ONC_5d_IPf	ONC WT female
Wt_ONC_5d_IPm	ONC WT amale
z.value	Value of z distribution
Statistical Test Abbreviation	Definition
normal	Normality test for variables using Shapiro test
Levene	Levene's test for equal variance
MWU	Mann-Whitney U, also named Wilcoxon rank sum test
Welch's t-test	Welch's t-test
ttest	Student's T-test
Anova	One-way ANOVA
Tukey	Tukey's poshoc test
Kruskal	Kruskal-Wallis test
Conover_holm's adj	Conover's posthoc test with Holm's p-adjustment

## Sheet: FigS4D_Data_UCP2
	uid	condition	Value	parameter
0	m_Wt_N_ipl_opl	Wt_N	6.39667	UCP2
1	m_Wt_N_ipl_opl	Wt_N	6.12	UCP2
2	f_Wt_N_ipl_opl	Wt_N	6.89333	UCP2
3	f_Wt_N_ipl_opl	Wt_N	6.88333	UCP2
4	m_Wt_N_ipl_opl	Wt_N	7.31333	UCP2
5	m_Wt_N_ipl_opl	Wt_N	6.73	UCP2
6	m_Wt_N_ipl_opl	Wt_N	5.76333	UCP2
7	m_Wt_N_ipl_opl	Wt_N	8.96	UCP2
8	m_Wt_N_ipl_opl	Wt_N	6.01667	UCP2
9	f_Wt_N_ipl_opl	Wt_N	5.52667	UCP2
10	f_Wt_N_ipl_opl	Wt_N	5.83333	UCP2
11	m_Wt_N_ipl_opl	Wt_N	5.97	UCP2
12	f_Wt_N_ipl_opl	Wt_N	6.40667	UCP2
13	m_Wt_N_ipl_opl	Wt_N	6.72333	UCP2
14	f_Wt_N_ipl_opl	Wt_N	8.38	UCP2
15	f_Wt_N_ipl_opl	Wt_N	9.36333	UCP2
16	f_Wt_N_ipl_opl	Wt_N	4.55667	UCP2
17	f_Wt_N_ipl_opl	Wt_N	4.43667	UCP2
18	f_Wt_ONC_5d_IP_ipl_opl	Wt_ONC_5d_IP	3.34	UCP2
19	m_Wt_ONC_5d_IP_ipl_opl	Wt_ONC_5d_IP	16.25	UCP2
20	m_Wt_ONC_5d_IP_ipl_opl	Wt_ONC_5d_IP	3.91333	UCP2
21	m_Wt_ONC_5d_IP_ipl_opl	Wt_ONC_5d_IP	3.78333	UCP2
22	f_Wt_ONC_5d_IP_ipl_opl	Wt_ONC_5d_IP	3.23667	UCP2
23	f_Wt_ONC_5d_IP_ipl_opl	Wt_ONC_5d_IP	5.08667	UCP2
24	m_Wt_ONC_5d_IP_ipl_opl	Wt_ONC_5d_IP	6.55667	UCP2

## Sheet: FigS4D_Stats_UCP2
	timepoint	n_retina
0	Wt_N	18
1	Wt_ONC_5d_IP	7
condition	W	pval	normal
Wt_N	0.937096	0.258288	TRUE
Wt_ONC_5d_IP	0.659719	0.00132534	FALSE
	W	pval	equal_var
levene	2.14518	0.156555	TRUE
	U-val	alternative	p-val	RBC	CLES
MWU	96	two-sided	0.0474183	-0.52381	0.761905

## Sheet: FigS4F_Data_UCP2
	uid	condition	Value	parameter
0	m_Wt_N_ipl_opl	Wt_N	6.39667	UCP2
1	m_Wt_N_ipl_opl	Wt_N	6.12	UCP2
2	f_Wt_N_ipl_opl	Wt_N	6.89333	UCP2
3	f_Wt_N_ipl_opl	Wt_N	6.88333	UCP2
4	m_Wt_N_ipl_opl	Wt_N	7.31333	UCP2
5	m_Wt_N_ipl_opl	Wt_N	6.73	UCP2
6	m_Wt_N_ipl_opl	Wt_N	5.76333	UCP2
7	m_Wt_N_ipl_opl	Wt_N	8.96	UCP2
8	m_Wt_N_ipl_opl	Wt_N	6.01667	UCP2
9	f_Wt_N_ipl_opl	Wt_N	5.52667	UCP2
10	f_Wt_N_ipl_opl	Wt_N	5.83333	UCP2
11	m_Wt_N_ipl_opl	Wt_N	5.97	UCP2
12	f_Wt_N_ipl_opl	Wt_N	6.40667	UCP2
13	m_Wt_N_ipl_opl	Wt_N	6.72333	UCP2
14	f_Wt_N_ipl_opl	Wt_N	8.38	UCP2
15	f_Wt_N_ipl_opl	Wt_N	9.36333	UCP2
16	f_Wt_N_ipl_opl	Wt_N	4.55667	UCP2
17	f_Wt_N_ipl_opl	Wt_N	4.43667	UCP2
18	m_KO_N_ipl_opl	KO_N	9.06667	UCP2
19	m_KO_N_ipl_opl	KO_N	20.4767	UCP2
20	f_KO_N_ipl_opl	KO_N	9.16	UCP2
21	f_KO_N_ipl_opl	KO_N	8.87333	UCP2
22	f_KO_N_ipl_opl	KO_N	10.2167	UCP2
23	f_KO_N_ipl_opl	KO_N	18.3267	UCP2
24	m_KO_N_ipl_opl	KO_N	19.0367	UCP2

## Sheet: FigS4F_Stats_UCP2
	timepoint	n_retina
0	Wt_N	18
1	KO_N	7
condition	W	pval	normal
Wt_N	0.937096	0.258288	TRUE
KO_N	0.769364	0.0201267	FALSE
	W	pval	equal_var
levene	10.4321	0.0037043	FALSE
	U-val	alternative	p-val	RBC	CLES
MWU	4	two-sided	4.99272e-05	0.936508	0.031746
