# Supplementary material for: Mitochondrial network adaptations of microglia reveal sex-specific stress response after injury and UCP2 knockout
Source: iScience. 2023 Aug 29;26(10):107780. doi: 10.1016/j.isci.2023.107780 (PMC10507162; doi:10.1016/j.isci.2023.107780)
Supplement: Table S10. Statistical tests and corresponding data, related to Figure S5 and STAR Methods [file mmc11.xlsx]

## Sheet: Abbreviations
Abbrevations	Definition
A	Name of first measurement (ANOVA)
B	Name of second measurement (ANOVA)
CD68 parameter	Cd68 mRNA transcript
Chisq	Chi square
CLES	common language effect size
cond3	Combined Identifier for condition, genotype and sex
conover_holms adj	Conover's posthoc test with Holm's adjustment
d5	ONC WT
d5_fem	ONC WT female
d5_male	ONC WT male
d5os	ONC WT
d5ucp2	ONC UCP2KO
d5ucp2_fem	ONC UCP2KO female
d5ucp2_male	ONC UCP2KO male
d5ucp2_ovar	ONC UCP2KO ovariectomized females
Df	Degree of freedom
DF	degrees of freedom
diff	Mean difference (=mean(A) - mean(B))
dof1	degrees of freedom
f	female
F	F-values
H	Kruskal-Wallis H statistic, corrected for ties
hedges	Hedges effect size
KO_N	Naïve UCP2KO
m	male
mean(A)	Mean of first measurement (ANOVA)
mean(B)	Mean of second measurement (ANOVA)
mitonuc	Percentage of mitochondrial volume in perinuclear region
mitonum	Number of mitochondria
mitosph	Mitochondrial sphericity
mitovol	Median mitochondrial volume
MS	Mean squares
n_cell	Number of cells in experimental group
n_retina	Number of retinas in experimental group
n/a	not applicable
na	Naïve WT
nai	In vitro WT microglia
naïve	Naïve WT, In vivo WT microglia
naïve_fem	Naïve WT female
naïve_male	Naïve WT male
naiveucp2	Naïve UCP2KO
naiveucp2_fem	Naïve UCP2KO female
naiveucp2_male	Naïve UCP2KO male
naiveucp2_ovar	Naïve UCP2KO ovariectomized female
np2	Partial eta-square effect sizes
num_casp_rbpms	Number of Caspase 3+ RBPMS+ cells
p-Tukey	Tukey-HSD corrected p-values
p-unc	uncorrectee p-vale
p-val	P-value
parameter	calculated parameter for comparison
pcnt_cd68	Percentages of CD68 volume per microglia
pcntmito	Mitochondrial content
pham	WT mice
Pr...z..	P-value for the z-test (proportion of the z distribution, which is greater than the absolute value of the z distribution)
Pr..Chisq.	P-value for the Chi-Square test (proportion of the Chi-Square distribution, which is greater than the absolute value of the Chi-Square distribution)
RBC	rank-biserial correlation
se	Standard error
sex_id	identifier for condition and sex of cell
Source	Name of factors
SS	sum of squares
Std..Error	Standard error
Strain	Mouse genotype
T	T-values
timepoint	condition for ONC surgery (naïve, d5, naiveucp2, d5ucp2)
U-val	U-value
ucp2	UCP2KO mice
uid	unique cell identifier
W	Test statistic
WT_N	Naïve WT
Wt_Nf	Naïve WT female
Wt_Nm	Naïve WT male
Wt_ONC_5d_IP	ONC WT
Wt_ONC_5d_IPf	ONC WT female
Wt_ONC_5d_IPm	ONC WT amale
z.value	Value of z distribution
Statistical Test Abbreviation	Definition
normal	Normality test for variables using Shapiro test
Levene	Levene's test for equal variance
MWU	Mann-Whitney U, also named Wilcoxon rank sum test
Welch's t-test	Welch's t-test
ttest	Student's T-test
Anova	One-way ANOVA
Tukey	Tukey's poshoc test
Kruskal	Kruskal-Wallis test
Conover_holm's adj	Conover's posthoc test with Holm's p-adjustment

## Sheet: FigS5B_Data_pcntmito
	uid	id	Value	parameter
181	male1_d5ucp2os_ipl1	d5ucp2_male	8.21847	pcntmito
182	male1_d5ucp2os_ipl2	d5ucp2_male	6.33791	pcntmito
183	male1_d5ucp2os_ipl3	d5ucp2_male	9.57275	pcntmito
184	fem1_naiveucp2od_ipl1	naiveucp2_fem	5.48594	pcntmito
185	fem1_naiveucp2od_ipl2	naiveucp2_fem	5.73197	pcntmito
186	fem1_naiveucp2od_ipl3	naiveucp2_fem	3.83972	pcntmito
191	fem1_naiveucp2os_ipl2	naiveucp2_fem	4.50776	pcntmito
192	fem1_naiveucp2os_ipl3	naiveucp2_fem	5.13211	pcntmito
202	fem1_d5ucp2os_ipl10	d5ucp2_fem	4.62154	pcntmito
203	fem1_d5ucp2os_ipl11	d5ucp2_fem	7.67178	pcntmito
204	fem1_d5ucp2os_ipl12	d5ucp2_fem	6.96916	pcntmito
205	fem1_d5ucp2os_ipl13	d5ucp2_fem	6.17731	pcntmito
206	fem1_d5ucp2os_ipl2	d5ucp2_fem	4.43753	pcntmito
207	fem1_d5ucp2os_ipl3	d5ucp2_fem	8.53399	pcntmito
208	fem1_d5ucp2os_ipl4	d5ucp2_fem	4.63307	pcntmito
209	fem1_d5ucp2os_ipl5	d5ucp2_fem	4.92609	pcntmito
210	fem1_d5ucp2os_ipl6	d5ucp2_fem	6.85521	pcntmito
211	fem1_d5ucp2os_ipl7	d5ucp2_fem	4.65455	pcntmito
230	male1_naiveucp2os_ipl5	naiveucp2_male	4.11361	pcntmito
232	fem2_naiveucp2os_ipl8	naiveucp2_fem	5.4855	pcntmito
233	fem2_naiveucp2os_ipl9	naiveucp2_fem	4.17252	pcntmito
261	fem2_d5ucp2os_ipl4	d5ucp2_fem	4.71369	pcntmito
262	fem2_d5ucp2os_ipl5	d5ucp2_fem	4.47647	pcntmito
263	fem2_naiveucp2od_ipl2	naiveucp2_fem	3.9856	pcntmito
264	fem2_naiveucp2od_ipl4	naiveucp2_fem	2.46243	pcntmito
265	fem2_naiveucp2od_ipl5	naiveucp2_fem	4.56921	pcntmito
266	fem2_naiveucp2os_ipl7	naiveucp2_fem	4.00378	pcntmito
270	male2_d5ucp2os_ipl11	d5ucp2_male	9.04546	pcntmito
271	male2_d5ucp2os_ipl12	d5ucp2_male	8.3214	pcntmito
272	male2_d5ucp2os_ipl13	d5ucp2_male	9.4748	pcntmito
273	male2_d5ucp2os_ipl14	d5ucp2_male	5.17812	pcntmito
274	male2_d5ucp2os_ipl5	d5ucp2_male	12.0368	pcntmito
275	male2_d5ucp2os_ipl6	d5ucp2_male	10.4236	pcntmito
276	male2_d5ucp2os_ipl7	d5ucp2_male	7.92154	pcntmito
282	male2_naiveucp2od_ipl10	naiveucp2_male	7.41892	pcntmito
283	male2_naiveucp2od_ipl12	naiveucp2_male	5.02481	pcntmito
284	male2_naiveucp2od_ipl13	naiveucp2_male	3.86184	pcntmito
285	male2_naiveucp2od_ipl14	naiveucp2_male	4.7604	pcntmito
286	male2_naiveucp2od_ipl8	naiveucp2_male	5.83938	pcntmito
287	male2_naiveucp2os_ipl1	naiveucp2_male	8.2744	pcntmito
288	male2_naiveucp2os_ipl3	naiveucp2_male	5.43317	pcntmito
289	male2_naiveucp2os_ipl4	naiveucp2_male	7.28855	pcntmito
290	male2_naiveucp2os_ipl6	naiveucp2_male	10.5958	pcntmito
310	fem2_d5ucp2os_ipl7	d5ucp2_fem	7.6193	pcntmito
311	fem2_d5ucp2os_ipl9	d5ucp2_fem	6.70184	pcntmito
333	fem3_d5ucp2os_ipl14	d5ucp2_fem	5.14861	pcntmito
334	fem3_d5ucp2os_ipl8	d5ucp2_fem	8.88141	pcntmito
343	fem3_naiveucp2os_ipl2	naiveucp2_fem	6.73939	pcntmito
344	fem3_naiveucp2os_ipl3	naiveucp2_fem	3.48813	pcntmito
345	fem3_naiveucp2os_ipl4	naiveucp2_fem	3.51245	pcntmito
346	fem3_naiveucp2os_ipl5	naiveucp2_fem	4.8359	pcntmito
347	male3_d5ucp2os_ipl12	d5ucp2_male	5.12393	pcntmito
348	male3_d5ucp2os_ipl19	d5ucp2_male	6.96564	pcntmito
349	male3_d5ucp2os_ipl24	d5ucp2_male	6.76562	pcntmito
350	male3_d5ucp2os_ipl6	d5ucp2_male	6.8576	pcntmito
351	fem3_d5ucp2os_ipl2	d5ucp2_fem	7.33118	pcntmito
352	fem3_d5ucp2os_ipl4	d5ucp2_fem	6.93067	pcntmito
353	male3_naiveucp2os_ipl2	naiveucp2_male	4.14701	pcntmito
354	male3_naiveucp2os_ipl3	naiveucp2_male	4.49235	pcntmito
355	male3_naiveucp2os_ipl4	naiveucp2_male	6.59031	pcntmito
356	male3_naiveucp2os_ipl5	naiveucp2_male	5.13653	pcntmito

## Sheet: FigS5B_Stats_pcntmito
	id	n_cell	n_retina
0	d5ucp2_male	14	3
1	naiveucp2_fem	15	5
2	d5ucp2_fem	18	3
3	naiveucp2_male	14	4
id	W	pval	normal
d5ucp2_male	0.970204	0.879374	TRUE
naiveucp2_fem	0.98441	0.991016	TRUE
d5ucp2_fem	0.889022	0.0371333	FALSE
naiveucp2_male	0.891505	0.0849745	TRUE
	W	pval	equal_var
levene	1.51457	0.220505	TRUE
	Source	ddof1	H	p-unc
Kruskal	id	3	22.2429	5.80645e-05
	d5ucp2_fem	d5ucp2_male	naiveucp2_fem	naiveucp2_male	Posthoc
d5ucp2_fem	1	0.0266295	0.00728618	0.459627	conover_holms adj
d5ucp2_male	0.0266295	1	2.24051e-06	0.00760066	conover_holms adj
naiveucp2_fem	0.00728618	2.24051e-06	1	0.0362182	conover_holms adj
naiveucp2_male	0.459627	0.00760066	0.0362182	1	conover_holms adj

## Sheet: FigS5C_Data_mitovol
	uid	id	Value	parameter
181	male1_d5ucp2os_ipl1	d5ucp2_male	1.15709	mitovol
182	male1_d5ucp2os_ipl2	d5ucp2_male	0.746473	mitovol
183	male1_d5ucp2os_ipl3	d5ucp2_male	0.65292	mitovol
184	fem1_naiveucp2od_ipl1	naiveucp2_fem	1.30728	mitovol
185	fem1_naiveucp2od_ipl2	naiveucp2_fem	1.77931	mitovol
186	fem1_naiveucp2od_ipl3	naiveucp2_fem	1.98057	mitovol
191	fem1_naiveucp2os_ipl2	naiveucp2_fem	1.31425	mitovol
192	fem1_naiveucp2os_ipl3	naiveucp2_fem	1.48223	mitovol
202	fem1_d5ucp2os_ipl10	d5ucp2_fem	0.576089	mitovol
203	fem1_d5ucp2os_ipl11	d5ucp2_fem	0.836628	mitovol
204	fem1_d5ucp2os_ipl12	d5ucp2_fem	0.929427	mitovol
205	fem1_d5ucp2os_ipl13	d5ucp2_fem	0.738208	mitovol
206	fem1_d5ucp2os_ipl2	d5ucp2_fem	0.757429	mitovol
207	fem1_d5ucp2os_ipl3	d5ucp2_fem	0.59927	mitovol
208	fem1_d5ucp2os_ipl4	d5ucp2_fem	0.625493	mitovol
209	fem1_d5ucp2os_ipl5	d5ucp2_fem	1.10925	mitovol
210	fem1_d5ucp2os_ipl6	d5ucp2_fem	0.624597	mitovol
211	fem1_d5ucp2os_ipl7	d5ucp2_fem	0.551828	mitovol
230	male1_naiveucp2os_ipl5	naiveucp2_male	1.1782	mitovol
232	fem2_naiveucp2os_ipl8	naiveucp2_fem	1.43712	mitovol
233	fem2_naiveucp2os_ipl9	naiveucp2_fem	1.27631	mitovol
261	fem2_d5ucp2os_ipl4	d5ucp2_fem	0.941469	mitovol
262	fem2_d5ucp2os_ipl5	d5ucp2_fem	0.959885	mitovol
263	fem2_naiveucp2od_ipl2	naiveucp2_fem	0.717067	mitovol
264	fem2_naiveucp2od_ipl4	naiveucp2_fem	0.812739	mitovol
265	fem2_naiveucp2od_ipl5	naiveucp2_fem	1.87242	mitovol
266	fem2_naiveucp2os_ipl7	naiveucp2_fem	1.61856	mitovol
270	male2_d5ucp2os_ipl11	d5ucp2_male	0.982732	mitovol
271	male2_d5ucp2os_ipl12	d5ucp2_male	1.77591	mitovol
272	male2_d5ucp2os_ipl13	d5ucp2_male	1.70195	mitovol
273	male2_d5ucp2os_ipl14	d5ucp2_male	1.00986	mitovol
274	male2_d5ucp2os_ipl5	d5ucp2_male	0.8236	mitovol
275	male2_d5ucp2os_ipl6	d5ucp2_male	2.47508	mitovol
276	male2_d5ucp2os_ipl7	d5ucp2_male	1.1156	mitovol
282	male2_naiveucp2od_ipl10	naiveucp2_male	2.2512	mitovol
283	male2_naiveucp2od_ipl12	naiveucp2_male	1.41923	mitovol
284	male2_naiveucp2od_ipl13	naiveucp2_male	1.03314	mitovol
285	male2_naiveucp2od_ipl14	naiveucp2_male	0.894319	mitovol
286	male2_naiveucp2od_ipl8	naiveucp2_male	1.94637	mitovol
287	male2_naiveucp2os_ipl1	naiveucp2_male	1.46642	mitovol
288	male2_naiveucp2os_ipl3	naiveucp2_male	1.275	mitovol
289	male2_naiveucp2os_ipl4	naiveucp2_male	2.53511	mitovol
290	male2_naiveucp2os_ipl6	naiveucp2_male	2.17002	mitovol
310	fem2_d5ucp2os_ipl7	d5ucp2_fem	0.597425	mitovol
311	fem2_d5ucp2os_ipl9	d5ucp2_fem	0.523447	mitovol
333	fem3_d5ucp2os_ipl14	d5ucp2_fem	0.578676	mitovol
334	fem3_d5ucp2os_ipl8	d5ucp2_fem	0.60383	mitovol
343	fem3_naiveucp2os_ipl2	naiveucp2_fem	0.806907	mitovol
344	fem3_naiveucp2os_ipl3	naiveucp2_fem	1.14238	mitovol
345	fem3_naiveucp2os_ipl4	naiveucp2_fem	0.643114	mitovol
346	fem3_naiveucp2os_ipl5	naiveucp2_fem	1.01435	mitovol
347	male3_d5ucp2os_ipl12	d5ucp2_male	0.835741	mitovol
348	male3_d5ucp2os_ipl19	d5ucp2_male	0.751634	mitovol
349	male3_d5ucp2os_ipl24	d5ucp2_male	0.415401	mitovol
350	male3_d5ucp2os_ipl6	d5ucp2_male	0.672033	mitovol
351	fem3_d5ucp2os_ipl2	d5ucp2_fem	0.791316	mitovol
352	fem3_d5ucp2os_ipl4	d5ucp2_fem	0.948711	mitovol
353	male3_naiveucp2os_ipl2	naiveucp2_male	0.932018	mitovol
354	male3_naiveucp2os_ipl3	naiveucp2_male	0.999449	mitovol
355	male3_naiveucp2os_ipl4	naiveucp2_male	1.03868	mitovol
356	male3_naiveucp2os_ipl5	naiveucp2_male	1.11436	mitovol

## Sheet: FigS5C_Stats_mitovol
	id	n_cell	n_retina
0	d5ucp2_male	14	3
1	naiveucp2_fem	15	5
2	d5ucp2_fem	18	3
3	naiveucp2_male	14	4
id	W	pval	normal
d5ucp2_male	0.855146	0.0261062	FALSE
naiveucp2_fem	0.957454	0.648249	TRUE
d5ucp2_fem	0.893429	0.0442024	FALSE
naiveucp2_male	0.852385	0.0239333	FALSE
	W	pval	equal_var
levene	2.41362	0.0759804	TRUE
	Source	ddof1	H	p-unc
Kruskal	id	3	23.8899	2.63378e-05
	d5ucp2_fem	d5ucp2_male	naiveucp2_fem	naiveucp2_male	Posthoc
d5ucp2_fem	1	0.0302664	5.65424e-05	4.90599e-06	conover_holms adj
d5ucp2_male	0.0302664	1	0.132488	0.034821	conover_holms adj
naiveucp2_fem	5.65424e-05	0.132488	1	0.438672	conover_holms adj
naiveucp2_male	4.90599e-06	0.034821	0.438672	1	conover_holms adj

## Sheet: FigS5C_Data_mitonum
	uid	id	Value	parameter
181	male1_d5ucp2os_ipl1	d5ucp2_male	43	mitonum
182	male1_d5ucp2os_ipl2	d5ucp2_male	43	mitonum
183	male1_d5ucp2os_ipl3	d5ucp2_male	74	mitonum
202	fem1_d5ucp2os_ipl10	d5ucp2_fem	48	mitonum
203	fem1_d5ucp2os_ipl11	d5ucp2_fem	41	mitonum
204	fem1_d5ucp2os_ipl12	d5ucp2_fem	35	mitonum
205	fem1_d5ucp2os_ipl13	d5ucp2_fem	50	mitonum
206	fem1_d5ucp2os_ipl2	d5ucp2_fem	73	mitonum
207	fem1_d5ucp2os_ipl3	d5ucp2_fem	25	mitonum
208	fem1_d5ucp2os_ipl4	d5ucp2_fem	86	mitonum
209	fem1_d5ucp2os_ipl5	d5ucp2_fem	27	mitonum
210	fem1_d5ucp2os_ipl6	d5ucp2_fem	58	mitonum
211	fem1_d5ucp2os_ipl7	d5ucp2_fem	77	mitonum
261	fem2_d5ucp2os_ipl4	d5ucp2_fem	48	mitonum
262	fem2_d5ucp2os_ipl5	d5ucp2_fem	35	mitonum
270	male2_d5ucp2os_ipl11	d5ucp2_male	39	mitonum
271	male2_d5ucp2os_ipl12	d5ucp2_male	21	mitonum
272	male2_d5ucp2os_ipl13	d5ucp2_male	32	mitonum
273	male2_d5ucp2os_ipl14	d5ucp2_male	26	mitonum
274	male2_d5ucp2os_ipl5	d5ucp2_male	41	mitonum
275	male2_d5ucp2os_ipl6	d5ucp2_male	28	mitonum
276	male2_d5ucp2os_ipl7	d5ucp2_male	32	mitonum
310	fem2_d5ucp2os_ipl7	d5ucp2_fem	33	mitonum
311	fem2_d5ucp2os_ipl9	d5ucp2_fem	51	mitonum
333	fem3_d5ucp2os_ipl14	d5ucp2_fem	39	mitonum
334	fem3_d5ucp2os_ipl8	d5ucp2_fem	42	mitonum
347	male3_d5ucp2os_ipl12	d5ucp2_male	24	mitonum
348	male3_d5ucp2os_ipl19	d5ucp2_male	37	mitonum
349	male3_d5ucp2os_ipl24	d5ucp2_male	21	mitonum
350	male3_d5ucp2os_ipl6	d5ucp2_male	30	mitonum
351	fem3_d5ucp2os_ipl2	d5ucp2_fem	34	mitonum
352	fem3_d5ucp2os_ipl4	d5ucp2_fem	29	mitonum

## Sheet: FigS5C_Stats_mitonum
	id	n_cell	n_retina
0	d5ucp2_male	14	3
1	d5ucp2_fem	18	3
id	W	pval	normal
d5ucp2_male	0.823649	0.00993688	FALSE
d5ucp2_fem	0.896682	0.0503141	TRUE
	W	pval	equal_var
levene	0.958268	0.335452	TRUE
	U-val	alternative	p-val	RBC	CLES
MWU	71	two-sided	0.0383015	0.436508	0.281746

## Sheet: FigS5C_Data_mitosph
	uid	id	Value	parameter
181	male1_d5ucp2os_ipl1	d5ucp2_male	0.699666	mitosph
182	male1_d5ucp2os_ipl2	d5ucp2_male	0.738133	mitosph
183	male1_d5ucp2os_ipl3	d5ucp2_male	0.819219	mitosph
184	fem1_naiveucp2od_ipl1	naiveucp2_fem	0.679669	mitosph
185	fem1_naiveucp2od_ipl2	naiveucp2_fem	0.67468	mitosph
186	fem1_naiveucp2od_ipl3	naiveucp2_fem	0.59663	mitosph
191	fem1_naiveucp2os_ipl2	naiveucp2_fem	0.702161	mitosph
192	fem1_naiveucp2os_ipl3	naiveucp2_fem	0.70382	mitosph
202	fem1_d5ucp2os_ipl10	d5ucp2_fem	0.851622	mitosph
203	fem1_d5ucp2os_ipl11	d5ucp2_fem	0.797005	mitosph
204	fem1_d5ucp2os_ipl12	d5ucp2_fem	0.672152	mitosph
205	fem1_d5ucp2os_ipl13	d5ucp2_fem	0.794284	mitosph
206	fem1_d5ucp2os_ipl2	d5ucp2_fem	0.779095	mitosph
207	fem1_d5ucp2os_ipl3	d5ucp2_fem	0.836507	mitosph
208	fem1_d5ucp2os_ipl4	d5ucp2_fem	0.76137	mitosph
209	fem1_d5ucp2os_ipl5	d5ucp2_fem	0.659113	mitosph
210	fem1_d5ucp2os_ipl6	d5ucp2_fem	0.797881	mitosph
211	fem1_d5ucp2os_ipl7	d5ucp2_fem	0.801221	mitosph
230	male1_naiveucp2os_ipl5	naiveucp2_male	0.662362	mitosph
232	fem2_naiveucp2os_ipl8	naiveucp2_fem	0.641877	mitosph
233	fem2_naiveucp2os_ipl9	naiveucp2_fem	0.633507	mitosph
261	fem2_d5ucp2os_ipl4	d5ucp2_fem	0.724462	mitosph
262	fem2_d5ucp2os_ipl5	d5ucp2_fem	0.80743	mitosph
263	fem2_naiveucp2od_ipl2	naiveucp2_fem	0.685614	mitosph
264	fem2_naiveucp2od_ipl4	naiveucp2_fem	0.616579	mitosph
265	fem2_naiveucp2od_ipl5	naiveucp2_fem	0.631916	mitosph
266	fem2_naiveucp2os_ipl7	naiveucp2_fem	0.613973	mitosph
270	male2_d5ucp2os_ipl11	d5ucp2_male	0.688335	mitosph
271	male2_d5ucp2os_ipl12	d5ucp2_male	0.674615	mitosph
272	male2_d5ucp2os_ipl13	d5ucp2_male	0.737774	mitosph
273	male2_d5ucp2os_ipl14	d5ucp2_male	0.705761	mitosph
274	male2_d5ucp2os_ipl5	d5ucp2_male	0.774522	mitosph
275	male2_d5ucp2os_ipl6	d5ucp2_male	0.613774	mitosph
276	male2_d5ucp2os_ipl7	d5ucp2_male	0.759807	mitosph
282	male2_naiveucp2od_ipl10	naiveucp2_male	0.648445	mitosph
283	male2_naiveucp2od_ipl12	naiveucp2_male	0.637488	mitosph
284	male2_naiveucp2od_ipl13	naiveucp2_male	0.732502	mitosph
285	male2_naiveucp2od_ipl14	naiveucp2_male	0.736036	mitosph
286	male2_naiveucp2od_ipl8	naiveucp2_male	0.650493	mitosph
287	male2_naiveucp2os_ipl1	naiveucp2_male	0.737227	mitosph
288	male2_naiveucp2os_ipl3	naiveucp2_male	0.689183	mitosph
289	male2_naiveucp2os_ipl4	naiveucp2_male	0.651309	mitosph
290	male2_naiveucp2os_ipl6	naiveucp2_male	0.660353	mitosph
310	fem2_d5ucp2os_ipl7	d5ucp2_fem	0.777355	mitosph
311	fem2_d5ucp2os_ipl9	d5ucp2_fem	0.778673	mitosph
333	fem3_d5ucp2os_ipl14	d5ucp2_fem	0.822527	mitosph
334	fem3_d5ucp2os_ipl8	d5ucp2_fem	0.803831	mitosph
343	fem3_naiveucp2os_ipl2	naiveucp2_fem	0.732801	mitosph
344	fem3_naiveucp2os_ipl3	naiveucp2_fem	0.717805	mitosph
345	fem3_naiveucp2os_ipl4	naiveucp2_fem	0.76546	mitosph
346	fem3_naiveucp2os_ipl5	naiveucp2_fem	0.708425	mitosph
347	male3_d5ucp2os_ipl12	d5ucp2_male	0.798045	mitosph
348	male3_d5ucp2os_ipl19	d5ucp2_male	0.778043	mitosph
349	male3_d5ucp2os_ipl24	d5ucp2_male	0.82448	mitosph
350	male3_d5ucp2os_ipl6	d5ucp2_male	0.840259	mitosph
351	fem3_d5ucp2os_ipl2	d5ucp2_fem	0.8024	mitosph
352	fem3_d5ucp2os_ipl4	d5ucp2_fem	0.734412	mitosph
353	male3_naiveucp2os_ipl2	naiveucp2_male	0.719318	mitosph
354	male3_naiveucp2os_ipl3	naiveucp2_male	0.695065	mitosph
355	male3_naiveucp2os_ipl4	naiveucp2_male	0.641005	mitosph
356	male3_naiveucp2os_ipl5	naiveucp2_male	0.636702	mitosph

## Sheet: FigS5C_Stats_mitosph
	id	n_cell	n_retina
0	d5ucp2_male	14	3
1	naiveucp2_fem	15	5
2	d5ucp2_fem	18	3
3	naiveucp2_male	14	4
id	W	pval	normal
d5ucp2_male	0.968911	0.861748	TRUE
naiveucp2_fem	0.962307	0.732416	TRUE
d5ucp2_fem	0.890578	0.0394828	FALSE
naiveucp2_male	0.85098	0.0229016	FALSE
	W	pval	equal_var
levene	1.04743	0.378666	TRUE
	Source	ddof1	H	p-unc
Kruskal	id	3	26.6349	7.02163e-06
	d5ucp2_fem	d5ucp2_male	naiveucp2_fem	naiveucp2_male	Posthoc
d5ucp2_fem	1	0.232274	3.3961e-06	1.02991e-05	conover_holms adj
d5ucp2_male	0.232274	1	0.00155441	0.00291949	conover_holms adj
naiveucp2_fem	3.3961e-06	0.00155441	1	0.816574	conover_holms adj
naiveucp2_male	1.02991e-05	0.00291949	0.816574	1	conover_holms adj

## Sheet: FigS5F_Data_SOD1
	uid	cond3	Value	parameter
0	m_Wt_N_ipl_opl	Wt_Nm	4.03	SOD1
1	m_Wt_N_ipl_opl	Wt_Nm	4.66667	SOD1
2	m_Wt_N_ipl_opl	Wt_Nm	4.15	SOD1
3	f_Wt_N_ipl_opl	Wt_Nf	3.35	SOD1
4	f_Wt_N_ipl_opl	Wt_Nf	3.63667	SOD1
5	f_Wt_N_ipl_opl	Wt_Nf	3.64	SOD1
6	f_Wt_ONC_5d_IP_ipl_opl	Wt_ONC_5d_IPf	3.74667	SOD1
7	m_Wt_ONC_5d_IP_ipl_opl	Wt_ONC_5d_IPm	3.2	SOD1
8	m_Wt_ONC_5d_IP_ipl_opl	Wt_ONC_5d_IPm	3.25333	SOD1
9	m_Wt_ONC_5d_IP_ipl_opl	Wt_ONC_5d_IPm	2.84333	SOD1
10	f_Wt_ONC_5d_IP_ipl_opl	Wt_ONC_5d_IPf	2.93333	SOD1
11	f_Wt_ONC_5d_IP_ipl_opl	Wt_ONC_5d_IPf	3.97667	SOD1
12	m_Wt_ONC_5d_IP_ipl_opl	Wt_ONC_5d_IPm	2.32333	SOD1

[truncated: 1 more sheets: FigS5F_Stats_SOD1]
